# Supplementary material for: The Caenorhabditis elegans TDRD5/7-like protein, LOTR-1, interacts with the helicase ZNFX-1 to balance epigenetic signals in the germline
Source: PLoS Genet. 2022 Jun 3;18(6):e1010245. doi: 10.1371/journal.pgen.1010245 (PMC9200344; doi:10.1371/journal.pgen.1010245)
Supplement: S1 Table — (XLSX) [file pgen.1010245.s006.xlsx]

## Sheet: S1.1. EMB_LOTR-1_WTvsTudordel
S1 Table. Enriched Proteins of 3xFLAG::GFP::LOTR-1 anti-FLAG IP-qMS (Round 2).
S1.1. Enrichment in 3xFLAG::GFP::LOTR-1(WT), in green, versus enrichment in 3xFLAG::GFP::LOTR-1(Tudor deletion), in orange. IPs in embryos.
Protein.IDs	my_label	Link	difference_dup167_dup185	log10.pvalue_dup167_dup185	log2.LFQ.intensity.dup167_1	log2.LFQ.intensity.dup167_2	log2.LFQ.intensity.dup167_3	log2.LFQ.intensity.dup167_4	imputed.log2.LFQ.intensity.dup167_1	imputed.log2.LFQ.intensity.dup167_2	imputed.log2.LFQ.intensity.dup167_3	imputed.log2.LFQ.intensity.dup167_4	value_count_dup167	log2.LFQ.intensity.dup185_1	log2.LFQ.intensity.dup185_2	log2.LFQ.intensity.dup185_3	imputed.log2.LFQ.intensity.dup185_1	imputed.log2.LFQ.intensity.dup185_2	imputed.log2.LFQ.intensity.dup185_3	value_count_dup185
Y65B4BL.2a;Y65B4BL.2b	deps-1	http://www.ensembl.org/Multi/Search/Results?q=Y65B4BL.2a%20OR%20Y65B4BL.2b	1.44254	4.2363	29.7327	29.6516	29.6334	29.9902	29.7327	29.6516	29.6334	29.9902	4	28.1832	28.2967	28.4483	28.1832	28.2967	28.4483	3
Y57G11A.1a;Y57G11A.1b;Y57G11A.1d;Y57G11A.1f;Y57G11A.1e	tag-273	http://www.ensembl.org/Multi/Search/Results?q=Y57G11A.1a%20OR%20Y57G11A.1b%20OR%20Y57G11A.1d%20OR%20Y57G11A.1f%20OR%20Y57G11A.1e	1.51946	3.82637	26.5936	26.2555	26.3768	26.7465	26.5936	26.2555	26.3768	26.7465	4	25.0401	25.0986	24.7823	25.0401	25.0986	24.7823	3
D2024.6	cap-1	http://www.ensembl.org/Multi/Search/Results?q=D2024.6	2.09998	3.62787	26.3594	26.4186	26.061	26.3892	26.3594	26.4186	26.061	26.3892	4				23.9767	24.2446	24.4	0
M03F4.7a;M03F4.7b	calu-1	http://www.ensembl.org/Multi/Search/Results?q=M03F4.7a%20OR%20M03F4.7b	2.26952	3.3478	27.4328	26.9556	27.7245	27.9453	27.4328	26.9556	27.7245	27.9453	4	25.2873	25.4174	25.0304	25.2873	25.4174	25.0304	3
C42D4.1	C42D4.1	http://www.ensembl.org/Multi/Search/Results?q=C42D4.1	2.24417	3.32081	26.2545	26.1	26.8876	26.3453	26.2545	26.1	26.8876	26.3453	4				24.1987	24.0504	24.209	0
R06C7.1	wago-1	http://www.ensembl.org/Multi/Search/Results?q=R06C7.1	2.08332	3.08009	30.3559	30.2278	30.2958	30.8275	30.3559	30.2278	30.2958	30.8275	4	28.0474	28.3004	28.6825	28.0474	28.3004	28.6825	3
C36E6.5;C36E6.3	mlc-2	http://www.ensembl.org/Multi/Search/Results?q=C36E6.5%20OR%20C36E6.3	1.90081	2.98179	27.3727	28.2193	27.9376	27.543	27.3727	28.2193	27.9376	27.543	4	26.2476	25.6897	25.6647	26.2476	25.6897	25.6647	3
Y22D7AL.10	Y22D7AL.10	http://www.ensembl.org/Multi/Search/Results?q=Y22D7AL.10	1.74352	2.91004	28.4457	27.8267	28.6203	28.6285	28.4457	27.8267	28.6203	28.6285	4	26.9787	26.5593	26.3724	26.9787	26.5593	26.3724	3
F11C3.3;F45G2.2a	unc-54	http://www.ensembl.org/Multi/Search/Results?q=F11C3.3%20OR%20F45G2.2a	1.45899	2.84065	30.9322	31.5952	30.976	31.0206	30.9322	31.5952	30.976	31.0206	4	29.6917	29.5792	29.7452	29.6917	29.5792	29.7452	3
F58G1.1	wago-4	http://www.ensembl.org/Multi/Search/Results?q=F58G1.1	3.49382	2.83429	30.3525	30.08	30.6096	30.1904	30.3525	30.08	30.6096	30.1904	4	26.3221	26.9513	27.1696	26.3221	26.9513	27.1696	3
T22E5.5;F53A9.10a;F53A9.10b	mup-2	http://www.ensembl.org/Multi/Search/Results?q=T22E5.5%20OR%20F53A9.10a%20OR%20F53A9.10b	1.67452	2.83037	27.7596	27.804	28.6631	28.0162	27.7596	27.804	28.6631	28.0162	4	26.5767	26.3769	26.205	26.5767	26.3769	26.205	3
F07A5.7a;F07A5.7b	unc-15	http://www.ensembl.org/Multi/Search/Results?q=F07A5.7a%20OR%20F07A5.7b	1.1905	2.80984	30.0593	30.3305	30.5908	30.6577	30.0593	30.3305	30.5908	30.6577	4	29.0215	29.1748	29.461	29.0215	29.1748	29.461	3
C01F6.5	aly-1	http://www.ensembl.org/Multi/Search/Results?q=C01F6.5	1.64951	2.77053	26.1168	25.526	26.1299	26.0671	26.1168	25.526	26.1299	26.0671	4				23.9964	24.3092	24.6257	0
T28D9.10a;T28D9.10b	snr-3	http://www.ensembl.org/Multi/Search/Results?q=T28D9.10a%20OR%20T28D9.10b	1.79511	2.73498	26.3252	26.0721	25.9262	25.8875	26.3252	26.0721	25.9262	25.8875	4				23.9222	24.4799	24.3709	0
ZK896.9b;ZK896.9a	nstp-5	http://www.ensembl.org/Multi/Search/Results?q=ZK896.9b%20OR%20ZK896.9a	1.86434	2.71659	25.8081	26.7281	25.5602	26.012	25.8081	26.7281	25.5602	26.012	4				24.093	24.4328	23.9624	0
F49H12.5	txdc-12.2	http://www.ensembl.org/Multi/Search/Results?q=F49H12.5	1.11848	2.68498	26.4645	26.4654	26.8158	26.9755	26.4645	26.4654	26.8158	26.9755	4	25.6452	25.736	25.3043	25.6452	25.736	25.3043	3
Y94H6A.9a;Y94H6A.9d;Y94H6A.9b	ubxn-2	http://www.ensembl.org/Multi/Search/Results?q=Y94H6A.9a%20OR%20Y94H6A.9d%20OR%20Y94H6A.9b	1.715	2.67185	25.9172	25.3892	26.1434	26.4731	25.9172	25.3892	26.1434	26.4731	4				24.4585	24.0972	24.2415	0
K11E8.1d;K11E8.1f;K11E8.1g;K11E8.1e;K11E8.1h;K11E8.1r;K11E8.1n;K11E8.1p;K11E8.1a;K11E8.1s;K11E8.1o;K11E8.1t;K11E8.1l;K11E8.1k;K11E8.1m;K11E8.1i;K11E8.1q;K11E8.1b	unc-43	http://www.ensembl.org/Multi/Search/Results?q=K11E8.1d%20OR%20K11E8.1f%20OR%20K11E8.1g%20OR%20K11E8.1e%20OR%20K11E8.1h%20OR%20K11E8.1r%20OR%20K11E8.1n%20OR%20K11E8.1p%20OR%20K11E8.1a%20OR%20K11E8.1s	1.64019	2.6607	25.5488	25.9727	26.1531	25.3824	25.5488	25.9727	26.1531	25.3824	4				24.0748	24.1053	24.192	0
K08B12.1	K08B12.1	http://www.ensembl.org/Multi/Search/Results?q=K08B12.1	2.00314	2.65549	25.6815	25.7725	26.6618	25.9355	25.6815	25.7725	26.6618	25.9355	4				24.0958	23.9348	23.9985	0
F52B10.1	nmy-1	http://www.ensembl.org/Multi/Search/Results?q=F52B10.1	1.91158	2.58657	35.9044	36.5421	35.483	35.4125	35.9044	36.5421	35.483	35.4125	4	33.901	33.7527	34.118	33.901	33.7527	34.118	3
Y110A7A.18	ppw-2	http://www.ensembl.org/Multi/Search/Results?q=Y110A7A.18	1.89274	2.52219	27.6445	27.5787	27.8282	28.808	27.6445	27.5787	27.8282	28.808	4	25.7376	26.2022	26.2765	25.7376	26.2022	26.2765	3
C56C10.8	icd-1	http://www.ensembl.org/Multi/Search/Results?q=C56C10.8	1.56212	2.46956	29.0642	28.0564	28.9827	29.0235	29.0642	28.0564	28.9827	29.0235	4	27.494	27.088	27.0767	27.494	27.088	27.0767	3
C32E8.2a	rpl-13	http://www.ensembl.org/Multi/Search/Results?q=C32E8.2a	1.27389	2.45443	30.6284	29.8178	30.5462	30.0552	30.6284	29.8178	30.5462	30.0552	4	29.1346	29.0165	28.8129	29.1346	29.0165	28.8129	3
H06I04.4a	ubl-1	http://www.ensembl.org/Multi/Search/Results?q=H06I04.4a	1.95435	2.39323	27.2241	26.2405	26.4772	26.5751	27.2241	26.2405	26.4772	26.5751	4		25.1874		24.2816	25.1874	24.5555	1
K12F2.1	myo-3	http://www.ensembl.org/Multi/Search/Results?q=K12F2.1	1.2142	2.25323	31.2433	31.951	31.2189	31.2009	31.2433	31.951	31.2189	31.2009	4	30.1594	30.1394	30.2691	30.1594	30.1394	30.2691	3
T12D8.6	mlc-5	http://www.ensembl.org/Multi/Search/Results?q=T12D8.6	1.35656	2.20069	32.24	32.0377	32.0375	31.5707	32.24	32.0377	32.0375	31.5707	4	30.2265	30.7009	30.9173	30.2265	30.7009	30.9173	3
C09H10.2	rpl-36.A	http://www.ensembl.org/Multi/Search/Results?q=C09H10.2	1.25248	2.1936	27.7248	26.9136	27.651	27.6317	27.7248	26.9136	27.651	27.6317	4	26.6064	26.1019	25.975	26.6064	26.1019	25.975	3
F58G4.1	myo-5	http://www.ensembl.org/Multi/Search/Results?q=F58G4.1	2.44119	2.16361	30.055	32.2285	30.8686	30.7985	30.055	32.2285	30.8686	30.7985	4	28.6376	28.0329	28.9689	28.6376	28.0329	28.9689	3
T01C3.7	fib-1	http://www.ensembl.org/Multi/Search/Results?q=T01C3.7	1.24648	2.14048	29.4069	28.5845	29.1515	29.3047	29.4069	28.5845	29.1515	29.3047	4	27.4979	27.9106	28.1877	27.4979	27.9106	28.1877	3
Y45F10D.12	rpl-18	http://www.ensembl.org/Multi/Search/Results?q=Y45F10D.12	1.30417	2.08932	31.4381	30.4859	31.4137	30.8822	31.4381	30.4859	31.4137	30.8822	4	29.6263	29.7865	29.8396	29.6263	29.7865	29.8396	3
F10G8.8b;F10G8.8a	F10G8.8b	http://www.ensembl.org/Multi/Search/Results?q=F10G8.8b%20OR%20F10G8.8a	1.589	2.08205	27.1822	28.3778	28.5088	28.2807	27.1822	28.3778	28.5088	28.2807	4	26.1049	26.5651	26.8252	26.1049	26.5651	26.8252	3
D2030.6	prg-1	http://www.ensembl.org/Multi/Search/Results?q=D2030.6	2.12225	1.8107	29.1801	29.2255	29.1206	29.2316	29.1801	29.2255	29.1206	29.2316	4	26.5217	27.3328	27.3471	26.5217	27.3328	27.3471	3
F52D2.4	meg-3	http://www.ensembl.org/Multi/Search/Results?q=F52D2.4	1.82304	1.71392	26.3405	25.9588	26.3162	26.5427	26.3405	25.9588	26.3162	26.5427	4			25.1057	24.2287	24.0652	25.1057	1
R06C7.10	myo-1	http://www.ensembl.org/Multi/Search/Results?q=R06C7.10	1.60417	1.69588	25.6007	26.9241	25.327	25.6473	25.6007	26.9241	25.327	25.6473	4				24.3141	24.2836	24.2142	0
F28H1.2	cpn-3	http://www.ensembl.org/Multi/Search/Results?q=F28H1.2	1.3063	1.65677	26.045	26.0578	26.3752	25.9478	26.045	26.0578	26.3752	25.9478	4	24.8987	25.1669		24.8987	25.1669	24.3348	2
ZK1067.2b;ZK1067.2a	ZK1067.2b	http://www.ensembl.org/Multi/Search/Results?q=ZK1067.2b%20OR%20ZK1067.2a	1.4075	1.65513	32.8151	31.9747	31.687	32.2475	32.8151	31.9747	31.687	32.2475	4	31.1191	30.1518	31.0498	31.1191	30.1518	31.0498	3
C34F6.8	idh-2	http://www.ensembl.org/Multi/Search/Results?q=C34F6.8	1.37163	1.58975	28.7449	29.0005	28.9878	28.9439	28.7449	29.0005	28.9878	28.9439	4	27.0526	27.7784	27.812	27.0526	27.7784	27.812	3
B0035.6	edg-1	http://www.ensembl.org/Multi/Search/Results?q=B0035.6	1.53471	1.47869	26.0294	25.9796	26.1913		26.0294	25.9796	26.1913	24.387	3				23.9395	24.222	24.1749	0
C39B5.2a;C39B5.2b	C39B5.2a	http://www.ensembl.org/Multi/Search/Results?q=C39B5.2a%20OR%20C39B5.2b	-2.85749	5.22515					24.558	24.1719	24.5132	24.1247	0	27.1678	27.0862	27.3444	27.1678	27.0862	27.3444	3
D2085.1	pyr-1	http://www.ensembl.org/Multi/Search/Results?q=D2085.1	-1.06072	4.85801	32.3896	32.2043	32.2882	32.2538	32.3896	32.2043	32.2882	32.2538	4	33.4048	33.2658	33.3636	33.4048	33.2658	33.3636	3
W09D6.6	hmt-1	http://www.ensembl.org/Multi/Search/Results?q=W09D6.6	-1.2693	4.41841	25.119	25.3306	24.9861	25.1368	25.119	25.3306	24.9861	25.1368	4	26.4888	26.3443	26.4042	26.4888	26.3443	26.4042	3
Y43C5A.6b;Y43C5A.6c;Y43C5A.6a	rad-51	http://www.ensembl.org/Multi/Search/Results?q=Y43C5A.6b%20OR%20Y43C5A.6c%20OR%20Y43C5A.6a	-1.18913	4.01231	26.81	26.7437	27.07	27.0558	26.81	26.7437	27.07	27.0558	4	28.1681	28.0006	28.1583	28.1681	28.0006	28.1583	3
R03D7.1	metr-1	http://www.ensembl.org/Multi/Search/Results?q=R03D7.1	-1.04131	3.56746	27.1692	26.8446	26.8852	27.0258	27.1692	26.8446	26.8852	27.0258	4	28.0631	27.9713	28.0332	28.0631	27.9713	28.0332	3
E02H1.2	eral-1	http://www.ensembl.org/Multi/Search/Results?q=E02H1.2	-1.8414	3.34915	24.6214				24.6214	24.189	24.3364	24.5557	1	26.2203	26.5248	26.0559	26.2203	26.5248	26.0559	3
R09A1.1a;R09A1.1b;R09A1.1c;R09A1.1d	ergo-1	http://www.ensembl.org/Multi/Search/Results?q=R09A1.1a%20OR%20R09A1.1b%20OR%20R09A1.1c%20OR%20R09A1.1d	-1.06955	3.01146	28.7156	28.4462	28.5392	28.1279	28.7156	28.4462	28.5392	28.1279	4	29.4319	29.4373	29.7111	29.4319	29.4373	29.7111	3
C05E11.1a;C05E11.1b	lnp-1	http://www.ensembl.org/Multi/Search/Results?q=C05E11.1a%20OR%20C05E11.1b	-1.27058	2.90895	24.7793	24.4202	24.4917	24.4331	24.7793	24.4202	24.4917	24.4331	4	25.9792	25.8552	25.5705	25.9792	25.8552	25.5705	3
C38D4.3	mel-28	http://www.ensembl.org/Multi/Search/Results?q=C38D4.3	-1.11862	2.83098	25.7921	26.2722	26.173	25.9184	25.7921	26.2722	26.173	25.9184	4	26.9822	27.0987	27.3918	26.9822	27.0987	27.3918	3
F56C9.3	F56C9.3	http://www.ensembl.org/Multi/Search/Results?q=F56C9.3	-1.19	2.78379	24.3863	24.3492	24.4694	24.4246	24.3863	24.3492	24.4694	24.4246	4	25.5112	25.5356	25.7454	25.5112	25.5356	25.7454	3
C05C10.2a;C05C10.2b	C05C10.2a	http://www.ensembl.org/Multi/Search/Results?q=C05C10.2a%20OR%20C05C10.2b	-1.48917	2.76244	26.401	26.6546	26.2712	26.8411	26.401	26.6546	26.2712	26.8411	4	27.8993	27.8379	28.3562	27.8993	27.8379	28.3562	3
B0035.11	leo-1	http://www.ensembl.org/Multi/Search/Results?q=B0035.11	-1.30872	2.46098					24.0672	24.3499	24.3876	24.2617	0	25.2979	25.6801	25.7479	25.2979	25.6801	25.7479	3
Y104H12D.2	Y104H12D.2	http://www.ensembl.org/Multi/Search/Results?q=Y104H12D.2	-1.32599	2.41884	25.5669	25.9359	25.7009	25.5455	25.5669	25.9359	25.7009	25.5455	4	26.906	26.8115	27.3223	26.906	26.8115	27.3223	3
Y67H2A.5	kdp-1	http://www.ensembl.org/Multi/Search/Results?q=Y67H2A.5	-1.39492	2.24698	25.4502				25.4502	24.538	24.5234	24.5991	1	26.5623	25.9118	26.0435	26.5623	25.9118	26.0435	3
C35E7.5a;C35E7.5b	C35E7.5a	http://www.ensembl.org/Multi/Search/Results?q=C35E7.5a%20OR%20C35E7.5b	-1.37966	2.10902	26.7104	25.9789	26.8328	26.3871	26.7104	25.9789	26.8328	26.3871	4	27.4162	27.9833	28.1715	27.4162	27.9833	28.1715	3
F54E12.2	F54E12.2	http://www.ensembl.org/Multi/Search/Results?q=F54E12.2	-1.14858	2.10423		25.2716	25.4994	24.9393	24.5638	25.2716	25.4994	24.9393	3	26.3469	26.1418	26.1626	26.3469	26.1418	26.1626	3
EEED8.2	EEED8.2	http://www.ensembl.org/Multi/Search/Results?q=EEED8.2	-1.5079	1.94697					24.1852	24.1319	24.1601	24.2157	0	25.9152	25.3585	25.7697	25.9152	25.3585	25.7697	3
F33H2.2	F33H2.2	http://www.ensembl.org/Multi/Search/Results?q=F33H2.2	-1.11022	1.89804	25.1692				25.1692	24.2651	24.2139	24.6758	1	25.7221	25.5829	25.7686	25.7221	25.5829	25.7686	3
F33G12.3	F33G12.3	http://www.ensembl.org/Multi/Search/Results?q=F33G12.3	-1.17125	1.75962		25.4567			24.2981	25.4567	24.5182	24.3025	1	25.9787	25.581	25.8856	25.9787	25.581	25.8856	3
M7.2a;M7.2b	klc-1	http://www.ensembl.org/Multi/Search/Results?q=M7.2a%20OR%20M7.2b	-1.13042	1.75799		24.345	25.4019	24.3566	24.2781	24.345	25.4019	24.3566	3	25.8282	25.9068	25.4424	25.8282	25.9068	25.4424	3
F11G11.5	F11G11.5	http://www.ensembl.org/Multi/Search/Results?q=F11G11.5	-1.31071	1.70007				25.5267	24.2416	24.294	24.1851	25.5267	1	25.5564	25.8211	26.2402	25.5564	25.8211	26.2402	3
Y37E11AM.3b;Y37E11AM.3c	Y37E11AM.3b	http://www.ensembl.org/Multi/Search/Results?q=Y37E11AM.3b%20OR%20Y37E11AM.3c	-1.59395	1.50099		26			24.3813	26	24.3029	24.0911	1	26.319	26.0539	26.4904	26.319	26.0539	26.4904	3
F57B1.2	sun-1	http://www.ensembl.org/Multi/Search/Results?q=F57B1.2	-1.5351	1.47613		24.6005	24.4127		24.2209	24.6005	24.4127	24.3577	2	26.4093	26.0546	25.3352	26.4093	26.0546	25.3352	3

## Sheet: S1.2. EMB_LOTR-1_WTvsDel
S1 Table. Enriched Proteins of 3xFLAG::GFP::LOTR-1 anti-FLAG IP-qMS (Round 2).
S1.2. Enrichment in 3xFLAG::GFP::LOTR-1(WT), in green, versus enrichment in 3xFLAG::GFP (full lotr-1 deletion), in orange. IPs in embryos.
Protein.IDs	my_label	Link	difference_dup167_dup207	log10.pvalue_dup167_dup207	log2.LFQ.intensity.dup167_1	log2.LFQ.intensity.dup167_2	log2.LFQ.intensity.dup167_3	log2.LFQ.intensity.dup167_4	imputed.log2.LFQ.intensity.dup167_1	imputed.log2.LFQ.intensity.dup167_2	imputed.log2.LFQ.intensity.dup167_3	imputed.log2.LFQ.intensity.dup167_4	value_count_dup167	log2.LFQ.intensity.dup207_1	log2.LFQ.intensity.dup207_2	log2.LFQ.intensity.dup207_3	log2.LFQ.intensity.dup207_4	imputed.log2.LFQ.intensity.dup207_1	imputed.log2.LFQ.intensity.dup207_2	imputed.log2.LFQ.intensity.dup207_3	imputed.log2.LFQ.intensity.dup207_4	value_count_dup207
D1081.7	D1081.7	http://www.ensembl.org/Multi/Search/Results?q=D1081.7	9.81143	8.16121	38.4546	38.4179	38.5909	38.7195	38.4546	38.4179	38.5909	38.7195	4	28.7954	28.567	28.5549	29.0198	28.7954	28.567	28.5549	29.0198	4
F40A3.6	F40A3.6	http://www.ensembl.org/Multi/Search/Results?q=F40A3.6	7.09602	5.38815	30.919	32.3435	32.192	32.0749	30.919	32.3435	32.192	32.0749	4	25.0902		25.4731		25.0902	24.4721	25.4731	24.11	2
ZK1067.2b;ZK1067.2a	ZK1067.2b	http://www.ensembl.org/Multi/Search/Results?q=ZK1067.2b%20OR%20ZK1067.2a	6.20945	2.93658	32.8151	31.9747	31.687	32.2475	32.8151	31.9747	31.687	32.2475	4	27.141	26.9916	25.331		27.141	26.9916	25.331	24.4229	3
K01D12.1	K01D12.1	http://www.ensembl.org/Multi/Search/Results?q=K01D12.1	5.30316	4.40029	30.2129	30.9163	31.4276	31.8356	30.2129	30.9163	31.4276	31.8356	4	25.8292	25.596	25.3218	26.4328	25.8292	25.596	25.3218	26.4328	4
Y74E4A.1a;Y74E4A.1b	lgc-27	http://www.ensembl.org/Multi/Search/Results?q=Y74E4A.1a%20OR%20Y74E4A.1b	5.26922	4.43017	28.8186	29.7448	29.515	29.9496	28.8186	29.7448	29.515	29.9496	4					24.3458	24.3633	23.9301	24.312	0
F46G10.1a	F46G10.1a	http://www.ensembl.org/Multi/Search/Results?q=F46G10.1a	5.16545	5.10428	29.124	29.2878	29.3498	29.9574	29.124	29.2878	29.3498	29.9574	4					24.3834	24.4044	24.0344	24.235	0
R06C7.1	wago-1	http://www.ensembl.org/Multi/Search/Results?q=R06C7.1	5.09271	3.69569	30.3559	30.2278	30.2958	30.8275	30.3559	30.2278	30.2958	30.8275	4	24.7814	25.0622	26.3567	25.136	24.7814	25.0622	26.3567	25.136	4
F58G1.1	wago-4	http://www.ensembl.org/Multi/Search/Results?q=F58G1.1	5.0861	3.48781	30.3525	30.08	30.6096	30.1904	30.3525	30.08	30.6096	30.1904	4	24.8212		25.8664	25.7884	24.8212	24.4122	25.8664	25.7884	3
D2030.6	prg-1	http://www.ensembl.org/Multi/Search/Results?q=D2030.6	5.00277	6.59932	29.1801	29.2255	29.1206	29.2316	29.1801	29.2255	29.1206	29.2316	4					24.0585	24.1508	24.3624	24.1751	0
F54D1.6	F54D1.6	http://www.ensembl.org/Multi/Search/Results?q=F54D1.6	4.84562	3.70402	29.6717	29.9258	28.2974	29.1982	29.6717	29.9258	28.2974	29.1982	4	24.8562	24.077	24.3964	24.381	24.8562	24.077	24.3964	24.381	4
ZK792.2	inx-8	http://www.ensembl.org/Multi/Search/Results?q=ZK792.2	4.05762	3.35216	29.5735	28.7957	28.7015	29.4802	29.5735	28.7957	28.7015	29.4802	4	25.8799		25.6617		25.8799	24.5409	25.6617	24.2379	2
C17G1.2	C17G1.2	http://www.ensembl.org/Multi/Search/Results?q=C17G1.2	3.68218	3.47308	28.2775	27.4303	27.8503	28.4871	28.2775	27.4303	27.8503	28.4871	4					24.2439	24.2977	24.2838	24.491	0
F46G10.7a;F46G10.7b;F46G10.7c	sir-2.2	http://www.ensembl.org/Multi/Search/Results?q=F46G10.7a%20OR%20F46G10.7b%20OR%20F46G10.7c	3.61202	3.64137	27.6709	27.533	27.8564	28.785	27.6709	27.533	27.8564	28.785	4			24.7011		24.1858	24.1174	24.7011	24.393	1
Y110A7A.18	ppw-2	http://www.ensembl.org/Multi/Search/Results?q=Y110A7A.18	3.5708	4.0342	27.6445	27.5787	27.8282	28.808	27.6445	27.5787	27.8282	28.808	4			24.9085		23.9073	24.2245	24.9085	24.5358	1
C36B1.11	C36B1.11	http://www.ensembl.org/Multi/Search/Results?q=C36B1.11	3.41715	7.19879	27.6686	27.9067	27.6849	27.5933	27.6686	27.9067	27.6849	27.5933	4					24.467	24.1705	24.1592	24.3882	0
F28C6.3	cpf-1	http://www.ensembl.org/Multi/Search/Results?q=F28C6.3	3.14507	1.7656	30.2913	30.0182	30.5302	31.1046	30.2913	30.0182	30.5302	31.1046	4	28.1384	28.1039	25.1965	27.9252	28.1384	28.1039	25.1965	27.9252	4
F58G4.1	myo-5	http://www.ensembl.org/Multi/Search/Results?q=F58G4.1	3.00185	2.4807	30.055	32.2285	30.8686	30.7985	30.055	32.2285	30.8686	30.7985	4	27.4574	27.2113	28.0476	29.2269	27.4574	27.2113	28.0476	29.2269	4
F15H10.8	F15H10.8	http://www.ensembl.org/Multi/Search/Results?q=F15H10.8	2.71817	2.53781	26.9362	27.4479	27.6373	28.1169	26.9362	27.4479	27.6373	28.1169	4		26.0807			24.4489	26.0807	24.3394	24.3967	1
F21H7.10	bgnt-1.3	http://www.ensembl.org/Multi/Search/Results?q=F21H7.10	2.59983	3.03281	26.775	27.4356	27.4296	27.781	26.775	27.4356	27.4296	27.781	4	25.1716			25.3995	25.1716	24.4321	24.0188	25.3995	2
K05B2.5a;K05B2.5c;K05B2.5b	mct-4	http://www.ensembl.org/Multi/Search/Results?q=K05B2.5a%20OR%20K05B2.5c%20OR%20K05B2.5b	2.46271	3.29974	26.6832	27.1592	26.1157	26.7261	26.6832	27.1592	26.1157	26.7261	4					24.0036	24.1695	24.2616	24.3988	0
F07A5.1a;F07A5.1b	inx-14	http://www.ensembl.org/Multi/Search/Results?q=F07A5.1a%20OR%20F07A5.1b	2.37603	3.64105	26.7049	26.4129	26.3978	27.0086	26.7049	26.4129	26.3978	27.0086	4					24.288	24.1878	24.1886	24.3557	0
T11F8.3b;T11F8.3a	rme-2	http://www.ensembl.org/Multi/Search/Results?q=T11F8.3b%20OR%20T11F8.3a	2.33734	2.28369	27.903	26.4011	26.3749	26.6335	27.903	26.4011	26.3749	26.6335	4	24.8075		24.4382		24.8075	24.4101	24.4382	24.3073	2
T02C12.1	hum-5	http://www.ensembl.org/Multi/Search/Results?q=T02C12.1	2.29946	2.54279	28.7887	29.2379	27.5869	28.1412	28.7887	29.2379	27.5869	28.1412	4	25.8593	25.7938	26.0807	26.8231	25.8593	25.7938	26.0807	26.8231	4
F36F12.1a;F36F12.1b	F36F12.1a	http://www.ensembl.org/Multi/Search/Results?q=F36F12.1a%20OR%20F36F12.1b	2.27325	2.30124	25.4361	26.6611	26.6487	26.9235	25.4361	26.6611	26.6487	26.9235	4					23.9624	24.1082	24.1678	24.338	0
Y48G8AL.6	smg-2	http://www.ensembl.org/Multi/Search/Results?q=Y48G8AL.6	2.24677	4.79657	30.1832	29.8694	30.3467	30.4456	30.1832	29.8694	30.3467	30.4456	4	27.9485	27.6141	28.2026	28.0925	27.9485	27.6141	28.2026	28.0925	4
F52B10.1	nmy-1	http://www.ensembl.org/Multi/Search/Results?q=F52B10.1	2.14363	3.10523	35.9044	36.5421	35.483	35.4125	35.9044	36.5421	35.483	35.4125	4	33.2972	33.7778	33.5088	34.1836	33.2972	33.7778	33.5088	34.1836	4
F28C6.6	suf-1	http://www.ensembl.org/Multi/Search/Results?q=F28C6.6	2.05136	3.63465	30.4254	30.3407	30.8286	31.1298	30.4254	30.3407	30.8286	31.1298	4	28.2303	28.4026	28.8575	29.0287	28.2303	28.4026	28.8575	29.0287	4
F52D2.4	meg-3	http://www.ensembl.org/Multi/Search/Results?q=F52D2.4	2.02407	3.62645	26.3405	25.9588	26.3162	26.5427	26.3405	25.9588	26.3162	26.5427	4					24.3359	24.3045	24.2216	24.1999	0
Y65B4BL.2a;Y65B4BL.2b	deps-1	http://www.ensembl.org/Multi/Search/Results?q=Y65B4BL.2a%20OR%20Y65B4BL.2b	1.96297	4.33671	29.7327	29.6516	29.6334	29.9902	29.7327	29.6516	29.6334	29.9902	4	27.6383	27.5042	28.0399	27.9737	27.6383	27.5042	28.0399	27.9737	4
D2024.6	cap-1	http://www.ensembl.org/Multi/Search/Results?q=D2024.6	1.94328	5.55403	26.3594	26.4186	26.061	26.3892	26.3594	26.4186	26.061	26.3892	4					24.5833	24.3738	24.219	24.279	0
ZK1053.4	ZK1053.4	http://www.ensembl.org/Multi/Search/Results?q=ZK1053.4	1.9296	4.31074	28.3974	28.2243	28.2927	28.7189	28.3974	28.2243	28.2927	28.7189	4	26.4535	26.4422	26.1734	26.8458	26.4535	26.4422	26.1734	26.8458	4
C10E2.6	mct-6	http://www.ensembl.org/Multi/Search/Results?q=C10E2.6	1.85921	3.17242	29.3206	29.3714	28.5924	28.8359	29.3206	29.3714	28.5924	28.8359	4	27.2234	27.3694	27.1429	26.9477	27.2234	27.3694	27.1429	26.9477	4
F29D11.1	lrp-1	http://www.ensembl.org/Multi/Search/Results?q=F29D11.1	1.73592	2.33946	29.1918	29.2091	28.5175	29.1273	29.1918	29.2091	28.5175	29.1273	4	27.7843	27.7948	26.8393	26.6836	27.7843	27.7948	26.8393	26.6836	4
M03B6.2	mct-3	http://www.ensembl.org/Multi/Search/Results?q=M03B6.2	1.7316	4.12982	26.1696	26.4955	25.8608	26.0943	26.1696	26.4955	25.8608	26.0943	4					24.1643	24.4597	24.6058	24.464	0
C26F1.4	rps-30	http://www.ensembl.org/Multi/Search/Results?q=C26F1.4	1.71015	1.57944	26.9821	25.8681	26.0422	26.631	26.9821	25.8681	26.0422	26.631	4			26.0721		24.2544	24.158	26.0721	24.1983	1
ZK896.9b;ZK896.9a	nstp-5	http://www.ensembl.org/Multi/Search/Results?q=ZK896.9b%20OR%20ZK896.9a	1.66398	2.411	25.8081	26.7281	25.5602	26.012	25.8081	26.7281	25.5602	26.012	4					24.1484	24.2559	24.4866	24.5614	0
F10G8.8b;F10G8.8a	F10G8.8b	http://www.ensembl.org/Multi/Search/Results?q=F10G8.8b%20OR%20F10G8.8a	1.59463	1.89807	27.1822	28.3778	28.5088	28.2807	27.1822	28.3778	28.5088	28.2807	4	26.8565	25.7448	26.1487	27.2209	26.8565	25.7448	26.1487	27.2209	4
F43B10.1d;F43B10.1c;F43B10.1b;F43B10.1a	F43B10.1d	http://www.ensembl.org/Multi/Search/Results?q=F43B10.1d%20OR%20F43B10.1c%20OR%20F43B10.1b%20OR%20F43B10.1a	1.53746	2.12554	26.9308	28.0993	26.936	27.4334	26.9308	28.0993	26.936	27.4334	4	25.6964	26.1023	25.0992	26.3517	25.6964	26.1023	25.0992	26.3517	4
F14F4.3;F20B6.3	mrp-5	http://www.ensembl.org/Multi/Search/Results?q=F14F4.3%20OR%20F20B6.3	1.5297	2.21388	28.159	28.322	27.0645	27.6855	28.159	28.322	27.0645	27.6855	4	26.0196	26.7192	26.2569	26.1164	26.0196	26.7192	26.2569	26.1164	4
H06I04.4a	ubl-1	http://www.ensembl.org/Multi/Search/Results?q=H06I04.4a	1.49221	1.79833	27.2241	26.2405	26.4772	26.5751	27.2241	26.2405	26.4772	26.5751	4		25.1526	25.8282	25.4089	24.1583	25.1526	25.8282	25.4089	3
Y105E8B.1a;Y105E8B.1d;Y105E8B.1s;Y105E8B.1r;Y105E8B.1o;Y105E8B.1g;Y105E8B.1m;Y105E8B.1q;Y105E8B.1p;Y105E8B.1b;Y105E8B.1n;Y105E8B.1j;Y105E8B.1i;Y105E8B.1f;Y105E8B.1l;Y105E8B.1k;Y105E8B.1t;Y105E8B.1e;Y105E8B.1c	lev-11	http://www.ensembl.org/Multi/Search/Results?q=Y105E8B.1a%20OR%20Y105E8B.1d%20OR%20Y105E8B.1s%20OR%20Y105E8B.1r%20OR%20Y105E8B.1o%20OR%20Y105E8B.1g%20OR%20Y105E8B.1m%20OR%20Y105E8B.1q%20OR%20Y105E8B.1p%20OR%20Y105E8B.1b	1.41764	3.11459	28.7732	28.6604	29.1307	28.4219	28.7732	28.6604	29.1307	28.4219	4	26.9743	27.3515	27.2146	27.7753	26.9743	27.3515	27.2146	27.7753	4
T05G5.8a;T05G5.8b	vps-53	http://www.ensembl.org/Multi/Search/Results?q=T05G5.8a%20OR%20T05G5.8b	1.40844	1.55968	25.8465	26.3519	26.8395	25.6529	25.8465	26.3519	26.8395	25.6529	4	25.5211	25.3001		23.9098	25.5211	25.3001	24.326	23.9098	3
B0412.3a;B0412.3b;B0412.3c;B0412.3e;B0412.3d	trpp-11	http://www.ensembl.org/Multi/Search/Results?q=B0412.3a%20OR%20B0412.3b%20OR%20B0412.3c%20OR%20B0412.3e%20OR%20B0412.3d	1.40796	1.88288	26.7205	26.6879	25.8775	26.5208	26.7205	26.6879	25.8775	26.5208	4	25.7256		25.446	24.4974	25.7256	24.5058	25.446	24.4974	3
C53B7.1	rig-3	http://www.ensembl.org/Multi/Search/Results?q=C53B7.1	1.39299	1.66556	26.7897	27.1486	26.3552	26.6679	26.7897	27.1486	26.3552	26.6679	4		25.5554	25.6478	25.885	24.3013	25.5554	25.6478	25.885	3
F52B5.3	F52B5.3	http://www.ensembl.org/Multi/Search/Results?q=F52B5.3	1.38536	2.09077	26.0782	25.9551	25.7837	25.8745	26.0782	25.9551	25.7837	25.8745	4		24.8663	24.9938		23.956	24.8663	24.9938	24.3339	2
K09A9.3;ZK809.4c	ent-2	http://www.ensembl.org/Multi/Search/Results?q=K09A9.3%20OR%20ZK809.4c	1.35987	2.79687	28.4128	28.3988	27.6633	27.9119	28.4128	28.3988	27.6633	27.9119	4	26.7935	27.1186	26.7119	26.3233	26.7935	27.1186	26.7119	26.3233	4
B0261.7	B0261.7	http://www.ensembl.org/Multi/Search/Results?q=B0261.7	1.3401	3.67572	27.1841	27.3061	27.4703	27.7629	27.1841	27.3061	27.4703	27.7629	4	26.266	26.2873	25.9288	25.8809	26.266	26.2873	25.9288	25.8809	4
W09D10.1	W09D10.1	http://www.ensembl.org/Multi/Search/Results?q=W09D10.1	1.3268	1.77097	25.8508	25.8332		25.7262	25.8508	25.8332	24.6252	25.7262	3					24.0705	24.0665	24.1722	24.419	0
F15D3.7	timm-23	http://www.ensembl.org/Multi/Search/Results?q=F15D3.7	1.32313	1.70261	26.0403	25.7774	25.8192	25.8968	26.0403	25.7774	25.8192	25.8968	4				25.3903	24.3339	24.5471	23.9699	25.3903	1
W03B1.7b;W03B1.7a;W03B1.7c	oac-51	http://www.ensembl.org/Multi/Search/Results?q=W03B1.7b%20OR%20W03B1.7a%20OR%20W03B1.7c	1.27837	2.0561	26.7239	27.4661	27.5661	27.8416	26.7239	27.4661	27.5661	27.8416	4	26.3617	25.9513	25.5508	26.6204	26.3617	25.9513	25.5508	26.6204	4
W04D2.6a;W04D2.6c;W04D2.6b	rbm-25	http://www.ensembl.org/Multi/Search/Results?q=W04D2.6a%20OR%20W04D2.6c%20OR%20W04D2.6b	1.2746	1.49735	26.5548	26.0968	26.394	26.4229	26.5548	26.0968	26.394	26.4229	4	24.8749	25.51	25.7815		24.8749	25.51	25.7815	24.2037	3
R13A1.2b;R13A1.2e;R13A1.2d;R13A1.2a;R13A1.2c	kcc-1	http://www.ensembl.org/Multi/Search/Results?q=R13A1.2b%20OR%20R13A1.2e%20OR%20R13A1.2d%20OR%20R13A1.2a%20OR%20R13A1.2c	1.25373	1.93054	25.9565	26.5352	25.7687	26.1007	25.9565	26.5352	25.7687	26.1007	4	25.3439	25.2617			25.3439	25.2617	24.2381	24.5024	2
C55B7.4a;C55B7.4b;T10E9.9a;T10E9.9b	acdh-1	http://www.ensembl.org/Multi/Search/Results?q=C55B7.4a%20OR%20C55B7.4b%20OR%20T10E9.9a%20OR%20T10E9.9b	1.24283	2.49481	29.9452	30.4763	30.4407	30.1184	29.9452	30.4763	30.4407	30.1184	4	28.8631	28.6407	28.9315	29.5741	28.8631	28.6407	28.9315	29.5741	4
C14A4.9	C14A4.9	http://www.ensembl.org/Multi/Search/Results?q=C14A4.9	1.23881	2.73859	25.6766	25.7803	25.131	25.191	25.6766	25.7803	25.131	25.191	4					24.1352	24.4459	24.0727	24.1699	0
F29D10.4	hum-1	http://www.ensembl.org/Multi/Search/Results?q=F29D10.4	1.23029	2.8157	30.9909	31.1175	30.3617	30.8381	30.9909	31.1175	30.3617	30.8381	4	29.151	29.7195	29.7754	29.7412	29.151	29.7195	29.7754	29.7412	4
C18F3.2b;C18F3.2c;C18F3.2a;C18F3.2d;C18F3.2f;C18F3.2e	sax-7	http://www.ensembl.org/Multi/Search/Results?q=C18F3.2b%20OR%20C18F3.2c%20OR%20C18F3.2a%20OR%20C18F3.2d%20OR%20C18F3.2f%20OR%20C18F3.2e	1.21664	3.0744	30.4646	30.5135	29.9238	30.2269	30.4646	30.5135	29.9238	30.2269	4	29.052	29.2006	28.8855	29.1241	29.052	29.2006	28.8855	29.1241	4
F55B12.5	nrf-5	http://www.ensembl.org/Multi/Search/Results?q=F55B12.5	1.21208	2.11894	25.9409	25.7926	25.3366	25.6151	25.9409	25.7926	25.3366	25.6151	4			25.1481		24.09	24.2353	25.1481	24.3634	1
B0523.5	fli-1	http://www.ensembl.org/Multi/Search/Results?q=B0523.5	1.21187	2.54389	26.1423	26.5441	26.251	26.8563	26.1423	26.5441	26.251	26.8563	4	25.3531	25.2939	25.1342	25.165	25.3531	25.2939	25.1342	25.165	4
B0365.3;C01G12.8	eat-6	http://www.ensembl.org/Multi/Search/Results?q=B0365.3%20OR%20C01G12.8	1.20673	2.56359	32.5656	32.6781	31.8692	32.2918	32.5656	32.6781	31.8692	32.2918	4	31.0819	31.4112	30.9803	31.1044	31.0819	31.4112	30.9803	31.1044	4
F11C3.3;F45G2.2a	unc-54	http://www.ensembl.org/Multi/Search/Results?q=F11C3.3%20OR%20F45G2.2a	1.19381	2.44912	30.9322	31.5952	30.976	31.0206	30.9322	31.5952	30.976	31.0206	4	29.688	29.6187	29.9591	30.483	29.688	29.6187	29.9591	30.483	4
F26A3.1	F26A3.1	http://www.ensembl.org/Multi/Search/Results?q=F26A3.1	1.19278	1.67151	26.1944	26.0218	26.4209	26.1237	26.1944	26.0218	26.4209	26.1237	4	25.1715		25.7344		25.1715	24.4686	25.7344	24.6152	2
T22E5.5;F53A9.10a;F53A9.10b	mup-2	http://www.ensembl.org/Multi/Search/Results?q=T22E5.5%20OR%20F53A9.10a%20OR%20F53A9.10b	1.17617	2.32044	27.7596	27.804	28.6631	28.0162	27.7596	27.804	28.6631	28.0162	4	26.5842	26.7137	27.0124	27.2278	26.5842	26.7137	27.0124	27.2278	4
K04F10.4c;K04F10.4d;K04F10.4f;K04F10.4a;K04F10.4j;K04F10.4i;K04F10.4e;K04F10.4b;K04F10.4g;K04F10.4h	bli-4	http://www.ensembl.org/Multi/Search/Results?q=K04F10.4c%20OR%20K04F10.4d%20OR%20K04F10.4f%20OR%20K04F10.4a%20OR%20K04F10.4j%20OR%20K04F10.4i%20OR%20K04F10.4e%20OR%20K04F10.4b%20OR%20K04F10.4g%20OR%20K04F10.4h	1.17409	2.29037	27.6767	27.2752	26.9633	27.0975	27.6767	27.2752	26.9633	27.0975	4	26.1373	25.9895	25.5842	26.6054	26.1373	25.9895	25.5842	26.6054	4
B0416.5b;B0416.5a	B0416.5b	http://www.ensembl.org/Multi/Search/Results?q=B0416.5b%20OR%20B0416.5a	1.1724	2.29658	29.1037	29.3402	28.4841	28.6576	29.1037	29.3402	28.4841	28.6576	4	27.5498	27.9048	27.6003	27.8411	27.5498	27.9048	27.6003	27.8411	4
F15E6.2b;F15E6.2a	lgc-22	http://www.ensembl.org/Multi/Search/Results?q=F15E6.2b%20OR%20F15E6.2a	1.16945	2.95517	26.4576	26.0765	25.8831	26.2208	26.4576	26.0765	25.8831	26.2208	4	25.2325	24.5601	25.0024	25.1652	25.2325	24.5601	25.0024	25.1652	4
C02B10.3	C02B10.3	http://www.ensembl.org/Multi/Search/Results?q=C02B10.3	1.15726	2.04856	26.1896	25.8158	25.2586	25.3212	26.1896	25.8158	25.2586	25.3212	4		25.1074			24.3666	25.1074	24.1731	24.3089	1
M03F4.7a;M03F4.7b	calu-1	http://www.ensembl.org/Multi/Search/Results?q=M03F4.7a%20OR%20M03F4.7b	1.15288	2.12606	27.4328	26.9556	27.7245	27.9453	27.4328	26.9556	27.7245	27.9453	4	26.5243	26.0703	26.8409	26.0112	26.5243	26.0703	26.8409	26.0112	4
H17B01.1a;H17B01.1b	fgt-1	http://www.ensembl.org/Multi/Search/Results?q=H17B01.1a%20OR%20H17B01.1b	1.1483	2.69889	28.7955	29.1026	28.2901	28.7594	28.7955	29.1026	28.2901	28.7594	4	27.5611	27.7527	27.2802	27.7603	27.5611	27.7527	27.2802	27.7603	4
F17B5.6	F17B5.6	http://www.ensembl.org/Multi/Search/Results?q=F17B5.6	1.14683	2.85268	25.0611	25.4101	25.7274	25.6053	25.0611	25.4101	25.7274	25.6053	4	24.2069				24.2069	24.3574	23.9802	24.672	1
ZK675.1a;ZK675.1b;F21H12.4	ptc-1	http://www.ensembl.org/Multi/Search/Results?q=ZK675.1a%20OR%20ZK675.1b%20OR%20F21H12.4	1.14294	3.05219	28.3558	27.8124	27.8886	28.2982	28.3558	27.8124	27.8886	28.2982	4	26.7878	27.1198	26.7985	27.077	26.7878	27.1198	26.7985	27.077	4
F54E2.3e;F54E2.3g;F54E2.3f;F54E2.3h;F54E2.3a;F54E2.3i;F54E2.3c;F54E2.3j;F54E2.3d;F54E2.3b;F54E2.3k;F54E2.3l	ketn-1	http://www.ensembl.org/Multi/Search/Results?q=F54E2.3e%20OR%20F54E2.3g%20OR%20F54E2.3f%20OR%20F54E2.3h%20OR%20F54E2.3a%20OR%20F54E2.3i%20OR%20F54E2.3c%20OR%20F54E2.3j%20OR%20F54E2.3d%20OR%20F54E2.3b	1.14273	2.12353	32.0691	32.3027	32.149	32.6287	32.0691	32.3027	32.149	32.6287	4	31.3444	31.1907	30.5109	31.5326	31.3444	31.1907	30.5109	31.5326	4
F35D2.3	F35D2.3	http://www.ensembl.org/Multi/Search/Results?q=F35D2.3	1.13462	3.28382	25.128	25.6487	25.1558	25.1484	25.128	25.6487	25.1558	25.1484	4		24.1787	24.2765		23.8678	24.1787	24.2765	24.2194	2
Y76A2A.2b;Y76A2A.2a	cua-1	http://www.ensembl.org/Multi/Search/Results?q=Y76A2A.2b%20OR%20Y76A2A.2a	1.12998	1.95182	26.3453	25.9091	25.2134	25.7549	26.3453	25.9091	25.2134	25.7549	4	24.6005		24.9452		24.6005	24.6575	24.9452	24.4995	2
K06A4.3	gsnl-1	http://www.ensembl.org/Multi/Search/Results?q=K06A4.3	1.12906	1.69121	29.35	29.5165	29.2316	29.1368	29.35	29.5165	29.2316	29.1368	4	27.5228	28.6184	27.9519	28.6256	27.5228	28.6184	27.9519	28.6256	4
C33G3.3	lgc-21	http://www.ensembl.org/Multi/Search/Results?q=C33G3.3	1.11293	3.08682	25.6025	25.0812	25.1154	25.5247	25.6025	25.0812	25.1154	25.5247	4					24.5414	24.0851	24.0781	24.1675	0
T25F10.6a;T25F10.6b	clik-1	http://www.ensembl.org/Multi/Search/Results?q=T25F10.6a%20OR%20T25F10.6b	1.10641	2.54576	33.4753	33.97	33.9963	33.7557	33.4753	33.97	33.9963	33.7557	4	32.333	32.8885	32.4709	33.0793	32.333	32.8885	32.4709	33.0793	4
C36E6.5;C36E6.3	mlc-2	http://www.ensembl.org/Multi/Search/Results?q=C36E6.5%20OR%20C36E6.3	1.10122	2.17689	27.3727	28.2193	27.9376	27.543	27.3727	28.2193	27.9376	27.543	4	26.5536	26.3274	26.567	27.2197	26.5536	26.3274	26.567	27.2197	4
Y47D3B.1	subs-4	http://www.ensembl.org/Multi/Search/Results?q=Y47D3B.1	1.07175	2.38588	29.1286	29.5594	29.5944	30.021	29.1286	29.5594	29.5944	30.021	4	28.6336	28.6574	28.0797	28.6457	28.6336	28.6574	28.0797	28.6457	4
K12F2.1	myo-3	http://www.ensembl.org/Multi/Search/Results?q=K12F2.1	1.06936	2.38817	31.2433	31.951	31.2189	31.2009	31.2433	31.951	31.2189	31.2009	4	30.2141	30.0916	30.3197	30.7113	30.2141	30.0916	30.3197	30.7113	4
C42D8.8a;C42D8.8b	apl-1	http://www.ensembl.org/Multi/Search/Results?q=C42D8.8a%20OR%20C42D8.8b	1.06029	2.18569	26.2673	26.4872	25.5757	26.2302	26.2673	26.4872	25.5757	26.2302	4	25.2251	25.2665	24.8447	24.9829	25.2251	25.2665	24.8447	24.9829	4
Y110A2AL.8a;Y110A2AL.8b;Y110A2AL.8c	ptc-3	http://www.ensembl.org/Multi/Search/Results?q=Y110A2AL.8a%20OR%20Y110A2AL.8b%20OR%20Y110A2AL.8c	1.05186	3.10567	26.7556	26.9032	26.3045	26.6589	26.7556	26.9032	26.3045	26.6589	4	25.75	25.6546	25.3196	25.6907	25.75	25.6546	25.3196	25.6907	4
F33H2.2	F33H2.2	http://www.ensembl.org/Multi/Search/Results?q=F33H2.2	-1.1125	1.91819	25.1692				25.1692	24.2651	24.2139	24.6758	1	25.8621	25.5968	25.7055	25.6097	25.8621	25.5968	25.7055	25.6097	4
Y37D8A.12a;C38D4.1a;K01G5.3;W05F2.2;W03G9.3	enu-3.5	http://www.ensembl.org/Multi/Search/Results?q=Y37D8A.12a%20OR%20C38D4.1a%20OR%20K01G5.3%20OR%20W05F2.2%20OR%20W03G9.3	-1.18174	2.59204					24.1537	24.2631	24.2676	24.0832	0	25.161	25.2811	25.8126	25.2398	25.161	25.2811	25.8126	25.2398	4
F43G9.5	cfim-1	http://www.ensembl.org/Multi/Search/Results?q=F43G9.5	-1.40905	2.14207	25.322				25.322	24.5846	24.2099	24.2521	1	26.0649	25.7369	26.2444	25.9587	26.0649	25.7369	26.2444	25.9587	4
E02D9.1b;E02D9.1c	E02D9.1b	http://www.ensembl.org/Multi/Search/Results?q=E02D9.1b%20OR%20E02D9.1c	-1.60809	1.62194	26.7594	28.1798	28.3253	26.859	26.7594	28.1798	28.3253	26.859	4	28.3829	28.9084	29.7947	29.47	28.3829	28.9084	29.7947	29.47	4

## Sheet: S1.3. EMB_LOTR-1_WTvsLOTUSdel
S1 Table. Enriched Proteins of 3xFLAG::GFP::LOTR-1 anti-FLAG IP-qMS (Round 2).
S1.3. Enrichment in 3xFLAG::GFP::LOTR-1(WT), in green, versus enrichment in 3xFLAG::GFP::LOTR-1 (LOTUS deletion), in orange. IPs in embryos.
Protein.IDs	my_label	Link	difference_dup167_dup217	log10.pvalue_dup167_dup217	log2.LFQ.intensity.dup167_1	log2.LFQ.intensity.dup167_2	log2.LFQ.intensity.dup167_3	log2.LFQ.intensity.dup167_4	imputed.log2.LFQ.intensity.dup167_1	imputed.log2.LFQ.intensity.dup167_2	imputed.log2.LFQ.intensity.dup167_3	imputed.log2.LFQ.intensity.dup167_4	value_count_dup167	log2.LFQ.intensity.dup217_1	log2.LFQ.intensity.dup217_2	log2.LFQ.intensity.dup217_3	log2.LFQ.intensity.dup217_4	imputed.log2.LFQ.intensity.dup217_1	imputed.log2.LFQ.intensity.dup217_2	imputed.log2.LFQ.intensity.dup217_3	imputed.log2.LFQ.intensity.dup217_4	value_count_dup217
F22D6.3a	nars-1	http://www.ensembl.org/Multi/Search/Results?q=F22D6.3a	1.57387	6.20357	29.6632	29.7976	29.7526	29.8773	29.6632	29.7976	29.7526	29.8773	4	28.2091	28.2099	28.1192	28.2571	28.2091	28.2099	28.1192	28.2571	4
C06A5.7b;C06A5.7a	unc-94	http://www.ensembl.org/Multi/Search/Results?q=C06A5.7b%20OR%20C06A5.7a	3.73982	5.65386	27.9963	27.793	27.7927	27.3691	27.9963	27.793	27.7927	27.3691	4					24.2573	23.8684	24.2489	23.6172	0
F52B10.1	nmy-1	http://www.ensembl.org/Multi/Search/Results?q=F52B10.1	5.69736	5.28066	35.9044	36.5421	35.483	35.4125	35.9044	36.5421	35.483	35.4125	4	29.8626	30.3886	29.7924	30.5088	29.8626	30.3886	29.7924	30.5088	4
T12D8.6	mlc-5	http://www.ensembl.org/Multi/Search/Results?q=T12D8.6	3.82848	4.86279	32.24	32.0377	32.0375	31.5707	32.24	32.0377	32.0375	31.5707	4	28.2518	28.1219	27.6003	28.598	28.2518	28.1219	27.6003	28.598	4
C56G7.1	mlc-4	http://www.ensembl.org/Multi/Search/Results?q=C56G7.1	3.68022	4.81534	32.7262	32.6027	32.6938	32.1378	32.7262	32.6027	32.6938	32.1378	4	28.9217	28.946	28.303	29.2689	28.9217	28.946	28.303	29.2689	4
M70.4a	M70.4a	http://www.ensembl.org/Multi/Search/Results?q=M70.4a	2.16523	4.70562	25.9474	26.3669	26.2991	26.0849	25.9474	26.3669	26.2991	26.0849	4					24.2916	24.1454	23.7096	23.8907	0
C17G1.2	C17G1.2	http://www.ensembl.org/Multi/Search/Results?q=C17G1.2	4.36601	4.53382	28.2775	27.4303	27.8503	28.4871	28.2775	27.4303	27.8503	28.4871	4					24.3238	23.8589	23.0004	23.3979	0
D2024.6	cap-1	http://www.ensembl.org/Multi/Search/Results?q=D2024.6	2.60823	4.49146	26.3594	26.4186	26.061	26.3892	26.3594	26.4186	26.061	26.3892	4					23.9191	23.8856	23.7135	23.2771	0
F58G1.4	dct-18	http://www.ensembl.org/Multi/Search/Results?q=F58G1.4	3.34035	4.47611	27.0367	27.4002	27.4253	27.3885	27.0367	27.4002	27.4253	27.3885	4					24.1224	23.9468	24.3302	23.4899	0
C36E6.5;C36E6.3	mlc-2	http://www.ensembl.org/Multi/Search/Results?q=C36E6.5%20OR%20C36E6.3	3.89015	4.45947	27.3727	28.2193	27.9376	27.543	27.3727	28.2193	27.9376	27.543	4					24.4637	24.0312	23.2234	23.7937	0
F36D4.3a;F36D4.3b;F36D4.3h;F36D4.3g;F36D4.3j;F36D4.3i;F36D4.3k;F36D4.3e;F36D4.3c;F36D4.3f;Y66H1A.6b;Y66H1A.6a;Y66H1A.6c	hum-2	http://www.ensembl.org/Multi/Search/Results?q=F36D4.3a%20OR%20F36D4.3b%20OR%20F36D4.3h%20OR%20F36D4.3g%20OR%20F36D4.3j%20OR%20F36D4.3i%20OR%20F36D4.3k%20OR%20F36D4.3e%20OR%20F36D4.3c%20OR%20F36D4.3f	1.97242	4.45194	32.3549	32.043	31.8052	31.8922	32.3549	32.043	31.8052	31.8922	4	30.3643	29.9604	29.7413	30.1397	30.3643	29.9604	29.7413	30.1397	4
Y71H2AM.23	tufm-1	http://www.ensembl.org/Multi/Search/Results?q=Y71H2AM.23	1.6553	4.39285	31.8015	32.1675	32.2469	31.9431	31.8015	32.1675	32.2469	31.9431	4	30.1708	30.4511	30.2391	30.6767	30.1708	30.4511	30.2391	30.6767	4
C47E12.1	sars-1	http://www.ensembl.org/Multi/Search/Results?q=C47E12.1	1.56606	4.36001	27.8555	27.4944	27.4799	27.5641	27.8555	27.4944	27.4799	27.5641	4	26.1434	26.0637	25.9567	25.966	26.1434	26.0637	25.9567	25.966	4
F33G12.5	golg-2	http://www.ensembl.org/Multi/Search/Results?q=F33G12.5	1.03942	4.29734	27.8268	28.1847	27.9985	27.9908	27.8268	28.1847	27.9985	27.9908	4	27.075	26.7656	27.0479	26.9546	27.075	26.7656	27.0479	26.9546	4
K01D12.1	K01D12.1	http://www.ensembl.org/Multi/Search/Results?q=K01D12.1	4.59612	4.08672	30.2129	30.9163	31.4276	31.8356	30.2129	30.9163	31.4276	31.8356	4	26.5666	25.8591	27.006	26.5761	26.5666	25.8591	27.006	26.5761	4
F46G10.1a	F46G10.1a	http://www.ensembl.org/Multi/Search/Results?q=F46G10.1a	4.54714	3.89952	29.124	29.2878	29.3498	29.9574	29.124	29.2878	29.3498	29.9574	4	24.5861	24.4716	24.5796	25.8931	24.5861	24.4716	24.5796	25.8931	4
F18H3.1	F18H3.1	http://www.ensembl.org/Multi/Search/Results?q=F18H3.1	1.10234	3.85566	27.4291	27.3067	27.0758	27.239	27.4291	27.3067	27.0758	27.239	4	26.1229	26.1202	26.4271	25.9711	26.1229	26.1202	26.4271	25.9711	4
C43E11.4	tufm-2	http://www.ensembl.org/Multi/Search/Results?q=C43E11.4	2.69481	3.84619	26.1599	26.6734	27.0829	26.2991	26.1599	26.6734	27.0829	26.2991	4					24.0621	24.1239	24.0895	23.1607	0
F11A10.6a;F11A10.6b	F11A10.6a	http://www.ensembl.org/Multi/Search/Results?q=F11A10.6a%20OR%20F11A10.6b	2.51212	3.81986	25.7077	26.405	26.5285	26.5248	25.7077	26.405	26.5285	26.5248	4					24.3955	23.7586	23.3837	23.5796	0
F54D1.6	F54D1.6	http://www.ensembl.org/Multi/Search/Results?q=F54D1.6	4.10521	3.80626	29.6717	29.9258	28.2974	29.1982	29.6717	29.9258	28.2974	29.1982	4	24.7823	25.4409	25.9518	24.4973	24.7823	25.4409	25.9518	24.4973	4
F21H7.10	bgnt-1.3	http://www.ensembl.org/Multi/Search/Results?q=F21H7.10	2.58757	3.73594	26.775	27.4356	27.4296	27.781	26.775	27.4356	27.4296	27.781	4			25.3853	24.8727	24.4375	24.3754	25.3853	24.8727	2
T25F10.6a;T25F10.6b	clik-1	http://www.ensembl.org/Multi/Search/Results?q=T25F10.6a%20OR%20T25F10.6b	3.32203	3.72037	33.4753	33.97	33.9963	33.7557	33.4753	33.97	33.9963	33.7557	4	30.8463	30.1435	29.9506	30.9689	30.8463	30.1435	29.9506	30.9689	4
T08H4.1a;T08H4.1b;T08H4.1c	rhgf-2	http://www.ensembl.org/Multi/Search/Results?q=T08H4.1a%20OR%20T08H4.1b%20OR%20T08H4.1c	1.11176	3.69651	25.3904	25.2946	25.0929	25.0134	25.3904	25.2946	25.0929	25.0134	4				23.9401	24.3652	24.1192	23.9198	23.9401	1
F29D11.1	lrp-1	http://www.ensembl.org/Multi/Search/Results?q=F29D11.1	1.83964	3.68379	29.1918	29.2091	28.5175	29.1273	29.1918	29.2091	28.5175	29.1273	4	27.418	26.7626	27.4363	27.0703	27.418	26.7626	27.4363	27.0703	4
M02B1.1a;M02B1.1b;M02B1.1c	srf-3	http://www.ensembl.org/Multi/Search/Results?q=M02B1.1a%20OR%20M02B1.1b%20OR%20M02B1.1c	1.15627	3.67246	27.773	27.9897	27.8666	28.0437	27.773	27.9897	27.8666	28.0437	4	26.751	26.5774	27.0478	26.6718	26.751	26.5774	27.0478	26.6718	4
F08F1.7	tag-123	http://www.ensembl.org/Multi/Search/Results?q=F08F1.7	1.08021	3.6134	29.8795	30.2704	30.0115	30.1533	29.8795	30.2704	30.0115	30.1533	4	28.9406	29.0148	29.2703	28.7682	28.9406	29.0148	29.2703	28.7682	4
Y54G2A.4	samt-1	http://www.ensembl.org/Multi/Search/Results?q=Y54G2A.4	1.93521	3.60944	26.6994	27.1206	27.0695	27.1959	26.6994	27.1206	27.0695	27.1959	4	24.8782	24.8389	25.6068	25.0206	24.8782	24.8389	25.6068	25.0206	4
F11C3.3;F45G2.2a	unc-54	http://www.ensembl.org/Multi/Search/Results?q=F11C3.3%20OR%20F45G2.2a	1.93669	3.5338	30.9322	31.5952	30.976	31.0206	30.9322	31.5952	30.976	31.0206	4	29.335	29.1407	29.2716	29.0299	29.335	29.1407	29.2716	29.0299	4
F14E5.2a	F14E5.2a	http://www.ensembl.org/Multi/Search/Results?q=F14E5.2a	1.14188	3.52959	34.2906	34.6931	34.5719	34.8236	34.2906	34.6931	34.5719	34.8236	4	33.5303	33.3323	33.6888	33.2602	33.5303	33.3323	33.6888	33.2602	4
F20G4.3	nmy-2	http://www.ensembl.org/Multi/Search/Results?q=F20G4.3	3.17677	3.50345	38.9329	38.8506	38.716	38.5878	38.9329	38.8506	38.716	38.5878	4	35.6062	35.6929	34.9917	36.0894	35.6062	35.6929	34.9917	36.0894	4
T28D9.10a;T28D9.10b	snr-3	http://www.ensembl.org/Multi/Search/Results?q=T28D9.10a%20OR%20T28D9.10b	2.37226	3.43419	26.3252	26.0721	25.9262	25.8875	26.3252	26.0721	25.9262	25.8875	4					24.1554	23.8544	23.1781	23.5341	0
K12F2.1	myo-3	http://www.ensembl.org/Multi/Search/Results?q=K12F2.1	2.01202	3.40567	31.2433	31.951	31.2189	31.2009	31.2433	31.951	31.2189	31.2009	4	29.3415	29.4296	29.1871	29.6077	29.3415	29.4296	29.1871	29.6077	4
C33G3.3	lgc-21	http://www.ensembl.org/Multi/Search/Results?q=C33G3.3	1.26814	3.3531	25.6025	25.0812	25.1154	25.5247	25.6025	25.0812	25.1154	25.5247	4		24.2641			23.9426	24.2641	24.2587	23.7859	1
K05B2.5a;K05B2.5c;K05B2.5b	mct-4	http://www.ensembl.org/Multi/Search/Results?q=K05B2.5a%20OR%20K05B2.5c%20OR%20K05B2.5b	2.92092	3.33419	26.6832	27.1592	26.1157	26.7261	26.6832	27.1592	26.1157	26.7261	4					24.3816	24.1978	23.1573	23.2639	0
F58G4.1	myo-5	http://www.ensembl.org/Multi/Search/Results?q=F58G4.1	5.41456	3.32128	30.055	32.2285	30.8686	30.7985	30.055	32.2285	30.8686	30.7985	4		26.5565	26.1794	25.6849	23.8716	26.5565	26.1794	25.6849	3
F58G1.1	wago-4	http://www.ensembl.org/Multi/Search/Results?q=F58G1.1	2.4739	3.31281	30.3525	30.08	30.6096	30.1904	30.3525	30.08	30.6096	30.1904	4	28.239	27.9758	27.9754	27.1468	28.239	27.9758	27.9754	27.1468	4
T02C12.1	hum-5	http://www.ensembl.org/Multi/Search/Results?q=T02C12.1	4.07717	3.30007	28.7887	29.2379	27.5869	28.1412	28.7887	29.2379	27.5869	28.1412	4	25.6882		24.1486		25.6882	23.9092	24.1486	23.7003	2
F43B10.1d;F43B10.1c;F43B10.1b;F43B10.1a	F43B10.1d	http://www.ensembl.org/Multi/Search/Results?q=F43B10.1d%20OR%20F43B10.1c%20OR%20F43B10.1b%20OR%20F43B10.1a	2.98187	3.26739	26.9308	28.0993	26.936	27.4334	26.9308	28.0993	26.936	27.4334	4		24.4534		24.6191	24.3394	24.4534	24.0601	24.6191	2
C18F3.2b;C18F3.2c;C18F3.2a;C18F3.2d;C18F3.2f;C18F3.2e	sax-7	http://www.ensembl.org/Multi/Search/Results?q=C18F3.2b%20OR%20C18F3.2c%20OR%20C18F3.2a%20OR%20C18F3.2d%20OR%20C18F3.2f%20OR%20C18F3.2e	1.19321	3.22972	30.4646	30.5135	29.9238	30.2269	30.4646	30.5135	29.9238	30.2269	4	29.0096	29.0371	29.4249	28.8844	29.0096	29.0371	29.4249	28.8844	4
F08B6.4b;F08B6.4a	unc-87	http://www.ensembl.org/Multi/Search/Results?q=F08B6.4b%20OR%20F08B6.4a	3.93457	3.20306	30.9635	31.4568	31.4514	31.3214	30.9635	31.4568	31.4514	31.3214	4	27.4209	27.2568	26.5544	28.2227	27.4209	27.2568	26.5544	28.2227	4
ZK792.2	inx-8	http://www.ensembl.org/Multi/Search/Results?q=ZK792.2	2.26552	3.19711	29.5735	28.7957	28.7015	29.4802	29.5735	28.7957	28.7015	29.4802	4	26.6792	26.8019	26.8417	27.166	26.6792	26.8019	26.8417	27.166	4
F44E2.4	F44E2.4	http://www.ensembl.org/Multi/Search/Results?q=F44E2.4	1.17883	3.15081	27.9911	28.3049	27.6354	27.9749	27.9911	28.3049	27.6354	27.9749	4	26.7195	26.7239	27.0599	26.6877	26.7195	26.7239	27.0599	26.6877	4
F07A5.7a;F07A5.7b	unc-15	http://www.ensembl.org/Multi/Search/Results?q=F07A5.7a%20OR%20F07A5.7b	1.96975	3.11804	30.0593	30.3305	30.5908	30.6577	30.0593	30.3305	30.5908	30.6577	4	28.9136	28.2944	27.8734	28.6778	28.9136	28.2944	27.8734	28.6778	4
B0523.5	fli-1	http://www.ensembl.org/Multi/Search/Results?q=B0523.5	1.46901	3.11028	26.1423	26.5441	26.251	26.8563	26.1423	26.5441	26.251	26.8563	4	25.1674	24.9862	24.7732	24.9908	25.1674	24.9862	24.7732	24.9908	4
Y48G8AL.6	smg-2	http://www.ensembl.org/Multi/Search/Results?q=Y48G8AL.6	1.23852	3.08186	30.1832	29.8694	30.3467	30.4456	30.1832	29.8694	30.3467	30.4456	4	29.0118	28.8778	28.9001	29.1011	29.0118	28.8778	28.9001	29.1011	4
Y39E4B.12c;Y39E4B.12b;Y39E4B.12a	gly-5	http://www.ensembl.org/Multi/Search/Results?q=Y39E4B.12c%20OR%20Y39E4B.12b%20OR%20Y39E4B.12a	1.05487	3.03784	29.4642	29.9197	29.6271	29.8781	29.4642	29.9197	29.6271	29.8781	4	28.6934	28.5492	29.0193	28.4077	28.6934	28.5492	29.0193	28.4077	4
W03B1.7b;W03B1.7a;W03B1.7c	oac-51	http://www.ensembl.org/Multi/Search/Results?q=W03B1.7b%20OR%20W03B1.7a%20OR%20W03B1.7c	2.612	3.02561	26.7239	27.4661	27.5661	27.8416	26.7239	27.4661	27.5661	27.8416	4	25.1933		25.4951		25.1933	24.1885	25.4951	24.2728	2
D2030.6	prg-1	http://www.ensembl.org/Multi/Search/Results?q=D2030.6	1.75842	3.02074	29.1801	29.2255	29.1206	29.2316	29.1801	29.2255	29.1206	29.2316	4	27.3297	27.4418	27.8225	27.1301	27.3297	27.4418	27.8225	27.1301	4
Y47D3B.1	subs-4	http://www.ensembl.org/Multi/Search/Results?q=Y47D3B.1	1.38959	2.92783	29.1286	29.5594	29.5944	30.021	29.1286	29.5594	29.5944	30.021	4	28.0466	28.1056	28.5712	28.0217	28.0466	28.1056	28.5712	28.0217	4
R06C7.1	wago-1	http://www.ensembl.org/Multi/Search/Results?q=R06C7.1	1.13939	2.84866	30.3559	30.2278	30.2958	30.8275	30.3559	30.2278	30.2958	30.8275	4	29.4687	29.3525	29.4845	28.8438	29.4687	29.3525	29.4845	28.8438	4
C52B9.4	C52B9.4	http://www.ensembl.org/Multi/Search/Results?q=C52B9.4	1.06203	2.84731	28.3683	28.6622	28.6469	28.5233	28.3683	28.6622	28.6469	28.5233	4	27.3955	27.2539	27.8749	27.4284	27.3955	27.2539	27.8749	27.4284	4
Y74E4A.1a;Y74E4A.1b	lgc-27	http://www.ensembl.org/Multi/Search/Results?q=Y74E4A.1a%20OR%20Y74E4A.1b	4.93192	2.80624	28.8186	29.7448	29.515	29.9496	28.8186	29.7448	29.515	29.9496	4		25.0613		25.937	24.1228	25.0613	23.1792	25.937	2
F36F12.1a;F36F12.1b	F36F12.1a	http://www.ensembl.org/Multi/Search/Results?q=F36F12.1a%20OR%20F36F12.1b	2.5002	2.77242	25.4361	26.6611	26.6487	26.9235	25.4361	26.6611	26.6487	26.9235	4					24.2288	24.1901	23.7325	23.5172	0
F54E2.3e;F54E2.3g;F54E2.3f;F54E2.3h;F54E2.3a;F54E2.3i;F54E2.3c;F54E2.3j;F54E2.3d;F54E2.3b;F54E2.3k;F54E2.3l	ketn-1	http://www.ensembl.org/Multi/Search/Results?q=F54E2.3e%20OR%20F54E2.3g%20OR%20F54E2.3f%20OR%20F54E2.3h%20OR%20F54E2.3a%20OR%20F54E2.3i%20OR%20F54E2.3c%20OR%20F54E2.3j%20OR%20F54E2.3d%20OR%20F54E2.3b	5.57708	2.74363	32.0691	32.3027	32.149	32.6287	32.0691	32.3027	32.149	32.6287	4	27.4502	26.0392	25.4355	27.9163	27.4502	26.0392	25.4355	27.9163	4
F29D10.4	hum-1	http://www.ensembl.org/Multi/Search/Results?q=F29D10.4	2.68767	2.72686	30.9909	31.1175	30.3617	30.8381	30.9909	31.1175	30.3617	30.8381	4	27.1279	28.7791	28.2802	28.3704	27.1279	28.7791	28.2802	28.3704	4
ZC155.7	syx-16	http://www.ensembl.org/Multi/Search/Results?q=ZC155.7	1.04644	2.72546	26.5559	26.3717	25.8526	26.3702	26.5559	26.3717	25.8526	26.3702	4	24.9922	25.2354	25.5306	25.2065	24.9922	25.2354	25.5306	25.2065	4
K06A4.3	gsnl-1	http://www.ensembl.org/Multi/Search/Results?q=K06A4.3	4.87482	2.71343	29.35	29.5165	29.2316	29.1368	29.35	29.5165	29.2316	29.1368	4	24.8188			25.6322	24.8188	23.9446	23.3402	25.6322	2
F43D9.2	rab-33	http://www.ensembl.org/Multi/Search/Results?q=F43D9.2	1.22429	2.70618	26.2903	27.0804	26.7345	26.52	26.2903	27.0804	26.7345	26.52	4	25.5268	25.1765	25.4893	25.5355	25.5268	25.1765	25.4893	25.5355	4
F28C6.6	suf-1	http://www.ensembl.org/Multi/Search/Results?q=F28C6.6	1.27759	2.59533	30.4254	30.3407	30.8286	31.1298	30.4254	30.3407	30.8286	31.1298	4	29.4145	29.1579	29.4672	29.5746	29.4145	29.1579	29.4672	29.5746	4
F10G8.8b;F10G8.8a	F10G8.8b	http://www.ensembl.org/Multi/Search/Results?q=F10G8.8b%20OR%20F10G8.8a	2.09404	2.52753	27.1822	28.3778	28.5088	28.2807	27.1822	28.3778	28.5088	28.2807	4	26.4736	25.7887	25.2059	26.5051	26.4736	25.7887	25.2059	26.5051	4
Y119D3B.16	mrpl-45	http://www.ensembl.org/Multi/Search/Results?q=Y119D3B.16	1.10883	2.4995		25.1543	24.9815	24.9765	24.3398	25.1543	24.9815	24.9765	3					24.052	23.8393	23.6467	23.4788	0
Y110A2AL.8a;Y110A2AL.8b;Y110A2AL.8c	ptc-3	http://www.ensembl.org/Multi/Search/Results?q=Y110A2AL.8a%20OR%20Y110A2AL.8b%20OR%20Y110A2AL.8c	1.46006	2.49609	26.7556	26.9032	26.3045	26.6589	26.7556	26.9032	26.3045	26.6589	4	24.7899	25.0803	25.8565	25.0554	24.7899	25.0803	25.8565	25.0554	4
C52E4.5	mans-2	http://www.ensembl.org/Multi/Search/Results?q=C52E4.5	1.28593	2.48897	27.0202	27.5453	27.3609	27.1318	27.0202	27.5453	27.3609	27.1318	4	25.8803	25.6531	26.5761	25.805	25.8803	25.6531	26.5761	25.805	4
B0416.6;M01F1.1	gly-13	http://www.ensembl.org/Multi/Search/Results?q=B0416.6%20OR%20M01F1.1	1.21459	2.47499	25.9914	26.4738	25.5224	26.0297	25.9914	26.4738	25.5224	26.0297	4	24.7803	24.5534	25.085	24.7402	24.7803	24.5534	25.085	24.7402	4
C14A4.9	C14A4.9	http://www.ensembl.org/Multi/Search/Results?q=C14A4.9	1.25156	2.46818	25.6766	25.7803	25.131	25.191	25.6766	25.7803	25.131	25.191	4			24.7989		23.9495	24.0411	24.7989	23.9832	1
B0205.4	B0205.4	http://www.ensembl.org/Multi/Search/Results?q=B0205.4	1.05288	2.45652	27.3984	27.9821	27.6717	27.7695	27.3984	27.9821	27.6717	27.7695	4	26.6747	26.4572	27.1326	26.3457	26.6747	26.4572	27.1326	26.3457	4
ZK1067.2b;ZK1067.2a	ZK1067.2b	http://www.ensembl.org/Multi/Search/Results?q=ZK1067.2b%20OR%20ZK1067.2a	1.54569	2.45048	32.8151	31.9747	31.687	32.2475	32.8151	31.9747	31.687	32.2475	4	30.9805	30.8968	30.6962	29.968	30.9805	30.8968	30.6962	29.968	4
Y110A7A.18	ppw-2	http://www.ensembl.org/Multi/Search/Results?q=Y110A7A.18	1.79471	2.43877	27.6445	27.5787	27.8282	28.808	27.6445	27.5787	27.8282	28.808	4	26.3902	25.9591	26.7683	25.563	26.3902	25.9591	26.7683	25.563	4
C10E2.6	mct-6	http://www.ensembl.org/Multi/Search/Results?q=C10E2.6	1.21501	2.4057	29.3206	29.3714	28.5924	28.8359	29.3206	29.3714	28.5924	28.8359	4	27.5914	27.9804	28.2625	27.426	27.5914	27.9804	28.2625	27.426	4
F41D9.3b;F41D9.3a;F41D9.3e;F41D9.3c;F41D9.3d	wrk-1	http://www.ensembl.org/Multi/Search/Results?q=F41D9.3b%20OR%20F41D9.3a%20OR%20F41D9.3e%20OR%20F41D9.3c%20OR%20F41D9.3d	1.40478	2.39597	28.5262	28.923	28.3116	28.4516	28.5262	28.923	28.3116	28.4516	4	27.2892	26.9918	27.7104	26.6019	27.2892	26.9918	27.7104	26.6019	4
F52H3.7b;F52H3.7a	lec-2	http://www.ensembl.org/Multi/Search/Results?q=F52H3.7b%20OR%20F52H3.7a	1.99362	2.38969	28.4455	28.6978	27.6753	28.2503	28.4455	28.6978	27.6753	28.2503	4	26.282	26.1037	27.174	25.5349	26.282	26.1037	27.174	25.5349	4
M106.5	cap-2	http://www.ensembl.org/Multi/Search/Results?q=M106.5	2.38148	2.38843	25.918	26.0467	26.1835	26.288	25.918	26.0467	26.1835	26.288	4					24.4042	23.9133	23.7668	22.8259	0
ZK892.1a;ZK892.1f;ZK892.1b;ZK892.1d;ZK892.1c	lec-3	http://www.ensembl.org/Multi/Search/Results?q=ZK892.1a%20OR%20ZK892.1f%20OR%20ZK892.1b%20OR%20ZK892.1d%20OR%20ZK892.1c	1.4724	2.38132	28.8309	29.405	28.5953	28.8564	28.8309	29.405	28.5953	28.8564	4	27.2346	27.1553	28.2063	27.2017	27.2346	27.1553	28.2063	27.2017	4
F15H10.8	F15H10.8	http://www.ensembl.org/Multi/Search/Results?q=F15H10.8	2.19839	2.37536	26.9362	27.4479	27.6373	28.1169	26.9362	27.4479	27.6373	28.1169	4		25.8525	26.0424	25.041	24.4087	25.8525	26.0424	25.041	3
F28C6.3	cpf-1	http://www.ensembl.org/Multi/Search/Results?q=F28C6.3	1.63428	2.34936	30.2913	30.0182	30.5302	31.1046	30.2913	30.0182	30.5302	31.1046	4	28.752	28.3117	28.7056	29.6379	28.752	28.3117	28.7056	29.6379	4
F49H12.5	txdc-12.2	http://www.ensembl.org/Multi/Search/Results?q=F49H12.5	1.15294	2.33151	26.4645	26.4654	26.8158	26.9755	26.4645	26.4654	26.8158	26.9755	4	25.47	25.0969	26.0752	25.4673	25.47	25.0969	26.0752	25.4673	4
F46G10.7a;F46G10.7b;F46G10.7c	sir-2.2	http://www.ensembl.org/Multi/Search/Results?q=F46G10.7a%20OR%20F46G10.7b%20OR%20F46G10.7c	1.55705	2.25834	27.6709	27.533	27.8564	28.785	27.6709	27.533	27.8564	28.785	4	26.7743	26.0985	26.1538	26.5905	26.7743	26.0985	26.1538	26.5905	4
F22B5.3;C47G2.1	cut-3	http://www.ensembl.org/Multi/Search/Results?q=F22B5.3%20OR%20C47G2.1	1.55133	2.19321	26.143	26.7266	26.6938	26.187	26.143	26.7266	26.6938	26.187	4	25.2964		25.3426	24.8085	25.2964	24.0977	25.3426	24.8085	3
R06C7.10	myo-1	http://www.ensembl.org/Multi/Search/Results?q=R06C7.10	1.86702	2.1788	25.6007	26.9241	25.327	25.6473	25.6007	26.9241	25.327	25.6473	4					24.4955	23.6958	24.3173	23.5225	0
ZK1127.9b;ZK1127.9a;ZK1127.9d	tcer-1	http://www.ensembl.org/Multi/Search/Results?q=ZK1127.9b%20OR%20ZK1127.9a%20OR%20ZK1127.9d	1.07321	2.17116	25.3537	25.4796	25.2145	25.8177	25.3537	25.4796	25.2145	25.8177	4	24.8255	24.3569	23.8481	24.5421	24.8255	24.3569	23.8481	24.5421	4
C42D8.8a;C42D8.8b	apl-1	http://www.ensembl.org/Multi/Search/Results?q=C42D8.8a%20OR%20C42D8.8b	1.38966	2.14919	26.2673	26.4872	25.5757	26.2302	26.2673	26.4872	25.5757	26.2302	4	25.1453	24.8423	25.0473		25.1453	24.8423	25.0473	23.9667	3
F10C1.7c;F10C1.7a;F10C1.7e;F10C1.8	ifb-2	http://www.ensembl.org/Multi/Search/Results?q=F10C1.7c%20OR%20F10C1.7a%20OR%20F10C1.7e%20OR%20F10C1.8	1.35575	2.13633	25.4415	26.2694	25.8245	25.0461	25.4415	26.2694	25.8245	25.0461	4				24.9008	24.0639	24.0807	24.113	24.9008	1
Y105E8B.1a;Y105E8B.1d;Y105E8B.1s;Y105E8B.1r;Y105E8B.1o;Y105E8B.1g;Y105E8B.1m;Y105E8B.1q;Y105E8B.1p;Y105E8B.1b;Y105E8B.1n;Y105E8B.1j;Y105E8B.1i;Y105E8B.1f;Y105E8B.1l;Y105E8B.1k;Y105E8B.1t;Y105E8B.1e;Y105E8B.1c	lev-11	http://www.ensembl.org/Multi/Search/Results?q=Y105E8B.1a%20OR%20Y105E8B.1d%20OR%20Y105E8B.1s%20OR%20Y105E8B.1r%20OR%20Y105E8B.1o%20OR%20Y105E8B.1g%20OR%20Y105E8B.1m%20OR%20Y105E8B.1q%20OR%20Y105E8B.1p%20OR%20Y105E8B.1b	4.37624	2.13103	28.7732	28.6604	29.1307	28.4219	28.7732	28.6604	29.1307	28.4219	4	26.3945				26.3945	23.9593	24.1093	23.0183	1
C38D4.4	C38D4.4	http://www.ensembl.org/Multi/Search/Results?q=C38D4.4	1.24298	2.08949	24.9993		25.2619	25.3704	24.9993	24.3832	25.2619	25.3704	3					24.1712	24.0638	23.1528	23.6551	0
Y22F5A.4	lys-1	http://www.ensembl.org/Multi/Search/Results?q=Y22F5A.4	1.62754	2.07616	25.6131	25.8487	25.3978		25.6131	25.8487	25.3978	24.3792	3					24.0277	24.0351	22.9487	23.7171	0
W09H1.6a;W09H1.6b	lec-1	http://www.ensembl.org/Multi/Search/Results?q=W09H1.6a%20OR%20W09H1.6b	1.18495	2.06643	30.6488	30.8772	29.9086	30.5281	30.6488	30.8772	29.9086	30.5281	4	29.1873	29.2198	29.9457	28.87	29.1873	29.2198	29.9457	28.87	4
T18D3.4	myo-2	http://www.ensembl.org/Multi/Search/Results?q=T18D3.4	1.41191	2.06423	24.8653	25.8169	24.9341	25.1443	24.8653	25.8169	24.9341	25.1443	4					24.342	24.1688	23.1554	23.4466	0
Y39A1A.15f;Y39A1A.15e;Y39A1A.15c;Y39A1A.15b;Y39A1A.15a;Y39A1A.15g	cnt-2	http://www.ensembl.org/Multi/Search/Results?q=Y39A1A.15f%20OR%20Y39A1A.15e%20OR%20Y39A1A.15c%20OR%20Y39A1A.15b%20OR%20Y39A1A.15a%20OR%20Y39A1A.15g	1.59284	2.0362					24.1145	24.5285	24.311	24.1826	0	22.1559	22.5475	22.5246		22.1559	22.5475	22.5246	23.5372	3
F09B9.2a;F09B9.2b	unc-115	http://www.ensembl.org/Multi/Search/Results?q=F09B9.2a%20OR%20F09B9.2b	1.4411	2.03503	24.7379	25.1305	25.3428	25.1864	24.7379	25.1305	25.3428	25.1864	4	23.9199				23.9199	24.3403	23.1269	23.246	1
H03A11.1	famk-1	http://www.ensembl.org/Multi/Search/Results?q=H03A11.1	1.18234	2.03372	24.9771	25.0771	25.1524	25.1135	24.9771	25.0771	25.1524	25.1135	4					24.1538	24.1652	23.9794	23.2924	0
K03E6.5a;K03E6.5b	unc-1	http://www.ensembl.org/Multi/Search/Results?q=K03E6.5a%20OR%20K03E6.5b	2.21538	1.97535	26.5719	26.9739	26.0661	26.1281	26.5719	26.9739	26.0661	26.1281	4			25.5095		23.9055	24.1188	25.5095	23.3446	1
ZK1248.16	lec-5	http://www.ensembl.org/Multi/Search/Results?q=ZK1248.16	1.79218	1.90561	28.6934	28.8468	27.7093	28.3836	28.6934	28.8468	27.7093	28.3836	4	26.75	26.2231	27.6703	25.821	26.75	26.2231	27.6703	25.821	4
C08B11.5	sap-49	http://www.ensembl.org/Multi/Search/Results?q=C08B11.5	1.47957	1.8989	25.8038	25.6096	26.0186	25.6762	25.8038	25.6096	26.0186	25.6762	4			25.1047		24.3206	24.1049	25.1047	23.6599	1
Y57G11A.1a;Y57G11A.1b;Y57G11A.1d;Y57G11A.1f;Y57G11A.1e	tag-273	http://www.ensembl.org/Multi/Search/Results?q=Y57G11A.1a%20OR%20Y57G11A.1b%20OR%20Y57G11A.1d%20OR%20Y57G11A.1f%20OR%20Y57G11A.1e	1.09428	1.8917	26.5936	26.2555	26.3768	26.7465	26.5936	26.2555	26.3768	26.7465	4	25.9962	25.282	24.8399	25.4772	25.9962	25.282	24.8399	25.4772	4
T19B4.1	pamn-1	http://www.ensembl.org/Multi/Search/Results?q=T19B4.1	1.69021	1.85989	26.3968	27.0485	26.5815	26.8039	26.3968	27.0485	26.5815	26.8039	4		25.3598	25.538	25.2445	23.9275	25.3598	25.538	25.2445	3
F40A3.6	F40A3.6	http://www.ensembl.org/Multi/Search/Results?q=F40A3.6	1.65242	1.84451	30.919	32.3435	32.192	32.0749	30.919	32.3435	32.192	32.0749	4	30.2068	30.2511	30.1545	30.3074	30.2068	30.2511	30.1545	30.3074	4
C56C10.8	icd-1	http://www.ensembl.org/Multi/Search/Results?q=C56C10.8	1.78125	1.8412	29.0642	28.0564	28.9827	29.0235	29.0642	28.0564	28.9827	29.0235	4	28.1115	26.7008	26.155	27.0344	28.1115	26.7008	26.155	27.0344	4
C52E12.3	sqv-7	http://www.ensembl.org/Multi/Search/Results?q=C52E12.3	1.33432	1.81924	25.5437		25.3609	25.6002	25.5437	24.2856	25.3609	25.6002	3					24.0421	24.0116	23.182	24.2172	0
W03D8.6b;W03D8.6c;W03D8.6a;W03D8.6e;W03D8.6d	itx-1	http://www.ensembl.org/Multi/Search/Results?q=W03D8.6b%20OR%20W03D8.6c%20OR%20W03D8.6a%20OR%20W03D8.6e%20OR%20W03D8.6d	1.86886	1.81378	26.0545	26.2458		26.1347	26.0545	26.2458	24.3924	26.1347	3					24.0315	24.4142	23.0745	23.8317	0
F32G8.4	best-14	http://www.ensembl.org/Multi/Search/Results?q=F32G8.4	1.51964	1.79287	25.9081	25.5271			25.9081	25.5271	24.5079	24.4951	2					24.2215	23.7763	23.1205	23.2414	0
K11E8.1d;K11E8.1f;K11E8.1g;K11E8.1e;K11E8.1h;K11E8.1r;K11E8.1n;K11E8.1p;K11E8.1a;K11E8.1s;K11E8.1o;K11E8.1t;K11E8.1l;K11E8.1k;K11E8.1m;K11E8.1i;K11E8.1q;K11E8.1b	unc-43	http://www.ensembl.org/Multi/Search/Results?q=K11E8.1d%20OR%20K11E8.1f%20OR%20K11E8.1g%20OR%20K11E8.1e%20OR%20K11E8.1h%20OR%20K11E8.1r%20OR%20K11E8.1n%20OR%20K11E8.1p%20OR%20K11E8.1a%20OR%20K11E8.1s	1.47938	1.78596	25.5488	25.9727	26.1531	25.3824	25.5488	25.9727	26.1531	25.3824	4				25.1916	24.3056	24.16	23.4821	25.1916	1
C04D8.1f;C04D8.1b;C04D8.1a;C04D8.1c;C04D8.1d;C04D8.1g;C04D8.1e	pac-1	http://www.ensembl.org/Multi/Search/Results?q=C04D8.1f%20OR%20C04D8.1b%20OR%20C04D8.1a%20OR%20C04D8.1c%20OR%20C04D8.1d%20OR%20C04D8.1g%20OR%20C04D8.1e	1.59956	1.78343	27.8814	27.8111	27.7845	27.7854	27.8814	27.8111	27.7845	27.7854	4	26.7905	25.513	26.7662	25.7943	26.7905	25.513	26.7662	25.7943	4
ZK896.9b;ZK896.9a	nstp-5	http://www.ensembl.org/Multi/Search/Results?q=ZK896.9b%20OR%20ZK896.9a	1.57097	1.78251	25.8081	26.7281	25.5602	26.012	25.8081	26.7281	25.5602	26.012	4		25.5166			24.4315	25.5166	23.8071	24.0692	1
T13H5.5	mrps-18B	http://www.ensembl.org/Multi/Search/Results?q=T13H5.5	1.98086	1.76398	26.4558	26.545	25.9849	25.7916	26.4558	26.545	25.9849	25.7916	4		25.5			24.2814	25.5	23.5449	23.5276	1
F08B4.6	hst-1	http://www.ensembl.org/Multi/Search/Results?q=F08B4.6	1.12492	1.75931	25.4298	25.5121	25.2522		25.4298	25.5121	25.2522	24.4578	3					24.1256	24.0423	23.9482	24.0361	0
M03F4.7a;M03F4.7b	calu-1	http://www.ensembl.org/Multi/Search/Results?q=M03F4.7a%20OR%20M03F4.7b	1.82135	1.75636	27.4328	26.9556	27.7245	27.9453	27.4328	26.9556	27.7245	27.9453	4	26.9797	25.3676	24.9971	25.4284	26.9797	25.3676	24.9971	25.4284	4
ZK632.8	arl-5	http://www.ensembl.org/Multi/Search/Results?q=ZK632.8	1.81777	1.74474	26.3032	26.167	26.0068	25.7142	26.3032	26.167	26.0068	25.7142	4			25.3909		24.1359	23.9839	25.3909	23.4094	1
R07E4.4	mig-23	http://www.ensembl.org/Multi/Search/Results?q=R07E4.4	1.58183	1.72846		25.7219	25.791	25.8158	24.3145	25.7219	25.791	25.8158	3					23.8605	23.7607	23.5927	24.1021	0
C53B7.1	rig-3	http://www.ensembl.org/Multi/Search/Results?q=C53B7.1	2.32546	1.72581	26.7897	27.1486	26.3552	26.6679	26.7897	27.1486	26.3552	26.6679	4			25.9536		24.3066	23.9415	25.9536	23.4579	1
W08G11.1	W08G11.1	http://www.ensembl.org/Multi/Search/Results?q=W08G11.1	1.99073	1.72232		26.3371	26.2985	26.2262	24.3047	26.3371	26.2985	26.2262	3					23.9168	24.2564	24.0868	22.9435	0
K08B12.1	K08B12.1	http://www.ensembl.org/Multi/Search/Results?q=K08B12.1	1.70307	1.71749	25.6815	25.7725	26.6618	25.9355	25.6815	25.7725	26.6618	25.9355	4				25.4455	24.0362	24.3374	23.42	25.4455	1
F59A3.1	cpd-1	http://www.ensembl.org/Multi/Search/Results?q=F59A3.1	2.66573	1.70533	27.2803	27.023	26.9663	26.6835	27.2803	27.023	26.9663	26.6835	4		26.0936			23.9218	26.0936	23.9481	23.3268	1
T06A1.1	T06A1.1	http://www.ensembl.org/Multi/Search/Results?q=T06A1.1	1.12691	1.70176	24.3022	25.0002	24.9971	25.669	24.3022	25.0002	24.9971	25.669	4					24.0164	23.9256	24.0144	23.5044	0
B0001.1a;B0001.1b;B0001.1c	lin-24	http://www.ensembl.org/Multi/Search/Results?q=B0001.1a%20OR%20B0001.1b%20OR%20B0001.1c	1.56575	1.68475	25.5994	26.491	24.8304	24.7973	25.5994	26.491	24.8304	24.7973	4					23.8565	24.4497	23.244	23.9048	0
C08D8.2b;C08D8.2a	tmd-2	http://www.ensembl.org/Multi/Search/Results?q=C08D8.2b%20OR%20C08D8.2a	1.82952	1.63506	26.1098	26.1912	26.1963		26.1098	26.1912	26.1963	24.2392	3					24.2302	24.43	23.1819	23.5765	0
T22E5.5;F53A9.10a;F53A9.10b	mup-2	http://www.ensembl.org/Multi/Search/Results?q=T22E5.5%20OR%20F53A9.10a%20OR%20F53A9.10b	2.32106	1.62776	27.7596	27.804	28.6631	28.0162	27.7596	27.804	28.6631	28.0162	4	26.3684		26.347	26.2786	26.3684	23.9646	26.347	26.2786	3
M03B6.2	mct-3	http://www.ensembl.org/Multi/Search/Results?q=M03B6.2	1.54571	1.57686	26.1696	26.4955	25.8608	26.0943	26.1696	26.4955	25.8608	26.0943	4		25.3131	25.2769		24.1463	25.3131	25.2769	23.701	2
Y38F2AL.1	nsy-4	http://www.ensembl.org/Multi/Search/Results?q=Y38F2AL.1	1.65456	1.57256	27.5603	27.5556	26.6528	26.9704	27.5603	27.5556	26.6528	26.9704	4		26.13	26.0022	25.8019	24.1868	26.13	26.0022	25.8019	3
F15E6.2b;F15E6.2a	lgc-22	http://www.ensembl.org/Multi/Search/Results?q=F15E6.2b%20OR%20F15E6.2a	1.83501	1.56284	26.4576	26.0765	25.8831	26.2208	26.4576	26.0765	25.8831	26.2208	4		24.3926	25.4152		24.4045	24.3926	25.4152	23.0856	2
C54D1.5	lam-2	http://www.ensembl.org/Multi/Search/Results?q=C54D1.5	1.41233	1.55803	28.5779	29.178	27.7321	27.6792	28.5779	29.178	27.7321	27.6792	4	26.9168	26.8836	26.7131	27.0044	26.9168	26.8836	26.7131	27.0044	4
K09G1.1a;K09G1.1b;K09G1.1c;K09G1.1d;K09G1.1e	K09G1.1a	http://www.ensembl.org/Multi/Search/Results?q=K09G1.1a%20OR%20K09G1.1b%20OR%20K09G1.1c%20OR%20K09G1.1d%20OR%20K09G1.1e	1.37586	1.52318	25.4956	26.1082		25.095	25.4956	26.1082	24.2574	25.095	3					24.0986	24.2177	23.653	23.4835	0
C15H9.9	C15H9.9	http://www.ensembl.org/Multi/Search/Results?q=C15H9.9	1.58393	1.49109	26.0861	26.1439	25.6392	25.7521	26.0861	26.1439	25.6392	25.7521	4			25.5342		24.3879	23.8112	25.5342	23.5523	1
Y22D7AL.10	Y22D7AL.10	http://www.ensembl.org/Multi/Search/Results?q=Y22D7AL.10	1.49966	1.4891	28.4457	27.8267	28.6203	28.6285	28.4457	27.8267	28.6203	28.6285	4	27.8676	26.7029	25.8006	27.1515	27.8676	26.7029	25.8006	27.1515	4
F01G12.5a;F01G12.5b	let-2	http://www.ensembl.org/Multi/Search/Results?q=F01G12.5a%20OR%20F01G12.5b	1.78017	1.48276	25.7618	26.8959		25.1089	25.7618	26.8959	24.5375	25.1089	3		24.131			24.0545	24.131	23.5283	23.4697	1
ZK381.2	ZK381.2	http://www.ensembl.org/Multi/Search/Results?q=ZK381.2	1.3216	1.47301		25.0395	25.7446	25.7068	24.1242	25.0395	25.7446	25.7068	3					24.1141	23.7754	24.3541	23.085	0
F07A5.1a;F07A5.1b	inx-14	http://www.ensembl.org/Multi/Search/Results?q=F07A5.1a%20OR%20F07A5.1b	1.86227	1.44863	26.7049	26.4129	26.3978	27.0086	26.7049	26.4129	26.3978	27.0086	4	25.6629		25.656		25.6629	24.2362	25.656	23.5201	2
F57C7.1d;F57C7.1a;F57C7.1c;F57C7.1b	bet-2	http://www.ensembl.org/Multi/Search/Results?q=F57C7.1d%20OR%20F57C7.1a%20OR%20F57C7.1c%20OR%20F57C7.1b	2.55106	1.37767	27.2553	27.3348	27.2639		27.2553	27.3348	27.2639	24.2219	3					24.2452	24.1108	23.5264	23.9893	0
Y38A10A.6	smut-1	http://www.ensembl.org/Multi/Search/Results?q=Y38A10A.6	-1.37387	5.2171					24.0644	24.1849	24.2973	23.9938	0	25.5612	25.665	25.3831	25.4267	25.5612	25.665	25.3831	25.4267	4
Y71H2AM.3	Y71H2AM.3	http://www.ensembl.org/Multi/Search/Results?q=Y71H2AM.3	-2.95049	5.20793					24.513	24.2	24.4584	24.4209	0	27.6574	27.4119	27.2011	27.1239	27.6574	27.4119	27.2011	27.1239	4
C39B5.2a;C39B5.2b	C39B5.2a	http://www.ensembl.org/Multi/Search/Results?q=C39B5.2a%20OR%20C39B5.2b	-2.8694	5.07338					24.558	24.1719	24.5132	24.1247	0	27.4807	27.058	27.4367	26.87	27.4807	27.058	27.4367	26.87	4
F31E3.1	ceh-20	http://www.ensembl.org/Multi/Search/Results?q=F31E3.1	-1.16747	5.06747	25.7478	25.644	25.9389	25.8098	25.7478	25.644	25.9389	25.8098	4	26.8459	26.9537	26.9181	27.0928	26.8459	26.9537	26.9181	27.0928	4
Y11D7A.12c;Y11D7A.12b;Y11D7A.12a	flh-1	http://www.ensembl.org/Multi/Search/Results?q=Y11D7A.12c%20OR%20Y11D7A.12b%20OR%20Y11D7A.12a	-1.23865	5.06049	27.642	27.4924	27.5759	27.4606	27.642	27.4924	27.5759	27.4606	4	28.7563	28.6608	28.9507	28.7577	28.7563	28.6608	28.9507	28.7577	4
F45E12.2b;F45E12.2a	brf-1	http://www.ensembl.org/Multi/Search/Results?q=F45E12.2b%20OR%20F45E12.2a	-2.11225	4.41548					24.1247	24.0718	24.3913	24.6614	0	26.5816	26.2548	26.5719	26.2899	26.5816	26.2548	26.5719	26.2899	4
T05G5.3	cdk-1	http://www.ensembl.org/Multi/Search/Results?q=T05G5.3	-1.02934	4.40014	31.1249	30.8327	31.0554	30.8685	31.1249	30.8327	31.0554	30.8685	4	32.0537	31.9371	32.1463	31.8618	32.0537	31.9371	32.1463	31.8618	4
Y75B8A.30;Y49E10.3a	pph-4.1	http://www.ensembl.org/Multi/Search/Results?q=Y75B8A.30%20OR%20Y49E10.3a	-2.58969	4.3572					24.1306	24.241	24.5795	24.3622	0	27.0729	27.0681	27.0994	26.4317	27.0729	27.0681	27.0994	26.4317	4
C42C1.11c;C42C1.11a;C42C1.11b	ltah-1.1	http://www.ensembl.org/Multi/Search/Results?q=C42C1.11c%20OR%20C42C1.11a%20OR%20C42C1.11b	-1.31396	4.33372					24.3437	24.3131	24.5982	24.6453	0	25.9276	25.8015	25.7514	25.6756	25.9276	25.8015	25.7514	25.6756	4
M163.4	gfi-3	http://www.ensembl.org/Multi/Search/Results?q=M163.4	-1.61853	4.25891					24.4289	24.102	24.5899	24.1494	0	25.7391	25.9806	26.2285	25.7961	25.7391	25.9806	26.2285	25.7961	4
R03D7.1	metr-1	http://www.ensembl.org/Multi/Search/Results?q=R03D7.1	-1.05126	4.20302	27.1692	26.8446	26.8852	27.0258	27.1692	26.8446	26.8852	27.0258	4	28.027	28.1577	28.1271	27.8181	28.027	28.1577	28.1271	27.8181	4
F16A11.3a;F16A11.3d;F16A11.3c	ppfr-1	http://www.ensembl.org/Multi/Search/Results?q=F16A11.3a%20OR%20F16A11.3d%20OR%20F16A11.3c	-1.04932	4.20186	29.6458	29.4403	29.555	29.4529	29.6458	29.4403	29.555	29.4529	4	30.3783	30.7366	30.6124	30.5639	30.3783	30.7366	30.6124	30.5639	4
R09A1.1a;R09A1.1b;R09A1.1c;R09A1.1d	ergo-1	http://www.ensembl.org/Multi/Search/Results?q=R09A1.1a%20OR%20R09A1.1b%20OR%20R09A1.1c%20OR%20R09A1.1d	-1.63341	4.19317	28.7156	28.4462	28.5392	28.1279	28.7156	28.4462	28.5392	28.1279	4	30.0301	30.2472	30.2648	29.8204	30.0301	30.2472	30.2648	29.8204	4
B0379.3b;B0379.3a	mut-16	http://www.ensembl.org/Multi/Search/Results?q=B0379.3b%20OR%20B0379.3a	-1.25412	4.11522	25.3091	25.3433	25.7249	25.3989	25.3091	25.3433	25.7249	25.3989	4	26.9417	26.6786	26.5058	26.6665	26.9417	26.6786	26.5058	26.6665	4
ZK1098.2	ZK1098.2	http://www.ensembl.org/Multi/Search/Results?q=ZK1098.2	-1.19514	4.10413					24.1836	24.2896	24.3025	24.6081	0	25.5528	25.4431	25.4501	25.7185	25.5528	25.4431	25.4501	25.7185	4
ZK381.4a;ZK381.4b	pgl-1	http://www.ensembl.org/Multi/Search/Results?q=ZK381.4a%20OR%20ZK381.4b	-1.14622	3.99392	31.3727	31.2437	31.4773	31.0815	31.3727	31.2437	31.4773	31.0815	4	32.4708	32.381	32.5671	32.3411	32.4708	32.381	32.5671	32.3411	4
F52E1.1;Y116A8C.20;Y116A8C.17	pos-1	http://www.ensembl.org/Multi/Search/Results?q=F52E1.1%20OR%20Y116A8C.20%20OR%20Y116A8C.17	-1.62188	3.89627	25.5769	25.1592	25.3218	25.3688	25.5769	25.1592	25.3218	25.3688	4	26.7389	26.95	27.3539	26.8714	26.7389	26.95	27.3539	26.8714	4
C26E6.3	ntl-9	http://www.ensembl.org/Multi/Search/Results?q=C26E6.3	-1.0396	3.87939	29.5636	29.2781	29.1797	29.1992	29.5636	29.2781	29.1797	29.1992	4	30.3345	30.2734	30.5669	30.2043	30.3345	30.2734	30.5669	30.2043	4
C43E11.8	exoc-7	http://www.ensembl.org/Multi/Search/Results?q=C43E11.8	-1.04572	3.80183	27.2162	27.5553	27.6153	27.4134	27.2162	27.5553	27.6153	27.4134	4	28.4043	28.4847	28.7458	28.3483	28.4043	28.4847	28.7458	28.3483	4
D2005.4	D2005.4	http://www.ensembl.org/Multi/Search/Results?q=D2005.4	-2.27279	3.73404	27.62	27.0801	26.9391	26.6873	27.62	27.0801	26.9391	26.6873	4	29.2344	29.2462	29.9252	29.0118	29.2344	29.2462	29.9252	29.0118	4
F28B3.8	imb-1	http://www.ensembl.org/Multi/Search/Results?q=F28B3.8	-1.18468	3.66646	31.1824	30.9024	30.7713	30.7142	31.1824	30.9024	30.7713	30.7142	4	32.1032	32.1043	32.3106	31.7911	32.1032	32.1043	32.3106	31.7911	4
C05D10.1c;C05D10.1a;C05D10.1b	attf-4	http://www.ensembl.org/Multi/Search/Results?q=C05D10.1c%20OR%20C05D10.1a%20OR%20C05D10.1b	-1.2575	3.64154					24.1495	24.5433	24.2697	24.6261	0	25.4071	25.8416	25.8574	25.5125	25.4071	25.8416	25.8574	25.5125	4
C05C10.2a;C05C10.2b	C05C10.2a	http://www.ensembl.org/Multi/Search/Results?q=C05C10.2a%20OR%20C05C10.2b	-1.51342	3.625	26.401	26.6546	26.2712	26.8411	26.401	26.6546	26.2712	26.8411	4	28.0565	28.0659	28.2129	27.8862	28.0565	28.0659	28.2129	27.8862	4
K02B9.1	meg-1	http://www.ensembl.org/Multi/Search/Results?q=K02B9.1	-1.25271	3.57726					24.33	24.2214	24.3758	24.604	0	25.4786	25.7947	25.3866	25.8822	25.4786	25.7947	25.3866	25.8822	4
W01A8.1b;W01A8.1a;W01A8.1c	plin-1	http://www.ensembl.org/Multi/Search/Results?q=W01A8.1b%20OR%20W01A8.1a%20OR%20W01A8.1c	-1.18053	3.56261	33.4555	32.9824	33.1343	32.9496	33.4555	32.9824	33.1343	32.9496	4	34.402	34.5288	34.2496	34.0634	34.402	34.5288	34.2496	34.0634	4
K02B9.2	meg-2	http://www.ensembl.org/Multi/Search/Results?q=K02B9.2	-1.407	3.53681					24.3307	24.3534	24.363	24.055	0	25.7636	25.4824	26.0134	25.4706	25.7636	25.4824	26.0134	25.4706	4
T05A10.1g;T05A10.1i;T05A10.1f;T05A10.1a;T05A10.1e;T05A10.1d;T05A10.1l;T05A10.1m;T05A10.1j;T05A10.1c;T05A10.1b;T05A10.1h;T05A10.1k	sma-9	http://www.ensembl.org/Multi/Search/Results?q=T05A10.1g%20OR%20T05A10.1i%20OR%20T05A10.1f%20OR%20T05A10.1a%20OR%20T05A10.1e%20OR%20T05A10.1d%20OR%20T05A10.1l%20OR%20T05A10.1m%20OR%20T05A10.1j%20OR%20T05A10.1c	-1.10402	3.534	23.6146	23.9875	24.0011	24.058	23.6146	23.9875	24.0011	24.058	4	24.7003	25.1366	25.1077	25.1326	24.7003	25.1366	25.1077	25.1326	4
Y54E5A.5	Y54E5A.5	http://www.ensembl.org/Multi/Search/Results?q=Y54E5A.5	-1.93594	3.49427					24.065	24.1088	24.2326	24.59	0	26.2901	26.6276	25.721	26.1016	26.2901	26.6276	25.721	26.1016	4
M7.2a;M7.2b	klc-1	http://www.ensembl.org/Multi/Search/Results?q=M7.2a%20OR%20M7.2b	-3.24774	3.48798		24.345	25.4019	24.3566	24.2781	24.345	25.4019	24.3566	3	27.6065	28.1904	28.5401	27.0354	27.6065	28.1904	28.5401	27.0354	4
F26D12.1o;F26D12.1i;F26D12.1n;F26D12.1e;F26D12.1m;F26D12.1h;F26D12.1l;F26D12.1b;F26D12.1k;F26D12.1g;F26D12.1j;F26D12.1a	fkh-7	http://www.ensembl.org/Multi/Search/Results?q=F26D12.1o%20OR%20F26D12.1i%20OR%20F26D12.1n%20OR%20F26D12.1e%20OR%20F26D12.1m%20OR%20F26D12.1h%20OR%20F26D12.1l%20OR%20F26D12.1b%20OR%20F26D12.1k%20OR%20F26D12.1g	-1.72227	3.47922					24.4047	24.0682	24.2304	23.9887	0	26.0653	25.5721	26.2654	25.6782	26.0653	25.5721	26.2654	25.6782	4
C17F4.5	fbxc-50	http://www.ensembl.org/Multi/Search/Results?q=C17F4.5	-1.23518	3.47068	24.8269		24.9377	24.6664	24.8269	24.4012	24.9377	24.6664	3	26.0616	25.6456	26.2078	25.858	26.0616	25.6456	26.2078	25.858	4
T03F1.2	coq-4	http://www.ensembl.org/Multi/Search/Results?q=T03F1.2	-1.38391	3.44529	26.3928	26.335	26.7953	26.3344	26.3928	26.335	26.7953	26.3344	4	27.6863	27.9051	28.2275	27.5743	27.6863	27.9051	28.2275	27.5743	4
C35D10.4	coq-8	http://www.ensembl.org/Multi/Search/Results?q=C35D10.4	-1.28289	3.38115	29.1057	28.738	28.6173	28.5123	29.1057	28.738	28.6173	28.5123	4	30.1393	30.0953	30.2229	29.6474	30.1393	30.0953	30.2229	29.6474	4
T04D3.2	sdz-30	http://www.ensembl.org/Multi/Search/Results?q=T04D3.2	-5.61174	3.35702	26.7457	24.3627	25.7861	24.621	26.7457	24.3627	25.7861	24.621	4	31.7856	31.0806	30.4617	30.6347	31.7856	31.0806	30.4617	30.6347	4
C38D4.3	mel-28	http://www.ensembl.org/Multi/Search/Results?q=C38D4.3	-1.06031	3.33348	25.7921	26.2722	26.173	25.9184	25.7921	26.2722	26.173	25.9184	4	27.0678	27.018	27.2998	27.0114	27.0678	27.018	27.2998	27.0114	4
W03F9.5	ttb-1	http://www.ensembl.org/Multi/Search/Results?q=W03F9.5	-1.36078	3.19303	28.4328	28.4499	28.4007	27.9308	28.4328	28.4499	28.4007	27.9308	4	29.8061	29.5818	30.0033	29.2661	29.8061	29.5818	30.0033	29.2661	4
F55C5.4	capg-2	http://www.ensembl.org/Multi/Search/Results?q=F55C5.4	-1.141	3.17861	29.1277	28.8681	28.9338	28.6004	29.1277	28.8681	28.9338	28.6004	4	30.0449	29.9588	30.3669	29.7234	30.0449	29.9588	30.3669	29.7234	4
F31E3.3	rfc-4	http://www.ensembl.org/Multi/Search/Results?q=F31E3.3	-1.1764	3.04697	29.7981	29.3605	29.6748	29.4593	29.7981	29.3605	29.6748	29.4593	4	30.7969	30.8267	31.0319	30.3429	30.7969	30.8267	31.0319	30.3429	4
F11E6.7	F11E6.7	http://www.ensembl.org/Multi/Search/Results?q=F11E6.7	-1.70398	3.04169	28.3037	28.0323	28.0902	27.3543	28.3037	28.0323	28.0902	27.3543	4	29.5452	29.8097	29.8914	29.3501	29.5452	29.8097	29.8914	29.3501	4
F10B5.6	emb-27	http://www.ensembl.org/Multi/Search/Results?q=F10B5.6	-1.28125	3.03526	26.7593	26.9574	26.908	26.741	26.7593	26.9574	26.908	26.741	4	27.9209	28.1036	28.5046	27.9615	27.9209	28.1036	28.5046	27.9615	4
Y39A1A.13a;Y39A1A.13b	orc-4	http://www.ensembl.org/Multi/Search/Results?q=Y39A1A.13a%20OR%20Y39A1A.13b	-1.30686	3.00917					24.1989	24.0726	24.4978	24.284	0	25.8364	25.4489	25.8147	25.1808	25.8364	25.4489	25.8147	25.1808	4
K08H10.9	trpp-6	http://www.ensembl.org/Multi/Search/Results?q=K08H10.9	-1.0374	2.99733	26.4827	26.3069	26.1165	26.0101	26.4827	26.3069	26.1165	26.0101	4	27.4044	27.2288	27.5186	26.9141	27.4044	27.2288	27.5186	26.9141	4
ZK970.2a;ZK970.2d;ZK970.2b	clpp-1	http://www.ensembl.org/Multi/Search/Results?q=ZK970.2a%20OR%20ZK970.2d%20OR%20ZK970.2b	-1.25953	2.98733	26.4399	25.7847	25.7496	26.0927	26.4399	25.7847	25.7496	26.0927	4	27.2844	27.1412	27.6278	27.0517	27.2844	27.1412	27.6278	27.0517	4
R107.6a;R107.6b	cls-2	http://www.ensembl.org/Multi/Search/Results?q=R107.6a%20OR%20R107.6b	-1.26047	2.98311	30.0054	30.0828	30.1266	30.0096	30.0054	30.0828	30.1266	30.0096	4	31.2942	31.2369	31.64	31.0952	31.2942	31.2369	31.64	31.0952	4
C45G3.1	aspm-1	http://www.ensembl.org/Multi/Search/Results?q=C45G3.1	-1.48748	2.97188	28.5585	28.1316	27.9465	28.1923	28.5585	28.1316	27.9465	28.1923	4	29.7925	29.6657	30.1189	29.2018	29.7925	29.6657	30.1189	29.2018	4
ZK1098.3	ZK1098.3	http://www.ensembl.org/Multi/Search/Results?q=ZK1098.3	-1.13403	2.95529	24.875	24.9223		24.8264	24.875	24.9223	24.3247	24.8264	3	26.022	25.6877	25.967	25.8079	26.022	25.6877	25.967	25.8079	4
Y39G10AR.9a;Y39G10AR.9b	Y39G10AR.9a	http://www.ensembl.org/Multi/Search/Results?q=Y39G10AR.9a%20OR%20Y39G10AR.9b	-1.98281	2.94319	25.3674				25.3674	24.344	24.3524	24.3099	1	26.6525	26.5271	27.0045	26.1207	26.6525	26.5271	27.0045	26.1207	4
Y97E10AL.3	natb-1	http://www.ensembl.org/Multi/Search/Results?q=Y97E10AL.3	-1.0744	2.94312					24.0585	24.0761	24.1838	24.648	0	25.0476	25.4127	25.4079	25.3958	25.0476	25.4127	25.4079	25.3958	4
Y39E4B.10	Y39E4B.10	http://www.ensembl.org/Multi/Search/Results?q=Y39E4B.10	-1.05536	2.91633	28.2847	27.9395	28.0882	27.8517	28.2847	27.9395	28.0882	27.8517	4	29.2394	29.0258	29.3787	28.7417	29.2394	29.0258	29.3787	28.7417	4
ZK520.4b;ZK520.4c	cul-2	http://www.ensembl.org/Multi/Search/Results?q=ZK520.4b%20OR%20ZK520.4c	-1.03163	2.88658	30.2589	30.0125	30.014	29.931	30.2589	30.0125	30.014	29.931	4	31.1017	31.1019	31.3888	30.7505	31.1017	31.1019	31.3888	30.7505	4
K01C8.10	cct-4	http://www.ensembl.org/Multi/Search/Results?q=K01C8.10	-1.09734	2.87016	32.8674	32.5598	32.4651	32.5689	32.8674	32.5598	32.4651	32.5689	4	33.8881	33.7262	33.9353	33.3009	33.8881	33.7262	33.9353	33.3009	4
F45C12.7;K02E7.9;M01D1.3	btb-6	http://www.ensembl.org/Multi/Search/Results?q=F45C12.7%20OR%20K02E7.9%20OR%20M01D1.3	-1.56872	2.85967					24.5185	24.2439	24.5153	24.6307	0	26.031	25.81	26.5795	25.7629	26.031	25.81	26.5795	25.7629	4
Y82E9BR.17a;Y82E9BR.1	Y82E9BR.17a	http://www.ensembl.org/Multi/Search/Results?q=Y82E9BR.17a%20OR%20Y82E9BR.1	-1.63267	2.83956			24.6918		24.055	24.5014	24.6918	24.486	1	25.6671	26.4035	26.4849	25.7096	25.6671	26.4035	26.4849	25.7096	4
F16D3.4	tbcd-1	http://www.ensembl.org/Multi/Search/Results?q=F16D3.4	-1.85024	2.8378	28.7618	28.1024	27.9282	28.0871	28.7618	28.1024	27.9282	28.0871	4	30.2217	30.058	30.6084	29.3924	30.2217	30.058	30.6084	29.3924	4
F02E9.4b;F02E9.4a	sin-3	http://www.ensembl.org/Multi/Search/Results?q=F02E9.4b%20OR%20F02E9.4a	-1.17542	2.83458	27.9325	27.988	27.8443	28.1388	27.9325	27.988	27.8443	28.1388	4	29.2659	29.1808	29.409	28.7495	29.2659	29.1808	29.409	28.7495	4
C35E7.5a;C35E7.5b	C35E7.5a	http://www.ensembl.org/Multi/Search/Results?q=C35E7.5a%20OR%20C35E7.5b	-1.74835	2.83094	26.7104	25.9789	26.8328	26.3871	26.7104	25.9789	26.8328	26.3871	4	28.211	28.361	28.7409	27.5898	28.211	28.361	28.7409	27.5898	4
ZK177.5	cyp-44A1	http://www.ensembl.org/Multi/Search/Results?q=ZK177.5	-2.38179	2.81937	25.0848				25.0848	24.5077	24.4857	24.5615	1	27.175	27.2295	27.5782	26.1841	27.175	27.2295	27.5782	26.1841	4
ZK1053.4	ZK1053.4	http://www.ensembl.org/Multi/Search/Results?q=ZK1053.4	-1.65379	2.8084	28.3974	28.2243	28.2927	28.7189	28.3974	28.2243	28.2927	28.7189	4	30.2849	30.1966	30.3415	29.4254	30.2849	30.1966	30.3415	29.4254	4
T08G11.1a	T08G11.1a	http://www.ensembl.org/Multi/Search/Results?q=T08G11.1a	-2.69809	2.68981	33.8472	32.6707	32.2349	32.1597	33.8472	32.6707	32.2349	32.1597	4	35.5819	35.8636	35.8162	34.4431	35.5819	35.8636	35.8162	34.4431	4
D2085.4	etc-1	http://www.ensembl.org/Multi/Search/Results?q=D2085.4	-1.05851	2.68912	26.1658	25.7648	26.1607	25.603	26.1658	25.7648	26.1607	25.603	4	26.8335	27.0911	27.3352	26.6686	26.8335	27.0911	27.3352	26.6686	4
T05G5.7a;T05G5.7b	rmd-1	http://www.ensembl.org/Multi/Search/Results?q=T05G5.7a%20OR%20T05G5.7b	-1.11974	2.68791	28.2029	27.5487	27.874	27.6572	28.2029	27.5487	27.874	27.6572	4	29.0169	28.8448	29.064	28.8361	29.0169	28.8448	29.064	28.8361	4
F52G2.1a;F52G2.1b;F52G2.1d;F52G2.1c	dcap-2	http://www.ensembl.org/Multi/Search/Results?q=F52G2.1a%20OR%20F52G2.1b%20OR%20F52G2.1d%20OR%20F52G2.1c	-1.13705	2.67783	26.7149	26.482	27.1452	26.4342	26.7149	26.482	27.1452	26.4342	4	27.7251	27.7383	28.1024	27.7586	27.7251	27.7383	28.1024	27.7586	4
F10B5.5	pch-2	http://www.ensembl.org/Multi/Search/Results?q=F10B5.5	-1.11897	2.6188	26.5562	26.0385	26.1019	25.7332	26.5562	26.0385	26.1019	25.7332	4	27.3594	27.3159	27.3972	26.8332	27.3594	27.3159	27.3972	26.8332	4
F26G5.1b;F26G5.1a	F26G5.1b	http://www.ensembl.org/Multi/Search/Results?q=F26G5.1b%20OR%20F26G5.1a	-1.374	2.61876	24.7681	24.8789	25.044		24.7681	24.8789	25.044	24.2447	3	26.3402	26.2104	26.3818	25.4993	26.3402	26.2104	26.3818	25.4993	4
F18H3.5a;F18H3.5b	cdk-4	http://www.ensembl.org/Multi/Search/Results?q=F18H3.5a%20OR%20F18H3.5b	-2.94255	2.58599	26.0405	25.0723	26.0635		26.0405	25.0723	26.0635	24.2891	3	28.2226	28.6011	28.6586	27.7534	28.2226	28.6011	28.6586	27.7534	4
M03A8.2	atg-2	http://www.ensembl.org/Multi/Search/Results?q=M03A8.2	-1.16806	2.58348	28.3182	27.9989	27.913	27.4603	28.3182	27.9989	27.913	27.4603	4	29.3233	29.1671	29.0334	28.8388	29.3233	29.1671	29.0334	28.8388	4
H04J21.3a;H04J21.3b;H04J21.3c	gip-1	http://www.ensembl.org/Multi/Search/Results?q=H04J21.3a%20OR%20H04J21.3b%20OR%20H04J21.3c	-1.16875	2.57122	28.389	27.9142	27.9735	28.1193	28.389	27.9142	27.9735	28.1193	4	29.2598	29.3147	29.6849	28.8116	29.2598	29.3147	29.6849	28.8116	4
C33H5.9	sec-10	http://www.ensembl.org/Multi/Search/Results?q=C33H5.9	-1.10767	2.56667	28.6441	28.4614	28.44	28.23	28.6441	28.4614	28.44	28.23	4	29.589	29.5715	29.9242	29.1214	29.589	29.5715	29.9242	29.1214	4
C13F10.4	soap-1	http://www.ensembl.org/Multi/Search/Results?q=C13F10.4	-2.30026	2.53682	25.0699		24.437		25.0699	24.2801	24.437	24.2121	2	26.3921	26.7709	27.8064	26.2307	26.3921	26.7709	27.8064	26.2307	4
Y49E10.21a;Y49E10.21b	Y49E10.21a	http://www.ensembl.org/Multi/Search/Results?q=Y49E10.21a%20OR%20Y49E10.21b	-2.35436	2.52994	26.0436	25.7604	25.5257		26.0436	25.7604	25.5257	24.3706	3	27.69	28.205	28.291	26.9317	27.69	28.205	28.291	26.9317	4
C10C5.6a;C10C5.6d;C10C5.6b;C10C5.6e;C10C5.6c	daf-15	http://www.ensembl.org/Multi/Search/Results?q=C10C5.6a%20OR%20C10C5.6d%20OR%20C10C5.6b%20OR%20C10C5.6e%20OR%20C10C5.6c	-1.14808	2.52626	26.9267	26.4566	26.266	26.1286	26.9267	26.4566	26.266	26.1286	4	27.4248	27.6379	27.822	27.4855	27.4248	27.6379	27.822	27.4855	4
H14E04.1	strm-1	http://www.ensembl.org/Multi/Search/Results?q=H14E04.1	-1.33676	2.52115	25.197				25.197	24.3573	24.284	24.4825	1	26.1392	25.9033	26.2032	25.4221	26.1392	25.9033	26.2032	25.4221	4
F56A11.1	gex-2	http://www.ensembl.org/Multi/Search/Results?q=F56A11.1	-1.07347	2.51658	27.6964	27.5494	27.3926	26.9995	27.6964	27.5494	27.3926	26.9995	4	28.5695	28.8029	28.5394	28.02	28.5695	28.8029	28.5394	28.02	4
R06A4.4a;R06A4.4c;R06A4.4b	imb-2	http://www.ensembl.org/Multi/Search/Results?q=R06A4.4a%20OR%20R06A4.4c%20OR%20R06A4.4b	-1.38278	2.49457	30.3885	30.028	29.9528	29.8874	30.3885	30.028	29.9528	29.8874	4	31.6616	31.4169	31.8498	30.8596	31.6616	31.4169	31.8498	30.8596	4
T16G12.6	T16G12.6	http://www.ensembl.org/Multi/Search/Results?q=T16G12.6	-2.54983	2.4509	26.8376	26.3206	25.0229	25.6173	26.8376	26.3206	25.0229	25.6173	4	28.7289	28.5918	29.2347	27.4423	28.7289	28.5918	29.2347	27.4423	4
Y48A6C.3	sup-35	http://www.ensembl.org/Multi/Search/Results?q=Y48A6C.3	-1.33176	2.42493	27.8179	27.0145	27.6241	27.2876	27.8179	27.0145	27.6241	27.2876	4	28.8634	28.7038	28.8103	28.6938	28.8634	28.7038	28.8103	28.6938	4
F58F6.4	rfc-2	http://www.ensembl.org/Multi/Search/Results?q=F58F6.4	-1.11304	2.42141	30.5864	30.4108	30.5041	30.3104	30.5864	30.4108	30.5041	30.3104	4	31.7142	31.4679	31.9224	31.1594	31.7142	31.4679	31.9224	31.1594	4
C24G6.3	mms-19	http://www.ensembl.org/Multi/Search/Results?q=C24G6.3	-1.21844	2.41711	28.8338	28.5545	28.4111	28.4744	28.8338	28.5545	28.4111	28.4744	4	29.8976	29.7332	30.225	29.2916	29.8976	29.7332	30.225	29.2916	4
Y46E12BL.2a	Y46E12BL.2a	http://www.ensembl.org/Multi/Search/Results?q=Y46E12BL.2a	-1.44729	2.34594	25.0801			24.7452	25.0801	24.1064	24.5466	24.7452	2	25.5868	26.1004	26.7443	25.836	25.5868	26.1004	26.7443	25.836	4
F20B6.8a;F20B6.8b;F20B6.8c	hpk-1	http://www.ensembl.org/Multi/Search/Results?q=F20B6.8a%20OR%20F20B6.8b%20OR%20F20B6.8c	-1.22188	2.3417	26.1194	25.6978	25.8072	25.5686	26.1194	25.6978	25.8072	25.5686	4	27.3653	27.3748	26.8119	26.5286	27.3653	27.3748	26.8119	26.5286	4
F33H2.2	F33H2.2	http://www.ensembl.org/Multi/Search/Results?q=F33H2.2	-1.3506	2.31458	25.1692				25.1692	24.2651	24.2139	24.6758	1	26.0212	25.7816	25.773	26.1506	26.0212	25.7816	25.773	26.1506	4
C46C11.1b;C46C11.1a	hosl-1	http://www.ensembl.org/Multi/Search/Results?q=C46C11.1b%20OR%20C46C11.1a	-3.18713	2.30826	25.2355	24.624		23.9528	25.2355	24.624	24.3388	23.9528	3	27.6734	27.9984	28.9315	26.2963	27.6734	27.9984	28.9315	26.2963	4
F11A10.4b;F11A10.4a	mon-2	http://www.ensembl.org/Multi/Search/Results?q=F11A10.4b%20OR%20F11A10.4a	-1.19937	2.27403	30.1089	29.747	29.6431	29.5826	30.1089	29.747	29.6431	29.5826	4	31.0999	30.9424	31.4311	30.4058	31.0999	30.9424	31.4311	30.4058	4
Y48G9A.3	gcn-1	http://www.ensembl.org/Multi/Search/Results?q=Y48G9A.3	-1.7637	2.26883	34.2287	33.6807	33.5813	33.4573	34.2287	33.6807	33.5813	33.4573	4	35.6581	35.5103	36.1746	34.6598	35.6581	35.5103	36.1746	34.6598	4
W06B11.2	puf-9	http://www.ensembl.org/Multi/Search/Results?q=W06B11.2	-1.70674	2.26036	28.9366	28.6751	28.3986	28.527	28.9366	28.6751	28.3986	28.527	4	30.5655	30.3056	30.9248	29.5684	30.5655	30.3056	30.9248	29.5684	4
F55F10.1b;F55F10.1a	F55F10.1b	http://www.ensembl.org/Multi/Search/Results?q=F55F10.1b%20OR%20F55F10.1a	-2.02727	2.24871	25.3098	25.2317		24.9563	25.3098	25.2317	24.2591	24.9563	3	26.6027	26.6967	28.0773	26.4893	26.6027	26.6967	28.0773	26.4893	4
Y39A1B.3	dpy-28	http://www.ensembl.org/Multi/Search/Results?q=Y39A1B.3	-1.09914	2.23163	28.6384	28.2581	28.3292	27.9655	28.6384	28.2581	28.3292	27.9655	4	28.9737	29.4922	29.9204	29.2016	28.9737	29.4922	29.9204	29.2016	4
ZK742.1a;ZK742.1b	xpo-1	http://www.ensembl.org/Multi/Search/Results?q=ZK742.1a%20OR%20ZK742.1b	-1.30511	2.21184	32.2308	31.8919	31.8351	31.9441	32.2308	31.8919	31.8351	31.9441	4	33.2702	33.3606	33.7931	32.6984	33.2702	33.3606	33.7931	32.6984	4
Y102A5A.1	cand-1	http://www.ensembl.org/Multi/Search/Results?q=Y102A5A.1	-1.34437	2.20187	32.9662	32.6279	32.5944	32.5524	32.9662	32.6279	32.5944	32.5524	4	34.078	34.0675	34.5591	33.4139	34.078	34.0675	34.5591	33.4139	4
W07A8.2b;W07A8.2a;W07A8.2c;W07A8.2d	ipla-3	http://www.ensembl.org/Multi/Search/Results?q=W07A8.2b%20OR%20W07A8.2a%20OR%20W07A8.2c%20OR%20W07A8.2d	-1.90957	2.1934	25.2243	25.0195	24.8964		25.2243	25.0195	24.8964	24.2848	3	27.3389	27.2903	25.8105	26.6237	27.3389	27.2903	25.8105	26.6237	4
B0361.3	B0361.3	http://www.ensembl.org/Multi/Search/Results?q=B0361.3	-1.11245	2.19066	27.091	26.4903	26.1027	26.3597	27.091	26.4903	26.1027	26.3597	4	27.7044	27.5313	27.9137	27.344	27.7044	27.5313	27.9137	27.344	4
R04F11.5	R04F11.5	http://www.ensembl.org/Multi/Search/Results?q=R04F11.5	-1.23637	2.18638					24.1291	24.3883	24.328	24.5459	0	25.8641	25.4469	25.9927	25.0332	25.8641	25.4469	25.9927	25.0332	4
F22B3.4	gfat-2	http://www.ensembl.org/Multi/Search/Results?q=F22B3.4	-1.07505	2.18082	31.5621	31.3958	31.4574	31.4153	31.5621	31.3958	31.4574	31.4153	4	32.5647	32.579	32.9078	32.0793	32.5647	32.579	32.9078	32.0793	4
B0412.3a;B0412.3b;B0412.3c;B0412.3e;B0412.3d	trpp-11	http://www.ensembl.org/Multi/Search/Results?q=B0412.3a%20OR%20B0412.3b%20OR%20B0412.3c%20OR%20B0412.3e%20OR%20B0412.3d	-1.77395	2.17803	26.7205	26.6879	25.8775	26.5208	26.7205	26.6879	25.8775	26.5208	4	28.3468	28.1684	29.0121	27.3753	28.3468	28.1684	29.0121	27.3753	4
F39B2.4a;F39B2.4b	sur-2	http://www.ensembl.org/Multi/Search/Results?q=F39B2.4a%20OR%20F39B2.4b	-1.24669	2.14467	26.5343	26.2519	25.3966	26.1197	26.5343	26.2519	25.3966	26.1197	4	27.4069	27.3942	27.5963	26.8919	27.4069	27.3942	27.5963	26.8919	4
Y43H11AL.3a;Y43H11AL.3b	pqn-85	http://www.ensembl.org/Multi/Search/Results?q=Y43H11AL.3a%20OR%20Y43H11AL.3b	-1.4397	2.13156	29.3276	28.8996	28.7992	28.7768	29.3276	28.8996	28.7992	28.7768	4	30.4783	30.3883	31.0094	29.686	30.4783	30.3883	31.0094	29.686	4
F21H11.2a;F21H11.2b	sax-2	http://www.ensembl.org/Multi/Search/Results?q=F21H11.2a%20OR%20F21H11.2b	-1.77543	2.12888	28.5893	27.9318	27.8589	27.5661	28.5893	27.9318	27.8589	27.5661	4	29.6438	29.7651	30.666	28.9728	29.6438	29.7651	30.666	28.9728	4
ZK287.5	rbx-1	http://www.ensembl.org/Multi/Search/Results?q=ZK287.5	-2.17505	2.12868		26.0109			24.3593	26.0109	24.3442	24.2436	1	27.2209	26.564	27.4468	26.4264	27.2209	26.564	27.4468	26.4264	4
F54E12.2	F54E12.2	http://www.ensembl.org/Multi/Search/Results?q=F54E12.2	-1.14443	2.11324		25.2716	25.4994	24.9393	24.5638	25.2716	25.4994	24.9393	3	25.9428	25.9882	26.8295	26.0912	25.9428	25.9882	26.8295	26.0912	4
Y45F10A.6f;Y45F10A.6e;Y45F10A.6d;Y45F10A.6g;Y45F10A.6c;Y45F10A.6b;Y45F10A.6a	tbc-9	http://www.ensembl.org/Multi/Search/Results?q=Y45F10A.6f%20OR%20Y45F10A.6e%20OR%20Y45F10A.6d%20OR%20Y45F10A.6g%20OR%20Y45F10A.6c%20OR%20Y45F10A.6b%20OR%20Y45F10A.6a	-1.2541	2.02027	26.1231	26.2704	26.1758	25.1724	26.1231	26.2704	26.1758	25.1724	4	27.1912	27.3148	27.4199	26.8322	27.1912	27.3148	27.4199	26.8322	4
K04B12.2b;K04B12.2a	K04B12.2b	http://www.ensembl.org/Multi/Search/Results?q=K04B12.2b%20OR%20K04B12.2a	-1.07956	2.00087	24.2635				24.2635	24.1003	24.2718	24.4198	1	25.2076	25.3663	25.8932	24.9066	25.2076	25.3663	25.8932	24.9066	4
Y54F10BM.1	ppm-1.D	http://www.ensembl.org/Multi/Search/Results?q=Y54F10BM.1	-1.19909	1.99989	25.8732	26.2101	25.8491	25.0201	25.8732	26.2101	25.8491	25.0201	4	26.8201	27.0037	27.3449	26.5802	26.8201	27.0037	27.3449	26.5802	4
T09B4.9	tin-44	http://www.ensembl.org/Multi/Search/Results?q=T09B4.9	-1.1634	1.96816	30.8356	30.8391	30.8855	30.77	30.8356	30.8391	30.8855	30.77	4	32.1086	32.0198	32.4264	31.4289	32.1086	32.0198	32.4264	31.4289	4
Y71H2AM.5	cox-6B	http://www.ensembl.org/Multi/Search/Results?q=Y71H2AM.5	-1.14892	1.93499	27.3714	26.5689	26.7712	26.7547	27.3714	26.5689	26.7712	26.7547	4	27.8393	28.0479	28.6844	27.4902	27.8393	28.0479	28.6844	27.4902	4
Y67H2A.5	kdp-1	http://www.ensembl.org/Multi/Search/Results?q=Y67H2A.5	-1.44784	1.92039	25.4502				25.4502	24.538	24.5234	24.5991	1	26.2328	25.8184	27.1221	25.7288	26.2328	25.8184	27.1221	25.7288	4
W05E10.3	ceh-32	http://www.ensembl.org/Multi/Search/Results?q=W05E10.3	-1.37126	1.91807					24.324	24.4216	24.1997	24.3936	0	26.238	25.4063	26.0518	25.1277	26.238	25.4063	26.0518	25.1277	4
T04D3.5	T04D3.5	http://www.ensembl.org/Multi/Search/Results?q=T04D3.5	-1.66802	1.91203			24.8511	24.8934	24.4942	24.3079	24.8511	24.8934	2	26.4923	25.9867	27.192	25.5477	26.4923	25.9867	27.192	25.5477	4
C47D12.1c;C47D12.1b;C47D12.1a	trr-1	http://www.ensembl.org/Multi/Search/Results?q=C47D12.1c%20OR%20C47D12.1b%20OR%20C47D12.1a	-1.54518	1.90192	28.7522	28.4034	28.3702	27.9727	28.7522	28.4034	28.3702	27.9727	4	29.9176	29.9713	30.7209	29.0695	29.9176	29.9713	30.7209	29.0695	4
T05G5.8a;T05G5.8b	vps-53	http://www.ensembl.org/Multi/Search/Results?q=T05G5.8a%20OR%20T05G5.8b	-1.38871	1.88733	25.8465	26.3519	26.8395	25.6529	25.8465	26.3519	26.8395	25.6529	4	27.2129	27.8254	28.2507	26.9566	27.2129	27.8254	28.2507	26.9566	4
F08B4.5	pole-2	http://www.ensembl.org/Multi/Search/Results?q=F08B4.5	-1.32481	1.83592		25.2057	25.2731	25.2729	24.1839	25.2057	25.2731	25.2729	3	26.2654	26.3057	26.4242	26.2397	26.2654	26.3057	26.4242	26.2397	4
C09H6.3	mau-2	http://www.ensembl.org/Multi/Search/Results?q=C09H6.3	-1.48205	1.83436	28.3191	28.2938	28.141	28.0879	28.3191	28.2938	28.141	28.0879	4	29.803	29.6252	30.407	28.9347	29.803	29.6252	30.407	28.9347	4
ZK856.13	tftc-3	http://www.ensembl.org/Multi/Search/Results?q=ZK856.13	-1.11311	1.78151				25.2701	24.2325	24.4069	24.3149	25.2701	1	25.7376	25.7711	25.6343	25.5337	25.7376	25.7711	25.6343	25.5337	4
Y37D8A.14	cox-5A	http://www.ensembl.org/Multi/Search/Results?q=Y37D8A.14	-1.21025	1.75894	28.2623	27.9651	27.7998	27.665	28.2623	27.9651	27.7998	27.665	4	28.894	29.1389	29.9266	28.5736	28.894	29.1389	29.9266	28.5736	4
B0334.5	B0334.5	http://www.ensembl.org/Multi/Search/Results?q=B0334.5	-1.36416	1.74533	25.1229	25.0698			25.1229	25.0698	24.3615	24.294	2	26.3088	26.115	26.7296	25.1514	26.3088	26.115	26.7296	25.1514	4
Y66D12A.19	Y66D12A.19	http://www.ensembl.org/Multi/Search/Results?q=Y66D12A.19	-1.94323	1.71733	25.3922	24.9579	25.6536	24.8508	25.3922	24.9579	25.6536	24.8508	4	26.8781	27.3422	28.3313	26.0759	26.8781	27.3422	28.3313	26.0759	4
D1007.7	nrd-1	http://www.ensembl.org/Multi/Search/Results?q=D1007.7	-1.70378	1.66831		25.1666	26.3212		24.3833	25.1666	26.3212	24.5878	2	26.3238	27.3305	26.8371	26.7827	26.3238	27.3305	26.8371	26.7827	4
Y53F4B.21	Y53F4B.21	http://www.ensembl.org/Multi/Search/Results?q=Y53F4B.21	-1.52803	1.6241	24.7219	24.7128	25.3096		24.7219	24.7128	25.3096	24.3563	3	25.7368	26.4669	27.3769	25.6319	25.7368	26.4669	27.3769	25.6319	4
T23G7.4	sec-5	http://www.ensembl.org/Multi/Search/Results?q=T23G7.4	-1.50008	1.51574	25.8933				25.8933	24.2154	24.1981	24.1348	1	25.5048	26.3215	26.0814	26.5343	25.5048	26.3215	26.0814	26.5343	4
T21H3.3a;T21H3.3b	cmd-1	http://www.ensembl.org/Multi/Search/Results?q=T21H3.3a%20OR%20T21H3.3b	-1.58832	1.50982	25.551	26.0913			25.551	26.0913	24.3758	24.2702	2	26.8048	26.8241	27.2549	25.7577	26.8048	26.8241	27.2549	25.7577	4
F58A4.11	gei-13	http://www.ensembl.org/Multi/Search/Results?q=F58A4.11	-1.72959	1.50567		26.5017	26.2916	25.9638	24.3344	26.5017	26.2916	25.9638	3	27.44	27.4306	28.0774	27.0619	27.44	27.4306	28.0774	27.0619	4
B0414.8a;B0414.8b	vps-51	http://www.ensembl.org/Multi/Search/Results?q=B0414.8a%20OR%20B0414.8b	-1.55323	1.48255		25.772	26.0328	26.0817	24.2917	25.772	26.0328	26.0817	3	27.0617	27.2972	27.0959	26.9363	27.0617	27.2972	27.0959	26.9363	4
Y41E3.9a;Y41E3.9b;Y41E3.9c	fcd-2	http://www.ensembl.org/Multi/Search/Results?q=Y41E3.9a%20OR%20Y41E3.9b%20OR%20Y41E3.9c	-1.67173	1.46377	26.4427	26.0664	24.5435		26.4427	26.0664	24.5435	24.702	3	26.8889	26.7788	28.1866	26.5872	26.8889	26.7788	28.1866	26.5872	4
R09E10.7	ebax-1	http://www.ensembl.org/Multi/Search/Results?q=R09E10.7	-2.66783	1.37657		27.3012			24.1625	27.3012	24.322	24.0395	1	27.7325	27.5963	27.6745	27.4933	27.7325	27.5963	27.6745	27.4933	4

## Sheet: S1.4. EMB_LOTR-1_TudordelvsDel
S1 Table. Enriched Proteins of 3xFLAG::GFP::LOTR-1 anti-FLAG IP-qMS (Round 2).
S1.4. Enrichment in 3xFLAG::GFP::LOTR-1(Tudor deletion), in green, versus enrichment in 3xFLAG::GFP (full lotr-1 deletion), in orange. IPs in embryos.
Protein.IDs	my_label	Link	difference_dup185_dup207	log10.pvalue_dup185_dup207	log2.LFQ.intensity.dup185_1	log2.LFQ.intensity.dup185_2	log2.LFQ.intensity.dup185_3	imputed.log2.LFQ.intensity.dup185_1	imputed.log2.LFQ.intensity.dup185_2	imputed.log2.LFQ.intensity.dup185_3	value_count_dup185	log2.LFQ.intensity.dup207_1	log2.LFQ.intensity.dup207_2	log2.LFQ.intensity.dup207_3	log2.LFQ.intensity.dup207_4	imputed.log2.LFQ.intensity.dup207_1	imputed.log2.LFQ.intensity.dup207_2	imputed.log2.LFQ.intensity.dup207_3	imputed.log2.LFQ.intensity.dup207_4	value_count_dup207
D1081.7	D1081.7	http://www.ensembl.org/Multi/Search/Results?q=D1081.7	9.49629	7.86591	38.2276	38.0806	38.3835	38.2276	38.0806	38.3835	3	28.7954	28.567	28.5549	29.0198	28.7954	28.567	28.5549	29.0198	4
C39B5.2a;C39B5.2b	C39B5.2a	http://www.ensembl.org/Multi/Search/Results?q=C39B5.2a%20OR%20C39B5.2b	2.94512	5.01653	27.1678	27.0862	27.3444	27.1678	27.0862	27.3444	3					23.9669	24.1273	24.4698	24.4532	0
F40A3.6	F40A3.6	http://www.ensembl.org/Multi/Search/Results?q=F40A3.6	6.63973	4.69582	31.4131	30.9416	31.9235	31.4131	30.9416	31.9235	3	25.0902		25.4731		25.0902	24.4721	25.4731	24.11	2
F46G10.7a;F46G10.7b;F46G10.7c	sir-2.2	http://www.ensembl.org/Multi/Search/Results?q=F46G10.7a%20OR%20F46G10.7b%20OR%20F46G10.7c	4.31641	4.46442	28.7174	28.6254	28.6543	28.7174	28.6254	28.6543	3			24.7011		24.1858	24.1174	24.7011	24.393	1
C34G6.4d;C34G6.4a;C34G6.4c;C34G6.4b	pgp-2	http://www.ensembl.org/Multi/Search/Results?q=C34G6.4d%20OR%20C34G6.4a%20OR%20C34G6.4c%20OR%20C34G6.4b	2.75947	4.43921	27.1109	26.9628	27.3167	27.1109	26.9628	27.3167	3					24.5699	24.328	24.3538	24.2308	0
C06A5.1	inst-1	http://www.ensembl.org/Multi/Search/Results?q=C06A5.1	3.80779	4.36938	28.0811	28.1249	28.2981	28.0811	28.1249	28.2981	3					24.399	24.3481	24.2898	24.404	0
F56C9.3	F56C9.3	http://www.ensembl.org/Multi/Search/Results?q=F56C9.3	1.49965	4.33627	25.5112	25.5356	25.7454	25.5112	25.5356	25.7454	3	23.9585	24.0922	24.0582	24.282	23.9585	24.0922	24.0582	24.282	4
W09D6.6	hmt-1	http://www.ensembl.org/Multi/Search/Results?q=W09D6.6	1.19783	4.17149	26.4888	26.3443	26.4042	26.4888	26.3443	26.4042	3	25.002	25.2877	25.2284	25.3403	25.002	25.2877	25.2284	25.3403	4
F26D10.3	hsp-1	http://www.ensembl.org/Multi/Search/Results?q=F26D10.3	1.79869	4.01103	36.9989	36.9189	37.1984	36.9989	36.9189	37.1984	3	35.4069	35.1809	35.1895	35.1829	35.4069	35.1809	35.1895	35.1829	4
D2085.1	pyr-1	http://www.ensembl.org/Multi/Search/Results?q=D2085.1	1.51185	3.97517	33.4048	33.2658	33.3636	33.4048	33.2658	33.3636	3	32.026	31.944	31.7403	31.6213	32.026	31.944	31.7403	31.6213	4
T25E12.6	T25E12.6	http://www.ensembl.org/Multi/Search/Results?q=T25E12.6	1.3372	3.87496	25.6947	25.5227	25.5929	25.6947	25.5227	25.5929	3					24.4757	24.1585	24.0627	24.368	0
F28C6.6	suf-1	http://www.ensembl.org/Multi/Search/Results?q=F28C6.6	2.60739	3.76542	31.3254	30.9013	31.4848	31.3254	30.9013	31.4848	3	28.2303	28.4026	28.8575	29.0287	28.2303	28.4026	28.8575	29.0287	4
K01D12.1	K01D12.1	http://www.ensembl.org/Multi/Search/Results?q=K01D12.1	4.70726	3.75683	30.4336	30.4753	30.5977	30.4336	30.4753	30.5977	3	25.8292	25.596	25.3218	26.4328	25.8292	25.596	25.3218	26.4328	4
ZK1053.4	ZK1053.4	http://www.ensembl.org/Multi/Search/Results?q=ZK1053.4	1.93499	3.74569	28.3009	28.4161	28.524	28.3009	28.4161	28.524	3	26.4535	26.4422	26.1734	26.8458	26.4535	26.4422	26.1734	26.8458	4
E02H1.2	eral-1	http://www.ensembl.org/Multi/Search/Results?q=E02H1.2	1.94443	3.66447	26.2203	26.5248	26.0559	26.2203	26.5248	26.0559	3	24.6866				24.6866	24.2008	24.0824	24.3207	1
F36F12.1a;F36F12.1b	F36F12.1a	http://www.ensembl.org/Multi/Search/Results?q=F36F12.1a%20OR%20F36F12.1b	1.83258	3.34173	25.7313	26.0882	26.1106	25.7313	26.0882	26.1106	3					23.9624	24.1082	24.1678	24.338	0
C05E11.1a;C05E11.1b	lnp-1	http://www.ensembl.org/Multi/Search/Results?q=C05E11.1a%20OR%20C05E11.1b	1.59426	3.30776	25.9792	25.8552	25.5705	25.9792	25.8552	25.5705	3					23.961	24.2966	24.2175	24.3546	0
T05F1.2	T05F1.2	http://www.ensembl.org/Multi/Search/Results?q=T05F1.2	1.11759	3.25159	29.5254	29.5667	29.7476	29.5254	29.5667	29.7476	3	28.6029	28.5943	28.6313	28.154	28.6029	28.5943	28.6313	28.154	4
T11F8.3b;T11F8.3a	rme-2	http://www.ensembl.org/Multi/Search/Results?q=T11F8.3b%20OR%20T11F8.3a	3.4976	3.19237	27.9055	27.6674	28.3924	27.9055	27.6674	28.3924	3	24.8075		24.4382		24.8075	24.4101	24.4382	24.3073	2
Y37E3.17a;Y37E3.17b	Y37E3.17a	http://www.ensembl.org/Multi/Search/Results?q=Y37E3.17a%20OR%20Y37E3.17b	1.03543	3.09498	29.5695	29.8149	29.7605	29.5695	29.8149	29.7605	3	28.5898	28.3935	28.8586	28.8763	28.5898	28.3935	28.8586	28.8763	4
W08G11.1	W08G11.1	http://www.ensembl.org/Multi/Search/Results?q=W08G11.1	1.63298	3.07178	25.8289	26.1656	26.1993	25.8289	26.1656	26.1993	3				24.9844	24.2377	24.2791	24.2253	24.9844	1
R06C7.1	wago-1	http://www.ensembl.org/Multi/Search/Results?q=R06C7.1	3.00939	2.96549	28.0474	28.3004	28.6825	28.0474	28.3004	28.6825	3	24.7814	25.0622	26.3567	25.136	24.7814	25.0622	26.3567	25.136	4
Y104H12D.2	Y104H12D.2	http://www.ensembl.org/Multi/Search/Results?q=Y104H12D.2	1.42405	2.80167	26.906	26.8115	27.3223	26.906	26.8115	27.3223	3	25.4945	25.2618	25.7076	25.8931	25.4945	25.2618	25.7076	25.8931	4
Y110A7A.18	ppw-2	http://www.ensembl.org/Multi/Search/Results?q=Y110A7A.18	1.67806	2.7819	25.7376	26.2022	26.2765	25.7376	26.2022	26.2765	3			24.9085		23.9073	24.2245	24.9085	24.5358	1
ZC404.8	spn-4	http://www.ensembl.org/Multi/Search/Results?q=ZC404.8	1.69515	2.63195	26.1008	26.504	26.717	26.1008	26.504	26.717	3	24.7387		25.0428		24.7387	24.501	25.0428	24.6993	2
ZK1067.2b;ZK1067.2a	ZK1067.2b	http://www.ensembl.org/Multi/Search/Results?q=ZK1067.2b%20OR%20ZK1067.2a	4.80196	2.62656	31.1191	30.1518	31.0498	31.1191	30.1518	31.0498	3	27.141	26.9916	25.331		27.141	26.9916	25.331	24.4229	3
F21H7.10	bgnt-1.3	http://www.ensembl.org/Multi/Search/Results?q=F21H7.10	2.19463	2.56515	26.6508	26.9455	27.2541	26.6508	26.9455	27.2541	3	25.1716			25.3995	25.1716	24.4321	24.0188	25.3995	2
C35E7.5a;C35E7.5b	C35E7.5a	http://www.ensembl.org/Multi/Search/Results?q=C35E7.5a%20OR%20C35E7.5b	1.81604	2.49231	27.4162	27.9833	28.1715	27.4162	27.9833	28.1715	3	25.6897	26.5357	26.4184	25.52	25.6897	26.5357	26.4184	25.52	4
C18F3.2b;C18F3.2c;C18F3.2a;C18F3.2d;C18F3.2f;C18F3.2e	sax-7	http://www.ensembl.org/Multi/Search/Results?q=C18F3.2b%20OR%20C18F3.2c%20OR%20C18F3.2a%20OR%20C18F3.2d%20OR%20C18F3.2f%20OR%20C18F3.2e	1.40008	2.42241	30.2714	30.3754	30.7501	30.2714	30.3754	30.7501	3	29.052	29.2006	28.8855	29.1241	29.052	29.2006	28.8855	29.1241	4
F11G11.7	dnj-9	http://www.ensembl.org/Multi/Search/Results?q=F11G11.7	1.19584	2.38678	26.4311	26.0563	26.4477	26.4311	26.0563	26.4477	3	25.1006	25.1199	24.9774	25.2656	25.1006	25.1199	24.9774	25.2656	4
Y74E4A.1a;Y74E4A.1b	lgc-27	http://www.ensembl.org/Multi/Search/Results?q=Y74E4A.1a%20OR%20Y74E4A.1b	5.51709	2.33246	28.8627	30.1424	30.2596	28.8627	30.1424	30.2596	3					24.3458	24.3633	23.9301	24.312	0
F25H2.6;Y71A12B.10a	F25H2.6	http://www.ensembl.org/Multi/Search/Results?q=F25H2.6%20OR%20Y71A12B.10a	1.10715	2.28585	26.3517	26.4663	26.8399	26.3517	26.4663	26.8399	3	25.5957	25.3164	25.2725	25.5973	25.5957	25.3164	25.2725	25.5973	4
F21G4.2	mrp-4	http://www.ensembl.org/Multi/Search/Results?q=F21G4.2	1.07652	2.28035	28.8694	28.4711	28.5917	28.8694	28.4711	28.5917	3	27.4983	27.6031	27.4803	27.6884	27.4983	27.6031	27.4803	27.6884	4
ZK792.2	inx-8	http://www.ensembl.org/Multi/Search/Results?q=ZK792.2	4.43896	2.22614	28.3746	29.6096	30.5731	28.3746	29.6096	30.5731	3	25.8799		25.6617		25.8799	24.5409	25.6617	24.2379	2
D2030.6	prg-1	http://www.ensembl.org/Multi/Search/Results?q=D2030.6	2.88052	2.18887	26.5217	27.3328	27.3471	26.5217	27.3328	27.3471	3					24.0585	24.1508	24.3624	24.1751	0
F15H10.8	F15H10.8	http://www.ensembl.org/Multi/Search/Results?q=F15H10.8	2.29853	2.181	26.616	27.3317	27.3971	26.616	27.3317	27.3971	3		26.0807			24.4489	26.0807	24.3394	24.3967	1
ZK770.3	inx-12	http://www.ensembl.org/Multi/Search/Results?q=ZK770.3	1.43134	2.17205	26.1862	25.9679	26.311	26.1862	25.9679	26.311	3		25.2502		25.046	24.4009	25.2502	24.1976	25.046	2
Y49E10.21a;Y49E10.21b	Y49E10.21a	http://www.ensembl.org/Multi/Search/Results?q=Y49E10.21a%20OR%20Y49E10.21b	1.68246	2.16582	26.4119	25.9107	25.7163	26.4119	25.9107	25.7163	3					24.448	24.1017	24.2844	24.488	0
F13D12.5	F13D12.5	http://www.ensembl.org/Multi/Search/Results?q=F13D12.5	1.53596	2.15143	27.2754	27.4156	27.9169	27.2754	27.4156	27.9169	3	26.1434	25.8702	25.8349	26.1517	26.1434	25.8702	25.8349	26.1517	4
F35D2.3	F35D2.3	http://www.ensembl.org/Multi/Search/Results?q=F35D2.3	1.20136	2.14433	25.1053	25.238	25.6676	25.1053	25.238	25.6676	3		24.1787	24.2765		23.8678	24.1787	24.2765	24.2194	2
F26A3.1	F26A3.1	http://www.ensembl.org/Multi/Search/Results?q=F26A3.1	1.58797	2.09851	26.6713	26.3789	26.7061	26.6713	26.3789	26.7061	3	25.1715		25.7344		25.1715	24.4686	25.7344	24.6152	2
K04F10.4c;K04F10.4d;K04F10.4f;K04F10.4a;K04F10.4j;K04F10.4i;K04F10.4e;K04F10.4b;K04F10.4g;K04F10.4h	bli-4	http://www.ensembl.org/Multi/Search/Results?q=K04F10.4c%20OR%20K04F10.4d%20OR%20K04F10.4f%20OR%20K04F10.4a%20OR%20K04F10.4j%20OR%20K04F10.4i%20OR%20K04F10.4e%20OR%20K04F10.4b%20OR%20K04F10.4g%20OR%20K04F10.4h	1.69461	2.08179	27.2924	27.7643	28.2645	27.2924	27.7643	28.2645	3	26.1373	25.9895	25.5842	26.6054	26.1373	25.9895	25.5842	26.6054	4
F15D3.7	timm-23	http://www.ensembl.org/Multi/Search/Results?q=F15D3.7	1.74268	2.06981	26.1732	26.3386	26.3971	26.1732	26.3386	26.3971	3				25.3903	24.3339	24.5471	23.9699	25.3903	1
B0412.3a;B0412.3b;B0412.3c;B0412.3e;B0412.3d	trpp-11	http://www.ensembl.org/Multi/Search/Results?q=B0412.3a%20OR%20B0412.3b%20OR%20B0412.3c%20OR%20B0412.3e%20OR%20B0412.3d	1.61099	2.05692	27.0387	26.4352	26.4902	27.0387	26.4352	26.4902	3	25.7256		25.446	24.4974	25.7256	24.5058	25.446	24.4974	3
W01A11.5	cpt-6	http://www.ensembl.org/Multi/Search/Results?q=W01A11.5	1.42634	2.04076	27.7127	27.0742	27.4446	27.7127	27.0742	27.4446	3	26.6106	25.5991	26.3049	25.4221	26.6106	25.5991	26.3049	25.4221	4
C05C10.2a;C05C10.2b	C05C10.2a	http://www.ensembl.org/Multi/Search/Results?q=C05C10.2a%20OR%20C05C10.2b	2.72827	2.0297	27.8993	27.8379	28.3562	27.8993	27.8379	28.3562	3		26.1018	26.268		24.3976	26.1018	26.268	24.4441	2
F28C6.3	cpf-1	http://www.ensembl.org/Multi/Search/Results?q=F28C6.3	3.7517	2.00795	31.23	30.6315	31.4167	31.23	30.6315	31.4167	3	28.1384	28.1039	25.1965	27.9252	28.1384	28.1039	25.1965	27.9252	4
D2005.4	D2005.4	http://www.ensembl.org/Multi/Search/Results?q=D2005.4	1.88518	1.98709	28.0736	27.3064	27.7972	28.0736	27.3064	27.7972	3	25.3157	25.1896	26.888	25.9689	25.3157	25.1896	26.888	25.9689	4
ZK675.1a;ZK675.1b;F21H12.4	ptc-1	http://www.ensembl.org/Multi/Search/Results?q=ZK675.1a%20OR%20ZK675.1b%20OR%20F21H12.4	1.41164	1.97235	28.0826	28.227	28.7627	28.0826	28.227	28.7627	3	26.7878	27.1198	26.7985	27.077	26.7878	27.1198	26.7985	27.077	4
EEED8.2	EEED8.2	http://www.ensembl.org/Multi/Search/Results?q=EEED8.2	1.28639	1.95782	25.9152	25.3585	25.7697	25.9152	25.3585	25.7697	3					24.4213	24.273	24.3719	24.5127	0
M03B6.2	mct-3	http://www.ensembl.org/Multi/Search/Results?q=M03B6.2	1.71604	1.95569	25.6587	26.3145	26.4452	25.6587	26.3145	26.4452	3					24.1643	24.4597	24.6058	24.464	0
C38C10.2	slc-17.2	http://www.ensembl.org/Multi/Search/Results?q=C38C10.2	1.1381	1.9483	28.0344	28.3402	28.6861	28.0344	28.3402	28.6861	3	27.3218	27.391	26.9256	27.2234	27.3218	27.391	26.9256	27.2234	4
F46G10.1a	F46G10.1a	http://www.ensembl.org/Multi/Search/Results?q=F46G10.1a	6.09795	1.93974	29.0548	30.6516	31.3803	29.0548	30.6516	31.3803	3					24.3834	24.4044	24.0344	24.235	0
R07E3.5b;R07E3.5a	acl-5	http://www.ensembl.org/Multi/Search/Results?q=R07E3.5b%20OR%20R07E3.5a	1.21767	1.93264	25.9568	25.2107	25.5969	25.9568	25.2107	25.5969	3		24.6908	24.5	24.2112	24.08	24.6908	24.5	24.2112	3
R13A1.2b;R13A1.2e;R13A1.2d;R13A1.2a;R13A1.2c	kcc-1	http://www.ensembl.org/Multi/Search/Results?q=R13A1.2b%20OR%20R13A1.2e%20OR%20R13A1.2d%20OR%20R13A1.2a%20OR%20R13A1.2c	1.29425	1.85856	25.7043	26.3736	26.3144	25.7043	26.3736	26.3144	3	25.3439	25.2617			25.3439	25.2617	24.2381	24.5024	2
F11G11.5	F11G11.5	http://www.ensembl.org/Multi/Search/Results?q=F11G11.5	1.55121	1.85798	25.5564	25.8211	26.2402	25.5564	25.8211	26.2402	3					24.4036	24.257	24.3576	24.2672	0
MTCE.35	nduo-5	http://www.ensembl.org/Multi/Search/Results?q=MTCE.35	1.21296	1.85728	26.048	25.7793	25.8734	26.048	25.7793	25.8734	3	25.2308			25.0095	25.2308	24.3289	24.1801	25.0095	2
C10C5.1b;C10C5.1f;C10C5.1d;C10C5.1h;C10C5.1a;C10C5.1e;C10C5.1c;C10C5.1g;C10C5.1k;C10C5.1i;C10C5.1j;C10C5.1l	pezo-1	http://www.ensembl.org/Multi/Search/Results?q=C10C5.1b%20OR%20C10C5.1f%20OR%20C10C5.1d%20OR%20C10C5.1h%20OR%20C10C5.1a%20OR%20C10C5.1e%20OR%20C10C5.1c%20OR%20C10C5.1g%20OR%20C10C5.1k%20OR%20C10C5.1i	2.04173	1.84555	26.6962	27.207	27.9759	26.6962	27.207	27.9759	3		25.605	25.7189	25.649	24.0323	25.605	25.7189	25.649	3
F55B12.5	nrf-5	http://www.ensembl.org/Multi/Search/Results?q=F55B12.5	1.10671	1.84345	25.5042	25.4799	25.7137	25.5042	25.4799	25.7137	3			25.1481		24.09	24.2353	25.1481	24.3634	1
K09A9.3;ZK809.4c	ent-2	http://www.ensembl.org/Multi/Search/Results?q=K09A9.3%20OR%20ZK809.4c	1.63842	1.83514	27.8205	28.4668	28.8384	27.8205	28.4668	28.8384	3	26.7935	27.1186	26.7119	26.3233	26.7935	27.1186	26.7119	26.3233	4
F26D11.11a;F26D11.11b	let-413	http://www.ensembl.org/Multi/Search/Results?q=F26D11.11a%20OR%20F26D11.11b	1.18454	1.82971	27.8474	28.2938	28.5371	27.8474	28.2938	28.5371	3	26.889	27.2994	26.9309	27.047	26.889	27.2994	26.9309	27.047	4
F02E9.10b;F02E9.10a;F02E9.10c	F02E9.10b	http://www.ensembl.org/Multi/Search/Results?q=F02E9.10b%20OR%20F02E9.10a%20OR%20F02E9.10c	1.14502	1.80585	25.2432	25.8472	25.3432	25.2432	25.8472	25.3432	3					24.1815	24.4618	24.2409	24.4473	0
F14F4.3;F20B6.3	mrp-5	http://www.ensembl.org/Multi/Search/Results?q=F14F4.3%20OR%20F20B6.3	1.75228	1.80576	27.5463	27.9263	28.6184	27.5463	27.9263	28.6184	3	26.0196	26.7192	26.2569	26.1164	26.0196	26.7192	26.2569	26.1164	4
F45C12.7;K02E7.9;M01D1.3	btb-6	http://www.ensembl.org/Multi/Search/Results?q=F45C12.7%20OR%20K02E7.9%20OR%20M01D1.3	1.27181	1.80256	25.1372	25.9073	25.6795	25.1372	25.9073	25.6795	3					24.1978	24.2862	24.105	24.6223	0
F58G1.1	wago-4	http://www.ensembl.org/Multi/Search/Results?q=F58G1.1	1.59228	1.80169	26.3221	26.9513	27.1696	26.3221	26.9513	27.1696	3	24.8212		25.8664	25.7884	24.8212	24.4122	25.8664	25.7884	3
R03D7.1	metr-1	http://www.ensembl.org/Multi/Search/Results?q=R03D7.1	1.23204	1.78904	28.0631	27.9713	28.0332	28.0631	27.9713	28.0332	3	26.9979	27.0829	27.0528	26.0282	26.9979	27.0829	27.0528	26.0282	4
Y76A2A.2b;Y76A2A.2a	cua-1	http://www.ensembl.org/Multi/Search/Results?q=Y76A2A.2b%20OR%20Y76A2A.2a	1.13996	1.77822	25.418	25.9286	26.1004	25.418	25.9286	26.1004	3	24.6005		24.9452		24.6005	24.6575	24.9452	24.4995	2
F54E12.2	F54E12.2	http://www.ensembl.org/Multi/Search/Results?q=F54E12.2	1.72917	1.77567	26.3469	26.1418	26.1626	26.3469	26.1418	26.1626	3		25.5936			24.0755	25.5936	24.1252	24.1574	1
K07B1.5	acl-14	http://www.ensembl.org/Multi/Search/Results?q=K07B1.5	1.23781	1.74594	25.9895	25.4475	26.1366	25.9895	25.4475	26.1366	3			25.4106		24.4864	24.0357	25.4106	24.5475	1
K05B2.5a;K05B2.5c;K05B2.5b	mct-4	http://www.ensembl.org/Multi/Search/Results?q=K05B2.5a%20OR%20K05B2.5c%20OR%20K05B2.5b	2.47118	1.67482	25.9996	26.6629	27.3762	25.9996	26.6629	27.3762	3					24.0036	24.1695	24.2616	24.3988	0
C17G1.2	C17G1.2	http://www.ensembl.org/Multi/Search/Results?q=C17G1.2	4.00186	1.67284	27.212	28.4994	29.2815	27.212	28.4994	29.2815	3					24.2439	24.2977	24.2838	24.491	0
T23H2.3	T23H2.3	http://www.ensembl.org/Multi/Search/Results?q=T23H2.3	1.30419	1.66886	26.4578	27.1805	27.3586	26.4578	27.1805	27.3586	3	25.9043	26.0138	25.312	25.549	25.9043	26.0138	25.312	25.549	4
F07A5.1a;F07A5.1b	inx-14	http://www.ensembl.org/Multi/Search/Results?q=F07A5.1a%20OR%20F07A5.1b	2.82113	1.64886	26.3026	27.1076	27.8182	26.3026	27.1076	27.8182	3					24.288	24.1878	24.1886	24.3557	0
C10E2.6	mct-6	http://www.ensembl.org/Multi/Search/Results?q=C10E2.6	1.94169	1.62153	28.484	29.1888	29.6648	28.484	29.1888	29.6648	3	27.2234	27.3694	27.1429	26.9477	27.2234	27.3694	27.1429	26.9477	4
Y67D8C.10b;Y67D8C.10e	mca-3	http://www.ensembl.org/Multi/Search/Results?q=Y67D8C.10b%20OR%20Y67D8C.10e	1.21991	1.57516	30.1706	30.5427	30.9409	30.1706	30.5427	30.9409	3	29.422	29.4164	29.2247	29.2629	29.422	29.4164	29.2247	29.2629	4
Y48G8AL.6	smg-2	http://www.ensembl.org/Multi/Search/Results?q=Y48G8AL.6	2.2682	1.56722	29.4268	30.3457	30.9254	29.4268	30.3457	30.9254	3	27.9485	27.6141	28.2026	28.0925	27.9485	27.6141	28.2026	28.0925	4
H17B01.1a;H17B01.1b	fgt-1	http://www.ensembl.org/Multi/Search/Results?q=H17B01.1a%20OR%20H17B01.1b	1.38856	1.53921	28.4464	29.0264	29.4587	28.4464	29.0264	29.4587	3	27.5611	27.7527	27.2802	27.7603	27.5611	27.7527	27.2802	27.7603	4
K12H6.6a	K12H6.6a	http://www.ensembl.org/Multi/Search/Results?q=K12H6.6a	1.27381	1.49003	26.6402	26.9354	27.1906	26.6402	26.9354	27.1906	3	25.9735	26.1078	25.9511		25.9735	26.1078	25.9511	24.5605	3
F54D1.6	F54D1.6	http://www.ensembl.org/Multi/Search/Results?q=F54D1.6	4.86375	1.46371	27.3984	29.886	30.5898	27.3984	29.886	30.5898	3	24.8562	24.077	24.3964	24.381	24.8562	24.077	24.3964	24.381	4
F26A1.13	F26A1.13	http://www.ensembl.org/Multi/Search/Results?q=F26A1.13	1.35514	1.4454	26.0636	25.135	25.681	26.0636	25.135	25.681	3					24.1902	24.3199	24.2576	24.3178	0
C23H3.3b	ascc-1	http://www.ensembl.org/Multi/Search/Results?q=C23H3.3b	3.57395	1.33088	28.9202	28.9777	28.9913	28.9202	28.9777	28.9913	3			28.6561		24.0653	24.4612	28.6561	24.3738	1
K01A6.2c;K01A6.2a;K01A6.2d;K01A6.2e;K01A6.2b	magi-1	http://www.ensembl.org/Multi/Search/Results?q=K01A6.2c%20OR%20K01A6.2a%20OR%20K01A6.2d%20OR%20K01A6.2e%20OR%20K01A6.2b	-1.67646	3.60245				24.2713	24.219	24.0631	0	25.8787	25.9211	25.8539	25.79	25.8787	25.9211	25.8539	25.79	4
LLC1.3a;LLC1.3b	dld-1	http://www.ensembl.org/Multi/Search/Results?q=LLC1.3a%20OR%20LLC1.3b	-1.398	3.30552	28.4953	28.7857	28.4763	28.4953	28.7857	28.4763	3	30.1813	29.9164	29.8967	29.9406	30.1813	29.9164	29.8967	29.9406	4
F57B9.9	abu-13	http://www.ensembl.org/Multi/Search/Results?q=F57B9.9	-1.36205	2.81829				24.133	24.2574	24.4908	0	25.7806	25.3646	25.3826	26.0953	25.7806	25.3646	25.3826	26.0953	4
Y94H6A.9a;Y94H6A.9d;Y94H6A.9b	ubxn-2	http://www.ensembl.org/Multi/Search/Results?q=Y94H6A.9a%20OR%20Y94H6A.9d%20OR%20Y94H6A.9b	-1.46668	2.544				24.4585	24.0972	24.2415	0	25.3944	25.3605	26.2321	25.9425	25.3944	25.3605	26.2321	25.9425	4
K08H10.1l;K08H10.1k;K08H10.1f;K08H10.1o;K08H10.1j;K08H10.1i;K08H10.1b;K08H10.1n;K08H10.1c;K08H10.1d	lea-1	http://www.ensembl.org/Multi/Search/Results?q=K08H10.1l%20OR%20K08H10.1k%20OR%20K08H10.1f%20OR%20K08H10.1o%20OR%20K08H10.1j%20OR%20K08H10.1i%20OR%20K08H10.1b%20OR%20K08H10.1n%20OR%20K08H10.1c%20OR%20K08H10.1d	-1.08256	2.32275	29.4143	29.7351	29.8919	29.4143	29.7351	29.8919	3	30.9892	30.6298	30.6414	30.7916	30.9892	30.6298	30.6414	30.7916	4
M03F4.7a;M03F4.7b	calu-1	http://www.ensembl.org/Multi/Search/Results?q=M03F4.7a%20OR%20M03F4.7b	-1.11664	2.25197	25.2873	25.4174	25.0304	25.2873	25.4174	25.0304	3	26.5243	26.0703	26.8409	26.0112	26.5243	26.0703	26.8409	26.0112	4
Y22D7AL.10	Y22D7AL.10	http://www.ensembl.org/Multi/Search/Results?q=Y22D7AL.10	-1.38198	2.17302	26.9787	26.5593	26.3724	26.9787	26.5593	26.3724	3	27.9574	27.9063	28.2728	27.9385	27.9574	27.9063	28.2728	27.9385	4
W09H1.5	mecr-1	http://www.ensembl.org/Multi/Search/Results?q=W09H1.5	-1.25018	2.0642	24.8529	24.6378		24.8529	24.6378	24.1929	2	25.6455	25.2558	26.0737	26.2704	25.6455	25.2558	26.0737	26.2704	4
F28H1.2	cpn-3	http://www.ensembl.org/Multi/Search/Results?q=F28H1.2	-1.3263	1.57531	24.8987	25.1669		24.8987	25.1669	24.3348	2	25.9044	25.2517	26.7685	26.5812	25.9044	25.2517	26.7685	26.5812	4
F01G12.5a;F01G12.5b	let-2	http://www.ensembl.org/Multi/Search/Results?q=F01G12.5a%20OR%20F01G12.5b	-1.71781	1.51453		25.2082		23.8554	25.2082	24.6485	1	26.0966	27.2529	25.2722	26.5324	26.0966	27.2529	25.2722	26.5324	4
C15H9.7	kynu-1	http://www.ensembl.org/Multi/Search/Results?q=C15H9.7	-2.5281	1.39584		26.2133		24.0483	26.2133	24.3399	1	27.379	28.6828	26.4605	27.0589	27.379	28.6828	26.4605	27.0589	4
F57C7.1d;F57C7.1a;F57C7.1c;F57C7.1b	bet-2	http://www.ensembl.org/Multi/Search/Results?q=F57C7.1d%20OR%20F57C7.1a%20OR%20F57C7.1c%20OR%20F57C7.1b	-2.4203	1.33676				24.4172	24.2899	24.2755	0	27.3675	27.4403	27.6407		27.3675	27.4403	27.6407	24.5427	3

## Sheet: S1.5. EMB_LOTR-1_LOTUSvsTudor
S1 Table. Enriched Proteins of 3xFLAG::GFP::LOTR-1 anti-FLAG IP-qMS (Round 2).
S1.5. Enrichment in 3xFLAG::GFP::LOTR-1(LOTUS deletion), in green, versus enrichment in 3xFLAG::GFP::LOTR-1 (Tudor deletion), in orange. IPs in embryos.
Protein.IDs	my_label	Link	difference_dup217_dup185	log10.pvalue_dup217_dup185	log2.LFQ.intensity.dup217_1	log2.LFQ.intensity.dup217_2	log2.LFQ.intensity.dup217_3	log2.LFQ.intensity.dup217_4	imputed.log2.LFQ.intensity.dup217_1	imputed.log2.LFQ.intensity.dup217_2	imputed.log2.LFQ.intensity.dup217_3	imputed.log2.LFQ.intensity.dup217_4	value_count_dup217	log2.LFQ.intensity.dup185_1	log2.LFQ.intensity.dup185_2	log2.LFQ.intensity.dup185_3	imputed.log2.LFQ.intensity.dup185_1	imputed.log2.LFQ.intensity.dup185_2	imputed.log2.LFQ.intensity.dup185_3	value_count_dup185
F08B4.5	pole-2	http://www.ensembl.org/Multi/Search/Results?q=F08B4.5	1.25862	5.37664	26.2654	26.3057	26.4242	26.2397	26.2654	26.3057	26.4242	26.2397	4	25.0493	25.0124	25.0887	25.0493	25.0124	25.0887	3
T05G5.7a;T05G5.7b	rmd-1	http://www.ensembl.org/Multi/Search/Results?q=T05G5.7a%20OR%20T05G5.7b	1.03854	4.31407	29.0169	28.8448	29.064	28.8361	29.0169	28.8448	29.064	28.8361	4	27.958	27.8494	27.8983	27.958	27.8494	27.8983	3
Y71H2AM.3	Y71H2AM.3	http://www.ensembl.org/Multi/Search/Results?q=Y71H2AM.3	3.12112	4.22451	27.6574	27.4119	27.2011	27.1239	27.6574	27.4119	27.2011	27.1239	4				24.5253	24.1173	24.0398	0
W01A8.1b;W01A8.1a;W01A8.1c	plin-1	http://www.ensembl.org/Multi/Search/Results?q=W01A8.1b%20OR%20W01A8.1a%20OR%20W01A8.1c	1.23826	3.73465	34.402	34.5288	34.2496	34.0634	34.402	34.5288	34.2496	34.0634	4	32.9662	33.0404	33.2115	32.9662	33.0404	33.2115	3
C14A4.11	ccm-3	http://www.ensembl.org/Multi/Search/Results?q=C14A4.11	2.31033	3.67292	26.1371	26.4254	26.9964	26.2928	26.1371	26.4254	26.9964	26.2928	4				23.9547	24.1803	24.3228	0
K02B9.1	meg-1	http://www.ensembl.org/Multi/Search/Results?q=K02B9.1	1.42697	3.66287	25.4786	25.7947	25.3866	25.8822	25.4786	25.7947	25.3866	25.8822	4	24.2068		24.3511	24.2068	24.0677	24.3511	2
F28B3.8	imb-1	http://www.ensembl.org/Multi/Search/Results?q=F28B3.8	1.29695	3.55899	32.1032	32.1043	32.3106	31.7911	32.1032	32.1043	32.3106	31.7911	4	30.8893	30.7283	30.7235	30.8893	30.7283	30.7235	3
C35D10.4	coq-8	http://www.ensembl.org/Multi/Search/Results?q=C35D10.4	1.60733	3.55256	30.1393	30.0953	30.2229	29.6474	30.1393	30.0953	30.2229	29.6474	4	28.4073	28.3199	28.5295	28.4073	28.3199	28.5295	3
M03A8.2	atg-2	http://www.ensembl.org/Multi/Search/Results?q=M03A8.2	1.32134	3.55125	29.3233	29.1671	29.0334	28.8388	29.3233	29.1671	29.0334	28.8388	4	27.71	27.636	27.962	27.71	27.636	27.962	3
F31E3.1	ceh-20	http://www.ensembl.org/Multi/Search/Results?q=F31E3.1	1.2507	3.54152	26.8459	26.9537	26.9181	27.0928	26.8459	26.9537	26.9181	27.0928	4	25.7409	25.8124	25.5524	25.7409	25.8124	25.5524	3
F11E6.7	F11E6.7	http://www.ensembl.org/Multi/Search/Results?q=F11E6.7	1.47646	3.46332	29.5452	29.8097	29.8914	29.3501	29.5452	29.8097	29.8914	29.3501	4	28.1135	28.1163	28.2882	28.1135	28.1163	28.2882	3
B0379.3b;B0379.3a	mut-16	http://www.ensembl.org/Multi/Search/Results?q=B0379.3b%20OR%20B0379.3a	1.17945	3.43504	26.9417	26.6786	26.5058	26.6665	26.9417	26.6786	26.5058	26.6665	4	25.6221	25.3315	25.6024	25.6221	25.3315	25.6024	3
F26D12.1o;F26D12.1i;F26D12.1n;F26D12.1e;F26D12.1m;F26D12.1h;F26D12.1l;F26D12.1b;F26D12.1k;F26D12.1g;F26D12.1j;F26D12.1a	fkh-7	http://www.ensembl.org/Multi/Search/Results?q=F26D12.1o%20OR%20F26D12.1i%20OR%20F26D12.1n%20OR%20F26D12.1e%20OR%20F26D12.1m%20OR%20F26D12.1h%20OR%20F26D12.1l%20OR%20F26D12.1b%20OR%20F26D12.1k%20OR%20F26D12.1g	1.69712	3.39427	26.0653	25.5721	26.2654	25.6782	26.0653	25.5721	26.2654	25.6782	4				24.0465	24.3981	24.1498	0
W03F9.5	ttb-1	http://www.ensembl.org/Multi/Search/Results?q=W03F9.5	1.62249	3.33769	29.8061	29.5818	30.0033	29.2661	29.8061	29.5818	30.0033	29.2661	4	27.955	27.8905	28.28	27.955	27.8905	28.28	3
K02B9.2	meg-2	http://www.ensembl.org/Multi/Search/Results?q=K02B9.2	1.54929	3.29544	25.7636	25.4824	26.0134	25.4706	25.7636	25.4824	26.0134	25.4706	4				24.0405	23.965	24.3942	0
F28A10.6	acdh-9	http://www.ensembl.org/Multi/Search/Results?q=F28A10.6	1.09555	3.24172	29.348	29.2979	29.5483	29.1289	29.348	29.2979	29.5483	29.1289	4	28.2826	28.2022	28.2208	28.2826	28.2022	28.2208	3
Y39A1A.13a;Y39A1A.13b	orc-4	http://www.ensembl.org/Multi/Search/Results?q=Y39A1A.13a%20OR%20Y39A1A.13b	1.53044	3.23884	25.8364	25.4489	25.8147	25.1808	25.8364	25.4489	25.8147	25.1808	4				23.8226	24.2274	24.0692	0
T08G11.1a	T08G11.1a	http://www.ensembl.org/Multi/Search/Results?q=T08G11.1a	3.20628	3.21553	35.5819	35.8636	35.8162	34.4431	35.5819	35.8636	35.8162	34.4431	4	32.0745	31.879	32.7063	32.0745	31.879	32.7063	3
C42D4.1	C42D4.1	http://www.ensembl.org/Multi/Search/Results?q=C42D4.1	2.10269	3.10561	26.4855	26.0459	26.6321	25.858	26.4855	26.0459	26.6321	25.858	4				24.1987	24.0504	24.209	0
H14E04.1	strm-1	http://www.ensembl.org/Multi/Search/Results?q=H14E04.1	1.59005	3.10206	26.1392	25.9033	26.2032	25.4221	26.1392	25.9033	26.2032	25.4221	4				24.0988	24.411	24.471	0
R107.6a;R107.6b	cls-2	http://www.ensembl.org/Multi/Search/Results?q=R107.6a%20OR%20R107.6b	1.04722	3.09394	31.2942	31.2369	31.64	31.0952	31.2942	31.2369	31.64	31.0952	4	30.4029	30.1914	30.2137	30.4029	30.1914	30.2137	3
ZK287.5	rbx-1	http://www.ensembl.org/Multi/Search/Results?q=ZK287.5	2.7581	3.08193	27.2209	26.564	27.4468	26.4264	27.2209	26.564	27.4468	26.4264	4				24.0061	24.2394	24.2238	0
T05A10.1g;T05A10.1i;T05A10.1f;T05A10.1a;T05A10.1e;T05A10.1d;T05A10.1l;T05A10.1m;T05A10.1j;T05A10.1c;T05A10.1b;T05A10.1h;T05A10.1k	sma-9	http://www.ensembl.org/Multi/Search/Results?q=T05A10.1g%20OR%20T05A10.1i%20OR%20T05A10.1f%20OR%20T05A10.1a%20OR%20T05A10.1e%20OR%20T05A10.1d%20OR%20T05A10.1l%20OR%20T05A10.1m%20OR%20T05A10.1j%20OR%20T05A10.1c	1.03907	3.08044	24.7003	25.1366	25.1077	25.1326	24.7003	25.1366	25.1077	25.1326	4	23.8079	23.9904	24.1423	23.8079	23.9904	24.1423	3
R09E10.7	ebax-1	http://www.ensembl.org/Multi/Search/Results?q=R09E10.7	3.31114	3.04393	27.7325	27.5963	27.6745	27.4933	27.7325	27.5963	27.6745	27.4933	4				24.0225	24.3564	24.5601	0
C25H3.11d;C25H3.11b;C25H3.11c;C25H3.11a	C25H3.11d	http://www.ensembl.org/Multi/Search/Results?q=C25H3.11d%20OR%20C25H3.11b%20OR%20C25H3.11c%20OR%20C25H3.11a	1.7847	3.02923	33.4626	33.5535	33.225	33.1518	33.4626	33.5535	33.225	33.1518	4	31.5031	31.3414	31.8461	31.5031	31.3414	31.8461	3
C50F7.4	sucg-1	http://www.ensembl.org/Multi/Search/Results?q=C50F7.4	1.41583	2.95401	30.2684	30.2849	29.6949	30.4839	30.2684	30.2849	29.6949	30.4839	4	28.9523	28.7627	28.5865	28.9523	28.7627	28.5865	3
F25H2.8	ubc-25	http://www.ensembl.org/Multi/Search/Results?q=F25H2.8	1.11225	2.94146	27.0729	27.4116	27.3546	27.6946	27.0729	27.4116	27.3546	27.6946	4	26.3648	26.3916	26.057	26.3648	26.3916	26.057	3
Y54E5A.5	Y54E5A.5	http://www.ensembl.org/Multi/Search/Results?q=Y54E5A.5	1.80923	2.92365	26.2901	26.6276	25.721	26.1016	26.2901	26.6276	25.721	26.1016	4				24.4961	24.268	24.3634	0
T27E4.9;T27E4.3;Y46H3A.2	hsp-16.49	http://www.ensembl.org/Multi/Search/Results?q=T27E4.9%20OR%20T27E4.3%20OR%20Y46H3A.2	1.33642	2.84689	26.58	26.7667	27.1255	27.1661	26.58	26.7667	27.1255	27.1661	4	25.501	25.6537	25.5649	25.501	25.6537	25.5649	3
C43E11.8	exoc-7	http://www.ensembl.org/Multi/Search/Results?q=C43E11.8	1.11561	2.81153	28.4043	28.4847	28.7458	28.3483	28.4043	28.4847	28.7458	28.3483	4	27.6144	27.2682	27.2578	27.6144	27.2682	27.2578	3
F52E1.1;Y116A8C.20;Y116A8C.17	pos-1	http://www.ensembl.org/Multi/Search/Results?q=F52E1.1%20OR%20Y116A8C.20%20OR%20Y116A8C.17	1.53922	2.68144	26.7389	26.95	27.3539	26.8714	26.7389	26.95	27.3539	26.8714	4	25.1114	25.4954	25.7112	25.1114	25.4954	25.7112	3
F52D2.4	meg-3	http://www.ensembl.org/Multi/Search/Results?q=F52D2.4	2.71058	2.61869	27.5105	27.4128	27.3487	26.4364	27.5105	27.4128	27.3487	26.4364	4			25.1057	24.2287	24.0652	25.1057	1
F40F11.1	rps-11	http://www.ensembl.org/Multi/Search/Results?q=F40F11.1	1.0647	2.61322	33.1694	33.0967	33.2167	32.6243	33.1694	33.0967	33.2167	32.6243	4	31.9891	31.8689	32.0283	31.9891	31.8689	32.0283	3
B0250.1	rpl-2	http://www.ensembl.org/Multi/Search/Results?q=B0250.1	1.40794	2.60402	28.552	29.5162	29.1143	29.2237	28.552	29.5162	29.1143	29.2237	4	27.8984	27.5139	27.6684	27.8984	27.5139	27.6684	3
F26E4.1	sur-6	http://www.ensembl.org/Multi/Search/Results?q=F26E4.1	1.45244	2.56575	26.0925	25.6546	25.404	25.6355	26.0925	25.6546	25.404	25.6355	4				24.0748	24.0532	24.6046	0
T21H3.3a;T21H3.3b	cmd-1	http://www.ensembl.org/Multi/Search/Results?q=T21H3.3a%20OR%20T21H3.3b	2.27208	2.56189	26.8048	26.8241	27.2549	25.7577	26.8048	26.8241	27.2549	25.7577	4				24.1815	24.3307	24.6526	0
Y54F10BM.1	ppm-1.D	http://www.ensembl.org/Multi/Search/Results?q=Y54F10BM.1	1.19349	2.55647	26.8201	27.0037	27.3449	26.5802	26.8201	27.0037	27.3449	26.5802	4	26.0168	25.5234	25.691	26.0168	25.5234	25.691	3
F57B10.9	spg-20	http://www.ensembl.org/Multi/Search/Results?q=F57B10.9	1.10618	2.53778	25.1406	25.6309	25.8226	25.1993	25.1406	25.6309	25.8226	25.1993	4				24.2044	24.2861	24.5359	0
ZK1053.4	ZK1053.4	http://www.ensembl.org/Multi/Search/Results?q=ZK1053.4	1.64839	2.53336	30.2849	30.1966	30.3415	29.4254	30.2849	30.1966	30.3415	29.4254	4	28.3009	28.4161	28.524	28.3009	28.4161	28.524	3
F14F3.2	git-1	http://www.ensembl.org/Multi/Search/Results?q=F14F3.2	1.21529	2.50718	25.1238	25.3363	25.5226	25.4837	25.1238	25.3363	25.5226	25.4837	4				23.8703	24.2475	24.3361	0
W03A5.6a;W03A5.6b;W03A5.6c	W03A5.6a	http://www.ensembl.org/Multi/Search/Results?q=W03A5.6a%20OR%20W03A5.6b%20OR%20W03A5.6c	1.20662	2.49908	25.4517	25.767	25.7964	25.0697	25.4517	25.767	25.7964	25.0697	4				24.2131	24.2981	24.4325	0
T04D3.2	sdz-30	http://www.ensembl.org/Multi/Search/Results?q=T04D3.2	5.27414	2.49561	31.7856	31.0806	30.4617	30.6347	31.7856	31.0806	30.4617	30.6347	4	24.6217	26.054	26.4737	24.6217	26.054	26.4737	3
C45G3.1	aspm-1	http://www.ensembl.org/Multi/Search/Results?q=C45G3.1	1.23948	2.49262	29.7925	29.6657	30.1189	29.2018	29.7925	29.6657	30.1189	29.2018	4	28.4419	28.2402	28.6836	28.4419	28.2402	28.6836	3
F07F6.8	F07F6.8	http://www.ensembl.org/Multi/Search/Results?q=F07F6.8	1.04962	2.42067	26.8806	27.278	26.5372	26.8827	26.8806	27.278	26.5372	26.8827	4	25.7485	25.9232	25.8633	25.7485	25.9232	25.8633	3
Y55F3AM.9a;Y55F3AM.9b	Y55F3AM.9a	http://www.ensembl.org/Multi/Search/Results?q=Y55F3AM.9a%20OR%20Y55F3AM.9b	1.72564	2.41641	25.8739	26.0495	26.0115	26.0048	25.8739	26.0495	26.0115	26.0048	4				24.1127	24.1315	24.5337	0
R04F11.5	R04F11.5	http://www.ensembl.org/Multi/Search/Results?q=R04F11.5	1.37642	2.41465	25.8641	25.4469	25.9927	25.0332	25.8641	25.4469	25.9927	25.0332	4				24.1159	24.0792	24.4283	0
D2005.4	D2005.4	http://www.ensembl.org/Multi/Search/Results?q=D2005.4	1.62867	2.4094	29.2344	29.2462	29.9252	29.0118	29.2344	29.2462	29.9252	29.0118	4	28.0736	27.3064	27.7972	28.0736	27.3064	27.7972	3
C46C11.1b;C46C11.1a	hosl-1	http://www.ensembl.org/Multi/Search/Results?q=C46C11.1b%20OR%20C46C11.1a	3.3589	2.39456	27.6734	27.9984	28.9315	26.2963	27.6734	27.9984	28.9315	26.2963	4	24.1294	23.9469	25.0217	24.1294	23.9469	25.0217	3
M7.2a;M7.2b	klc-1	http://www.ensembl.org/Multi/Search/Results?q=M7.2a%20OR%20M7.2b	2.11731	2.38268	27.6065	28.1904	28.5401	27.0354	27.6065	28.1904	28.5401	27.0354	4	25.8282	25.9068	25.4424	25.8282	25.9068	25.4424	3
F16D3.4	tbcd-1	http://www.ensembl.org/Multi/Search/Results?q=F16D3.4	1.75971	2.38171	30.2217	30.058	30.6084	29.3924	30.2217	30.058	30.6084	29.3924	4	28.3825	28.1593	28.3895	28.3825	28.1593	28.3895	3
C14B9.7	rpl-21	http://www.ensembl.org/Multi/Search/Results?q=C14B9.7	1.17302	2.36401	31.421	32.3311	32.1034	31.9595	31.421	32.3311	32.1034	31.9595	4	31.0199	30.7365	30.5858	31.0199	30.7365	30.5858	3
F45E12.2b;F45E12.2a	brf-1	http://www.ensembl.org/Multi/Search/Results?q=F45E12.2b%20OR%20F45E12.2a	2.19643	2.32667	26.5816	26.2548	26.5719	26.2899	26.5816	26.2548	26.5719	26.2899	4				23.783	24.396	24.5055	0
R06A4.4a;R06A4.4c;R06A4.4b	imb-2	http://www.ensembl.org/Multi/Search/Results?q=R06A4.4a%20OR%20R06A4.4c%20OR%20R06A4.4b	1.29515	2.31504	31.6616	31.4169	31.8498	30.8596	31.6616	31.4169	31.8498	30.8596	4	30.1935	29.9578	30.3041	30.1935	29.9578	30.3041	3
F18H3.5a;F18H3.5b	cdk-4	http://www.ensembl.org/Multi/Search/Results?q=F18H3.5a%20OR%20F18H3.5b	2.69637	2.31421	28.2226	28.6011	28.6586	27.7534	28.2226	28.6011	28.6586	27.7534	4	26.0585	25.8603	24.9188	26.0585	25.8603	24.9188	3
Y46E12BL.2a	Y46E12BL.2a	http://www.ensembl.org/Multi/Search/Results?q=Y46E12BL.2a	1.45691	2.27185	25.5868	26.1004	26.7443	25.836	25.5868	26.1004	26.7443	25.836	4	24.5129		24.9606	24.5129	24.3564	24.9606	2
Y49E10.21a;Y49E10.21b	Y49E10.21a	http://www.ensembl.org/Multi/Search/Results?q=Y49E10.21a%20OR%20Y49E10.21b	1.76643	2.23804	27.69	28.205	28.291	26.9317	27.69	28.205	28.291	26.9317	4	26.4119	25.9107	25.7163	26.4119	25.9107	25.7163	3
Y48G9A.3	gcn-1	http://www.ensembl.org/Multi/Search/Results?q=Y48G9A.3	1.83418	2.21496	35.6581	35.5103	36.1746	34.6598	35.6581	35.5103	36.1746	34.6598	4	33.6756	33.4437	33.8803	33.6756	33.4437	33.8803	3
Y39A1B.3	dpy-28	http://www.ensembl.org/Multi/Search/Results?q=Y39A1B.3	1.09369	2.12182	28.9737	29.4922	29.9204	29.2016	28.9737	29.4922	29.9204	29.2016	4	28.4871	28.1667	28.2561	28.4871	28.1667	28.2561	3
C49H3.11	rps-2	http://www.ensembl.org/Multi/Search/Results?q=C49H3.11	1.44761	2.10924	30.6915	31.7163	31.6534	31.1841	30.6915	31.7163	31.6534	31.1841	4	29.778	29.8887	29.9244	29.778	29.8887	29.9244	3
F11A10.4b;F11A10.4a	mon-2	http://www.ensembl.org/Multi/Search/Results?q=F11A10.4b%20OR%20F11A10.4a	1.11747	2.10754	31.0999	30.9424	31.4311	30.4058	31.0999	30.9424	31.4311	30.4058	4	29.8429	29.6549	30.0592	29.8429	29.6549	30.0592	3
W06B11.2	puf-9	http://www.ensembl.org/Multi/Search/Results?q=W06B11.2	1.67967	2.08409	30.5655	30.3056	30.9248	29.5684	30.5655	30.3056	30.9248	29.5684	4	28.5693	28.631	28.7838	28.5693	28.631	28.7838	3
ZK742.1a;ZK742.1b	xpo-1	http://www.ensembl.org/Multi/Search/Results?q=ZK742.1a%20OR%20ZK742.1b	1.17151	2.01599	33.2702	33.3606	33.7931	32.6984	33.2702	33.3606	33.7931	32.6984	4	32.1379	31.9576	32.2317	32.1379	31.9576	32.2317	3
Y82E9BR.17a;Y82E9BR.1	Y82E9BR.17a	http://www.ensembl.org/Multi/Search/Results?q=Y82E9BR.17a%20OR%20Y82E9BR.1	1.09607	2.00785	25.6671	26.4035	26.4849	25.7096	25.6671	26.4035	26.4849	25.7096	4	24.9291	24.8245	25.157	24.9291	24.8245	25.157	3
Y102A5A.1	cand-1	http://www.ensembl.org/Multi/Search/Results?q=Y102A5A.1	1.15426	1.99992	34.078	34.0675	34.5591	33.4139	34.078	34.0675	34.5591	33.4139	4	33.0907	32.6727	32.8626	33.0907	32.6727	32.8626	3
T16G12.6	T16G12.6	http://www.ensembl.org/Multi/Search/Results?q=T16G12.6	2.07083	1.9949	28.7289	28.5918	29.2347	27.4423	28.7289	28.5918	29.2347	27.4423	4	26.376	26.5919	26.3179	26.376	26.5919	26.3179	3
C32E8.2a	rpl-13	http://www.ensembl.org/Multi/Search/Results?q=C32E8.2a	1.19713	1.99431	29.5261	30.658	30.2889	30.2676	29.5261	30.658	30.2889	30.2676	4	29.1346	29.0165	28.8129	29.1346	29.0165	28.8129	3
B0412.3a;B0412.3b;B0412.3c;B0412.3e;B0412.3d	trpp-11	http://www.ensembl.org/Multi/Search/Results?q=B0412.3a%20OR%20B0412.3b%20OR%20B0412.3c%20OR%20B0412.3e%20OR%20B0412.3d	1.57093	1.92461	28.3468	28.1684	29.0121	27.3753	28.3468	28.1684	29.0121	27.3753	4	27.0387	26.4352	26.4902	27.0387	26.4352	26.4902	3
W07A8.2b;W07A8.2a;W07A8.2c;W07A8.2d	ipla-3	http://www.ensembl.org/Multi/Search/Results?q=W07A8.2b%20OR%20W07A8.2a%20OR%20W07A8.2c%20OR%20W07A8.2d	1.96836	1.91786	27.3389	27.2903	25.8105	26.6237	27.3389	27.2903	25.8105	26.6237	4		25.5005		24.5111	25.5005	24.3809	1
F55F10.1b;F55F10.1a	F55F10.1b	http://www.ensembl.org/Multi/Search/Results?q=F55F10.1b%20OR%20F55F10.1a	1.68992	1.86837	26.6027	26.6967	28.0773	26.4893	26.6027	26.6967	28.0773	26.4893	4	25.5777	25.293	24.9591	25.5777	25.293	24.9591	3
T26A5.6	T26A5.6	http://www.ensembl.org/Multi/Search/Results?q=T26A5.6	1.18565	1.8419	27.0942	27.2349	27.0323	27.2217	27.0942	27.2349	27.0323	27.2217	4	26.2088	26.0388	25.6327	26.2088	26.0388	25.6327	3
H05C05.1a;H05C05.1c;H05C05.1b	H05C05.1a	http://www.ensembl.org/Multi/Search/Results?q=H05C05.1a%20OR%20H05C05.1c%20OR%20H05C05.1b	1.20218	1.82337	25.5833	26.2281	26.0483	25.3305	25.5833	26.2281	26.0483	25.3305	4	25.0672			25.0672	24.3754	24.3436	1
Y94H6A.9a;Y94H6A.9d;Y94H6A.9b	ubxn-2	http://www.ensembl.org/Multi/Search/Results?q=Y94H6A.9a%20OR%20Y94H6A.9d%20OR%20Y94H6A.9b	1.28638	1.82287	26.0406	25.1082	25.0127	26.047	26.0406	25.1082	25.0127	26.047	4				24.4585	24.0972	24.2415	0
F45G2.8	F45G2.8	http://www.ensembl.org/Multi/Search/Results?q=F45G2.8	1.189	1.81577	27.9997	27.9512	28.307	27.0434	27.9997	27.9512	28.307	27.0434	4	26.3839	26.6714	26.8536	26.3839	26.6714	26.8536	3
C06G4.2a;C06G4.2b;C06G4.2d	clp-1	http://www.ensembl.org/Multi/Search/Results?q=C06G4.2a%20OR%20C06G4.2b%20OR%20C06G4.2d	1.32272	1.78199	29.6949	29.5074	28.3878	28.9656	29.6949	29.5074	28.3878	28.9656	4	27.6566	27.9631	27.8289	27.6566	27.9631	27.8289	3
Y43H11AL.3a;Y43H11AL.3b	pqn-85	http://www.ensembl.org/Multi/Search/Results?q=Y43H11AL.3a%20OR%20Y43H11AL.3b	1.18792	1.77493	30.4783	30.3883	31.0094	29.686	30.4783	30.3883	31.0094	29.686	4	29.2665	29.0062	29.335	29.2665	29.0062	29.335	3
Y66D12A.19	Y66D12A.19	http://www.ensembl.org/Multi/Search/Results?q=Y66D12A.19	1.94608	1.73201	26.8781	27.3422	28.3313	26.0759	26.8781	27.3422	28.3313	26.0759	4	25.5589	25.3	24.7734	25.5589	25.3	24.7734	3
F53G2.12a	F53G2.12a	http://www.ensembl.org/Multi/Search/Results?q=F53G2.12a	1.22787	1.69727	25.4547	25.1334	24.7522	26.1397	25.4547	25.1334	24.7522	26.1397	4				24.0634	24.335	24.0279	0
C06G3.7b;C06G3.7a	trxr-1	http://www.ensembl.org/Multi/Search/Results?q=C06G3.7b%20OR%20C06G3.7a	1.20754	1.68165	27.8881	28.0376	28.1165	27.259	27.8881	28.0376	28.1165	27.259	4	26.1217	26.7195	27.0121	26.1217	26.7195	27.0121	3
Y45F10D.12	rpl-18	http://www.ensembl.org/Multi/Search/Results?q=Y45F10D.12	1.16734	1.6721	30.1471	31.4511	31.0953	30.9791	30.1471	31.4511	31.0953	30.9791	4	29.6263	29.7865	29.8396	29.6263	29.7865	29.8396	3
T07A9.11	rps-24	http://www.ensembl.org/Multi/Search/Results?q=T07A9.11	1.19262	1.64796	28.1496	29.4793	29.1033	29.0533	28.1496	29.4793	29.1033	29.0533	4	27.8507	27.7054	27.7052	27.8507	27.7054	27.7052	3
C34F6.8	idh-2	http://www.ensembl.org/Multi/Search/Results?q=C34F6.8	1.47131	1.64333	29.0381	29.0959	29.0849	28.857	29.0381	29.0959	29.0849	28.857	4	27.0526	27.7784	27.812	27.0526	27.7784	27.812	3
T05G5.8a;T05G5.8b	vps-53	http://www.ensembl.org/Multi/Search/Results?q=T05G5.8a%20OR%20T05G5.8b	1.93868	1.61911	27.2129	27.8254	28.2507	26.9566	27.2129	27.8254	28.2507	26.9566	4	26.1817	24.7627	25.9238	26.1817	24.7627	25.9238	3
C47D12.1c;C47D12.1b;C47D12.1a	trr-1	http://www.ensembl.org/Multi/Search/Results?q=C47D12.1c%20OR%20C47D12.1b%20OR%20C47D12.1a	1.28549	1.60448	29.9176	29.9713	30.7209	29.0695	29.9176	29.9713	30.7209	29.0695	4	28.8646	28.3658	28.6726	28.8646	28.3658	28.6726	3
C13F10.4	soap-1	http://www.ensembl.org/Multi/Search/Results?q=C13F10.4	1.30301	1.5122	26.3921	26.7709	27.8064	26.2307	26.3921	26.7709	27.8064	26.2307	4	25.5243	25.3223	25.6444	25.5243	25.3223	25.6444	3
Y53C12B.2	pno-1	http://www.ensembl.org/Multi/Search/Results?q=Y53C12B.2	2.16419	1.42629	28.7588	28.9577	29.1916	29.1911	28.7588	28.9577	29.1916	29.1911	4	26.8623	27.6637	26.0558	26.8623	27.6637	26.0558	3
F52B10.1	nmy-1	http://www.ensembl.org/Multi/Search/Results?q=F52B10.1	-3.78578	4.71083	29.8626	30.3886	29.7924	30.5088	29.8626	30.3886	29.7924	30.5088	4	33.901	33.7527	34.118	33.901	33.7527	34.118	3
C06A5.7b;C06A5.7a	unc-94	http://www.ensembl.org/Multi/Search/Results?q=C06A5.7b%20OR%20C06A5.7a	-2.88362	4.41824					24.2573	23.8684	24.2489	23.6172	0	26.9321	26.6189	27.0937	26.9321	26.6189	27.0937	3
M70.4a	M70.4a	http://www.ensembl.org/Multi/Search/Results?q=M70.4a	-2.45598	4.31112					24.2916	24.1454	23.7096	23.8907	0	26.2197	26.5353	26.641	26.2197	26.5353	26.641	3
F58G1.4	dct-18	http://www.ensembl.org/Multi/Search/Results?q=F58G1.4	-2.85951	4.0819					24.1224	23.9468	24.3302	23.4899	0	26.6144	26.7297	27.1513	26.6144	26.7297	27.1513	3
F11A10.6a;F11A10.6b	F11A10.6a	http://www.ensembl.org/Multi/Search/Results?q=F11A10.6a%20OR%20F11A10.6b	-3.11865	4.02437					24.3955	23.7586	23.3837	23.5796	0	26.812	26.6703	27.2117	26.812	26.6703	27.2117	3
Y71H2AM.23	tufm-1	http://www.ensembl.org/Multi/Search/Results?q=Y71H2AM.23	-1.94922	4.00362	30.1708	30.4511	30.2391	30.6767	30.1708	30.4511	30.2391	30.6767	4	32.3351	32.5348	32.1311	32.3351	32.5348	32.1311	3
C43E11.4	tufm-2	http://www.ensembl.org/Multi/Search/Results?q=C43E11.4	-3.04597	3.7251					24.0621	24.1239	24.0895	23.1607	0	26.9764	27.0728	26.6659	26.9764	27.0728	26.6659	3
F36F12.1a;F36F12.1b	F36F12.1a	http://www.ensembl.org/Multi/Search/Results?q=F36F12.1a%20OR%20F36F12.1b	-2.05953	3.64629					24.2288	24.1901	23.7325	23.5172	0	25.7313	26.0882	26.1106	25.7313	26.0882	26.1106	3
Y37E3.17a;Y37E3.17b	Y37E3.17a	http://www.ensembl.org/Multi/Search/Results?q=Y37E3.17a%20OR%20Y37E3.17b	-1.25282	3.55625	28.3665	28.4885	28.5846	28.409	28.3665	28.4885	28.5846	28.409	4	29.5695	29.8149	29.7605	29.5695	29.8149	29.7605	3
K01D12.1	K01D12.1	http://www.ensembl.org/Multi/Search/Results?q=K01D12.1	-4.00022	3.52148	26.5666	25.8591	27.006	26.5761	26.5666	25.8591	27.006	26.5761	4	30.4336	30.4753	30.5977	30.4336	30.4753	30.5977	3
T12D8.6	mlc-5	http://www.ensembl.org/Multi/Search/Results?q=T12D8.6	-2.47192	3.35782	28.2518	28.1219	27.6003	28.598	28.2518	28.1219	27.6003	28.598	4	30.2265	30.7009	30.9173	30.2265	30.7009	30.9173	3
F20D1.2	tbc-1	http://www.ensembl.org/Multi/Search/Results?q=F20D1.2	-1.07205	3.22815					24.2173	24.2696	24.462	23.9427	0	25.222	25.4719	25.1909	25.222	25.4719	25.1909	3
C05E11.1a;C05E11.1b	lnp-1	http://www.ensembl.org/Multi/Search/Results?q=C05E11.1a%20OR%20C05E11.1b	-1.75213	3.19298		24.4465	24.217		23.9561	24.4465	24.217	23.5785	2	25.9792	25.8552	25.5705	25.9792	25.8552	25.5705	3
F46G10.7a;F46G10.7b;F46G10.7c	sir-2.2	http://www.ensembl.org/Multi/Search/Results?q=F46G10.7a%20OR%20F46G10.7b%20OR%20F46G10.7c	-2.26144	3.17443	26.7743	26.0985	26.1538	26.5905	26.7743	26.0985	26.1538	26.5905	4	28.7174	28.6254	28.6543	28.7174	28.6254	28.6543	3
F21H7.10	bgnt-1.3	http://www.ensembl.org/Multi/Search/Results?q=F21H7.10	-2.18238	3.15856			25.3853	24.8727	24.4375	24.3754	25.3853	24.8727	2	26.6508	26.9455	27.2541	26.6508	26.9455	27.2541	3
K06A4.3	gsnl-1	http://www.ensembl.org/Multi/Search/Results?q=K06A4.3	-4.48323	3.08987	24.8188			25.6322	24.8188	23.9446	23.3402	25.6322	2	28.2888	28.9647	29.4979	28.2888	28.9647	29.4979	3
C52E12.3	sqv-7	http://www.ensembl.org/Multi/Search/Results?q=C52E12.3	-2.20878	3.08449					24.0421	24.0116	23.182	24.2172	0	25.6891	26.1533	26.3736	25.6891	26.1533	26.3736	3
Y74E4A.1a;Y74E4A.1b	lgc-27	http://www.ensembl.org/Multi/Search/Results?q=Y74E4A.1a%20OR%20Y74E4A.1b	-5.17979	3.01546		25.0613		25.937	24.1228	25.0613	23.1792	25.937	2	28.8627	30.1424	30.2596	28.8627	30.1424	30.2596	3
F54E2.3e;F54E2.3g;F54E2.3f;F54E2.3h;F54E2.3a;F54E2.3i;F54E2.3c;F54E2.3j;F54E2.3d;F54E2.3b;F54E2.3k;F54E2.3l	ketn-1	http://www.ensembl.org/Multi/Search/Results?q=F54E2.3e%20OR%20F54E2.3g%20OR%20F54E2.3f%20OR%20F54E2.3h%20OR%20F54E2.3a%20OR%20F54E2.3i%20OR%20F54E2.3c%20OR%20F54E2.3j%20OR%20F54E2.3d%20OR%20F54E2.3b	-4.99115	2.9544	27.4502	26.0392	25.4355	27.9163	27.4502	26.0392	25.4355	27.9163	4	30.8781	31.7558	32.4704	30.8781	31.7558	32.4704	3
C56G7.1	mlc-4	http://www.ensembl.org/Multi/Search/Results?q=C56G7.1	-2.56065	2.92976	28.9217	28.946	28.303	29.2689	28.9217	28.946	28.303	29.2689	4	30.9146	31.607	31.7401	30.9146	31.607	31.7401	3
E02H1.2	eral-1	http://www.ensembl.org/Multi/Search/Results?q=E02H1.2	-1.68138	2.90956		24.4094	24.8833	24.9646	24.0852	24.4094	24.8833	24.9646	3	26.2203	26.5248	26.0559	26.2203	26.5248	26.0559	3
F20G4.3	nmy-2	http://www.ensembl.org/Multi/Search/Results?q=F20G4.3	-2.6281	2.85944	35.6062	35.6929	34.9917	36.0894	35.6062	35.6929	34.9917	36.0894	4	37.6924	38.3516	38.6255	37.6924	38.3516	38.6255	3
F11G11.5	F11G11.5	http://www.ensembl.org/Multi/Search/Results?q=F11G11.5	-2.10408	2.85237					23.9612	23.7833	23.9308	23.3985	0	25.5564	25.8211	26.2402	25.5564	25.8211	26.2402	3
C18F3.2b;C18F3.2c;C18F3.2a;C18F3.2d;C18F3.2f;C18F3.2e	sax-7	http://www.ensembl.org/Multi/Search/Results?q=C18F3.2b%20OR%20C18F3.2c%20OR%20C18F3.2a%20OR%20C18F3.2d%20OR%20C18F3.2f%20OR%20C18F3.2e	-1.37665	2.84579	29.0096	29.0371	29.4249	28.8844	29.0096	29.0371	29.4249	28.8844	4	30.2714	30.3754	30.7501	30.2714	30.3754	30.7501	3
C36E6.5;C36E6.3	mlc-2	http://www.ensembl.org/Multi/Search/Results?q=C36E6.5%20OR%20C36E6.3	-1.98934	2.78144					24.4637	24.0312	23.2234	23.7937	0	26.2476	25.6897	25.6647	26.2476	25.6897	25.6647	3
F28C6.3	cpf-1	http://www.ensembl.org/Multi/Search/Results?q=F28C6.3	-2.24091	2.7673	28.752	28.3117	28.7056	29.6379	28.752	28.3117	28.7056	29.6379	4	31.23	30.6315	31.4167	31.23	30.6315	31.4167	3
F23H12.2	tomm-20	http://www.ensembl.org/Multi/Search/Results?q=F23H12.2	-1.28804	2.70779					24.2026	23.8819	23.8277	23.4585	0	25.2044	25.1534	25.0343	25.2044	25.1534	25.0343	3
Y104H12D.1a;Y104H12D.1b	mdt-20	http://www.ensembl.org/Multi/Search/Results?q=Y104H12D.1a%20OR%20Y104H12D.1b	-1.07409	2.68341					23.9875	23.926	23.3633	23.7576	0	24.9578	24.7727	24.7676	24.9578	24.7727	24.7676	3
W08G11.1	W08G11.1	http://www.ensembl.org/Multi/Search/Results?q=W08G11.1	-2.2637	2.64859					23.9168	24.2564	24.0868	22.9435	0	25.8289	26.1656	26.1993	25.8289	26.1656	26.1993	3
F28C6.6	suf-1	http://www.ensembl.org/Multi/Search/Results?q=F28C6.6	-1.83361	2.60957	29.4145	29.1579	29.4672	29.5746	29.4145	29.1579	29.4672	29.5746	4	31.3254	30.9013	31.4848	31.3254	30.9013	31.4848	3
F02E9.10b;F02E9.10a;F02E9.10c	F02E9.10b	http://www.ensembl.org/Multi/Search/Results?q=F02E9.10b%20OR%20F02E9.10a%20OR%20F02E9.10c	-1.61023	2.5679					24.2983	24.1828	23.6436	23.346	0	25.2432	25.8472	25.3432	25.2432	25.8472	25.3432	3
F08B6.4b;F08B6.4a	unc-87	http://www.ensembl.org/Multi/Search/Results?q=F08B6.4b%20OR%20F08B6.4a	-3.02407	2.55344	27.4209	27.2568	26.5544	28.2227	27.4209	27.2568	26.5544	28.2227	4	29.725	30.3838	31.0545	29.725	30.3838	31.0545	3
T02C12.1	hum-5	http://www.ensembl.org/Multi/Search/Results?q=T02C12.1	-3.00563	2.52793	25.6882		24.1486		25.6882	23.9092	24.1486	23.7003	2	26.8772	27.2888	27.9355	26.8772	27.2888	27.9355	3
H38K22.5b;H38K22.5a;H38K22.5c;H38K22.5d	gly-6	http://www.ensembl.org/Multi/Search/Results?q=H38K22.5b%20OR%20H38K22.5a%20OR%20H38K22.5c%20OR%20H38K22.5d	-1.62152	2.51458					24.3747	24.0924	23.8502	23.237	0	25.2814	25.5364	25.7125	25.2814	25.5364	25.7125	3
C17D12.1b;C17D12.1a	dhhc-7	http://www.ensembl.org/Multi/Search/Results?q=C17D12.1b%20OR%20C17D12.1a	-1.96618	2.4192					23.8357	24.3299	23.0223	23.214	0	25.329	25.3142	26.0568	25.329	25.3142	26.0568	3
K05B2.5a;K05B2.5c;K05B2.5b	mct-4	http://www.ensembl.org/Multi/Search/Results?q=K05B2.5a%20OR%20K05B2.5c%20OR%20K05B2.5b	-2.92939	2.41485					24.3816	24.1978	23.1573	23.2639	0	25.9996	26.6629	27.3762	25.9996	26.6629	27.3762	3
Y54G2A.4	samt-1	http://www.ensembl.org/Multi/Search/Results?q=Y54G2A.4	-1.75909	2.4133	24.8782	24.8389	25.6068	25.0206	24.8782	24.8389	25.6068	25.0206	4	26.4505	26.818	27.2671	26.4505	26.818	27.2671	3
W03B1.7b;W03B1.7a;W03B1.7c	oac-51	http://www.ensembl.org/Multi/Search/Results?q=W03B1.7b%20OR%20W03B1.7a%20OR%20W03B1.7c	-2.30972	2.38839	25.1933		25.4951		25.1933	24.1885	25.4951	24.2728	2	26.5296	27.1482	27.6137	26.5296	27.1482	27.6137	3
C47E12.1	sars-1	http://www.ensembl.org/Multi/Search/Results?q=C47E12.1	-1.11036	2.37726	26.1434	26.0637	25.9567	25.966	26.1434	26.0637	25.9567	25.966	4	27.0504	27.362	27.016	27.0504	27.362	27.016	3
F41D9.3b;F41D9.3a;F41D9.3e;F41D9.3c;F41D9.3d	wrk-1	http://www.ensembl.org/Multi/Search/Results?q=F41D9.3b%20OR%20F41D9.3a%20OR%20F41D9.3e%20OR%20F41D9.3c%20OR%20F41D9.3d	-1.80651	2.32862	27.2892	26.9918	27.7104	26.6019	27.2892	26.9918	27.7104	26.6019	4	28.4685	29.0357	29.3603	28.4685	29.0357	29.3603	3
F46G10.1a	F46G10.1a	http://www.ensembl.org/Multi/Search/Results?q=F46G10.1a	-5.47964	2.23614	24.5861	24.4716	24.5796	25.8931	24.5861	24.4716	24.5796	25.8931	4	29.0548	30.6516	31.3803	29.0548	30.6516	31.3803	3
M106.5	cap-2	http://www.ensembl.org/Multi/Search/Results?q=M106.5	-1.84223	2.22314					24.4042	23.9133	23.7668	22.8259	0	25.4998	25.2739	25.9356	25.4998	25.2739	25.9356	3
C17G1.2	C17G1.2	http://www.ensembl.org/Multi/Search/Results?q=C17G1.2	-4.68569	2.17981					24.3238	23.8589	23.0004	23.3979	0	27.212	28.4994	29.2815	27.212	28.4994	29.2815	3
T11F8.3b;T11F8.3a	rme-2	http://www.ensembl.org/Multi/Search/Results?q=T11F8.3b%20OR%20T11F8.3a	-2.05066	2.15952	25.8179	26.0619	25.8495	26.0216	25.8179	26.0619	25.8495	26.0216	4	27.9055	27.6674	28.3924	27.9055	27.6674	28.3924	3
F29D10.4	hum-1	http://www.ensembl.org/Multi/Search/Results?q=F29D10.4	-1.95845	2.15221	27.1279	28.7791	28.2802	28.3704	27.1279	28.7791	28.2802	28.3704	4	30.2632	29.5739	30.4564	30.2632	29.5739	30.4564	3
F18H3.1	F18H3.1	http://www.ensembl.org/Multi/Search/Results?q=F18H3.1	-1.20534	2.01813	26.1229	26.1202	26.4271	25.9711	26.1229	26.1202	26.4271	25.9711	4	26.9985	27.5133	27.5851	26.9985	27.5133	27.5851	3
F58G4.1	myo-5	http://www.ensembl.org/Multi/Search/Results?q=F58G4.1	-2.97336	2.01201		26.5565	26.1794	25.6849	23.8716	26.5565	26.1794	25.6849	3	28.6376	28.0329	28.9689	28.6376	28.0329	28.9689	3
F52H3.7b;F52H3.7a	lec-2	http://www.ensembl.org/Multi/Search/Results?q=F52H3.7b%20OR%20F52H3.7a	-1.84331	1.98091	26.282	26.1037	27.174	25.5349	26.282	26.1037	27.174	25.5349	4	27.628	28.0332	28.6896	27.628	28.0332	28.6896	3
B0416.6;M01F1.1	gly-13	http://www.ensembl.org/Multi/Search/Results?q=B0416.6%20OR%20M01F1.1	-2.31014	1.94831	24.7803	24.5534	25.085	24.7402	24.7803	24.5534	25.085	24.7402	4	26.5504	27.0977	27.6515	26.5504	27.0977	27.6515	3
F15H10.8	F15H10.8	http://www.ensembl.org/Multi/Search/Results?q=F15H10.8	-1.77875	1.92229		25.8525	26.0424	25.041	24.4087	25.8525	26.0424	25.041	3	26.616	27.3317	27.3971	26.616	27.3317	27.3971	3
T25F10.6a;T25F10.6b	clik-1	http://www.ensembl.org/Multi/Search/Results?q=T25F10.6a%20OR%20T25F10.6b	-2.46189	1.92033	30.8463	30.1435	29.9506	30.9689	30.8463	30.1435	29.9506	30.9689	4	32.1065	33.1812	33.5299	32.1065	33.1812	33.5299	3
F14E5.2a	F14E5.2a	http://www.ensembl.org/Multi/Search/Results?q=F14E5.2a	-1.42947	1.90292	33.5303	33.3323	33.6888	33.2602	33.5303	33.3323	33.6888	33.2602	4	34.4989	34.8736	35.2747	34.4989	34.8736	35.2747	3
W09D6.6	hmt-1	http://www.ensembl.org/Multi/Search/Results?q=W09D6.6	-2.18245	1.90136			25.3541		24.2789	23.8334	25.3541	23.4536	1	26.4888	26.3443	26.4042	26.4888	26.3443	26.4042	3
C04D8.1f;C04D8.1b;C04D8.1a;C04D8.1c;C04D8.1d;C04D8.1g;C04D8.1e	pac-1	http://www.ensembl.org/Multi/Search/Results?q=C04D8.1f%20OR%20C04D8.1b%20OR%20C04D8.1a%20OR%20C04D8.1c%20OR%20C04D8.1d%20OR%20C04D8.1g%20OR%20C04D8.1e	-1.89429	1.89967	26.7905	25.513	26.7662	25.7943	26.7905	25.513	26.7662	25.7943	4	27.4752	28.1706	28.6852	27.4752	28.1706	28.6852	3
F59A3.1	cpd-1	http://www.ensembl.org/Multi/Search/Results?q=F59A3.1	-2.78899	1.8746		26.0936			23.9218	26.0936	23.9481	23.3268	1	26.6703	27.0711	27.5931	26.6703	27.0711	27.5931	3
Y105E8B.1a;Y105E8B.1d;Y105E8B.1s;Y105E8B.1r;Y105E8B.1o;Y105E8B.1g;Y105E8B.1m;Y105E8B.1q;Y105E8B.1p;Y105E8B.1b;Y105E8B.1n;Y105E8B.1j;Y105E8B.1i;Y105E8B.1f;Y105E8B.1l;Y105E8B.1k;Y105E8B.1t;Y105E8B.1e;Y105E8B.1c	lev-11	http://www.ensembl.org/Multi/Search/Results?q=Y105E8B.1a%20OR%20Y105E8B.1d%20OR%20Y105E8B.1s%20OR%20Y105E8B.1r%20OR%20Y105E8B.1o%20OR%20Y105E8B.1g%20OR%20Y105E8B.1m%20OR%20Y105E8B.1q%20OR%20Y105E8B.1p%20OR%20Y105E8B.1b	-3.32649	1.87187	26.3945				26.3945	23.9593	24.1093	23.0183	1	27.1404	28.0583	27.8917	27.1404	28.0583	27.8917	3
M01D7.7a;M01D7.7b;M01D7.7c;F48C11.1;C16A11.1b	egl-30	http://www.ensembl.org/Multi/Search/Results?q=M01D7.7a%20OR%20M01D7.7b%20OR%20M01D7.7c%20OR%20F48C11.1%20OR%20C16A11.1b	-1.20982	1.85736	27.6318	27.8872	28.432	27.6449	27.6318	27.8872	28.432	27.6449	4	28.6811	29.1606	29.4847	28.6811	29.1606	29.4847	3
Y119D3B.16	mrpl-45	http://www.ensembl.org/Multi/Search/Results?q=Y119D3B.16	-1.90188	1.82776					24.052	23.8393	23.6467	23.4788	0	26.2498	25.5091	25.2094	26.2498	25.5091	25.2094	3
C52E4.5	mans-2	http://www.ensembl.org/Multi/Search/Results?q=C52E4.5	-1.33823	1.81986	25.8803	25.6531	26.5761	25.805	25.8803	25.6531	26.5761	25.805	4	26.9273	27.2019	27.8214	26.9273	27.2019	27.8214	3
K03E6.5a;K03E6.5b	unc-1	http://www.ensembl.org/Multi/Search/Results?q=K03E6.5a%20OR%20K03E6.5b	-1.97199	1.79122			25.5095		23.9055	24.1188	25.5095	23.3446	1	25.7268	26.2646	26.5833	25.7268	26.2646	26.5833	3
ZK770.3	inx-12	http://www.ensembl.org/Multi/Search/Results?q=ZK770.3	-1.87988	1.77569	25.0029			24.7488	25.0029	24.2	23.1488	24.7488	2	26.1862	25.9679	26.311	26.1862	25.9679	26.311	3
H03A11.1	famk-1	http://www.ensembl.org/Multi/Search/Results?q=H03A11.1	-1.16808	1.75375					24.1538	24.1652	23.9794	23.2924	0	24.8403	24.8105	25.5465	24.8403	24.8105	25.5465	3
B0205.4	B0205.4	http://www.ensembl.org/Multi/Search/Results?q=B0205.4	-1.47516	1.75069	26.6747	26.4572	27.1326	26.3457	26.6747	26.4572	27.1326	26.3457	4	27.738	27.9435	28.7015	27.738	27.9435	28.7015	3
Y39E4B.12c;Y39E4B.12b;Y39E4B.12a	gly-5	http://www.ensembl.org/Multi/Search/Results?q=Y39E4B.12c%20OR%20Y39E4B.12b%20OR%20Y39E4B.12a	-1.23176	1.72484	28.6934	28.5492	29.0193	28.4077	28.6934	28.5492	29.0193	28.4077	4	29.4501	29.9628	30.2846	29.4501	29.9628	30.2846	3
F08B4.6	hst-1	http://www.ensembl.org/Multi/Search/Results?q=F08B4.6	-1.53369	1.72117					24.1256	24.0423	23.9482	24.0361	0	25.1429	25.6597	25.9126	25.1429	25.6597	25.9126	3
F07A5.1a;F07A5.1b	inx-14	http://www.ensembl.org/Multi/Search/Results?q=F07A5.1a%20OR%20F07A5.1b	-2.30737	1.68678	25.6629		25.656		25.6629	24.2362	25.656	23.5201	2	26.3026	27.1076	27.8182	26.3026	27.1076	27.8182	3
C04C11.2	arrd-25	http://www.ensembl.org/Multi/Search/Results?q=C04C11.2	-1.26937	1.67308	28.1853	28.4481	28.842	28.2127	28.1853	28.4481	28.842	28.2127	4	29.1987	29.7663	30.1092	29.1987	29.7663	30.1092	3
Y38F2AL.1	nsy-4	http://www.ensembl.org/Multi/Search/Results?q=Y38F2AL.1	-1.80536	1.67215		26.13	26.0022	25.8019	24.1868	26.13	26.0022	25.8019	3	26.8092	27.4595	27.738	26.8092	27.4595	27.738	3
Y47D3A.23a;Y47D3A.23b	gly-9	http://www.ensembl.org/Multi/Search/Results?q=Y47D3A.23a%20OR%20Y47D3A.23b	-1.16362	1.66558	26.9242	26.5079	26.9879	26.514	26.9242	26.5079	26.9879	26.514	4	27.5019	27.8567	28.3328	27.5019	27.8567	28.3328	3
ZK370.7	ugtp-1	http://www.ensembl.org/Multi/Search/Results?q=ZK370.7	-1.23552	1.65813	25.173		25.5071	25.2837	25.173	24.1709	25.5071	25.2837	3	25.8548	26.2919	26.6608	25.8548	26.2919	26.6608	3
Y41D4A.4a;Y41D4A.4b;Y41D4A.4c;Y41D4A.4e;Y41D4A.4d	Y41D4A.4a	http://www.ensembl.org/Multi/Search/Results?q=Y41D4A.4a%20OR%20Y41D4A.4b%20OR%20Y41D4A.4c%20OR%20Y41D4A.4e%20OR%20Y41D4A.4d	-1.27104	1.65554	30.4995	30.3106	30.8547	30.1559	30.4995	30.3106	30.8547	30.1559	4	31.2185	31.8296	32.1306	31.2185	31.8296	32.1306	3
ZK632.8	arl-5	http://www.ensembl.org/Multi/Search/Results?q=ZK632.8	-1.69864	1.61152			25.3909		24.1359	23.9839	25.3909	23.4094	1	25.9463	26.063	25.7768	25.9463	26.063	25.7768	3
C18E9.10c;C18E9.10a;C18E9.10b	sftd-3	http://www.ensembl.org/Multi/Search/Results?q=C18E9.10c%20OR%20C18E9.10a%20OR%20C18E9.10b	-1.2072	1.60606	24.8142	25.0375	25.521	24.7828	24.8142	25.0375	25.521	24.7828	4	25.7952	26.2089	26.734	25.7952	26.2089	26.734	3
T23G7.2a	T23G7.2a	http://www.ensembl.org/Multi/Search/Results?q=T23G7.2a	-1.58835	1.59961		24.8665			24.0785	24.8665	23.4866	23.94	1	25.0035	25.783	26.2574	25.0035	25.783	26.2574	3
F36D4.3a;F36D4.3b;F36D4.3h;F36D4.3g;F36D4.3j;F36D4.3i;F36D4.3k;F36D4.3e;F36D4.3c;F36D4.3f;Y66H1A.6b;Y66H1A.6a;Y66H1A.6c	hum-2	http://www.ensembl.org/Multi/Search/Results?q=F36D4.3a%20OR%20F36D4.3b%20OR%20F36D4.3h%20OR%20F36D4.3g%20OR%20F36D4.3j%20OR%20F36D4.3i%20OR%20F36D4.3k%20OR%20F36D4.3e%20OR%20F36D4.3c%20OR%20F36D4.3f	-1.94233	1.59519	30.3643	29.9604	29.7413	30.1397	30.3643	29.9604	29.7413	30.1397	4	31.2686	32.1671	32.5455	31.2686	32.1671	32.5455	3
M03B6.2	mct-3	http://www.ensembl.org/Multi/Search/Results?q=M03B6.2	-1.53015	1.58878		25.3131	25.2769		24.1463	25.3131	25.2769	23.701	2	25.6587	26.3145	26.4452	25.6587	26.3145	26.4452	3
F44E2.4	F44E2.4	http://www.ensembl.org/Multi/Search/Results?q=F44E2.4	-1.17715	1.58841	26.7195	26.7239	27.0599	26.6877	26.7195	26.7239	27.0599	26.6877	4	27.5732	27.964	28.3875	27.5732	27.964	28.3875	3
ZK1248.16	lec-5	http://www.ensembl.org/Multi/Search/Results?q=ZK1248.16	-1.66543	1.58608	26.75	26.2231	27.6703	25.821	26.75	26.2231	27.6703	25.821	4	27.6857	28.2622	28.8967	27.6857	28.2622	28.8967	3
K04F10.4c;K04F10.4d;K04F10.4f;K04F10.4a;K04F10.4j;K04F10.4i;K04F10.4e;K04F10.4b;K04F10.4g;K04F10.4h	bli-4	http://www.ensembl.org/Multi/Search/Results?q=K04F10.4c%20OR%20K04F10.4d%20OR%20K04F10.4f%20OR%20K04F10.4a%20OR%20K04F10.4j%20OR%20K04F10.4i%20OR%20K04F10.4e%20OR%20K04F10.4b%20OR%20K04F10.4g%20OR%20K04F10.4h	-1.29528	1.56599	26.3519	26.1824	26.6162	26.7632	26.3519	26.1824	26.6162	26.7632	4	27.2924	27.7643	28.2645	27.2924	27.7643	28.2645	3
H17B01.1a;H17B01.1b	fgt-1	http://www.ensembl.org/Multi/Search/Results?q=H17B01.1a%20OR%20H17B01.1b	-1.24135	1.55956	27.4484	27.7523	28.4034	27.3392	27.4484	27.7523	28.4034	27.3392	4	28.4464	29.0264	29.4587	28.4464	29.0264	29.4587	3
ZK892.1a;ZK892.1f;ZK892.1b;ZK892.1d;ZK892.1c	lec-3	http://www.ensembl.org/Multi/Search/Results?q=ZK892.1a%20OR%20ZK892.1f%20OR%20ZK892.1b%20OR%20ZK892.1d%20OR%20ZK892.1c	-1.49402	1.55715	27.2346	27.1553	28.2063	27.2017	27.2346	27.1553	28.2063	27.2017	4	28.2826	29.0528	29.4951	28.2826	29.0528	29.4951	3
T19B4.1	pamn-1	http://www.ensembl.org/Multi/Search/Results?q=T19B4.1	-1.41814	1.54852		25.3598	25.538	25.2445	23.9275	25.3598	25.538	25.2445	3	25.9693	26.3955	26.9421	25.9693	26.3955	26.9421	3
Y22F5A.4	lys-1	http://www.ensembl.org/Multi/Search/Results?q=Y22F5A.4	-1.51843	1.46118					24.0277	24.0351	22.9487	23.7171	0		25.4405	25.7156	24.4456	25.4405	25.7156	2
F55A11.5	bus-18	http://www.ensembl.org/Multi/Search/Results?q=F55A11.5	-1.56048	1.44681			25.3897		24.4278	24.1717	25.3897	23.1858	1	25.5656	25.9922	26.005	25.5656	25.9922	26.005	3
F54D1.6	F54D1.6	http://www.ensembl.org/Multi/Search/Results?q=F54D1.6	-4.12333	1.40551	24.7823	25.4409	25.9518	24.4973	24.7823	25.4409	25.9518	24.4973	4	27.3984	29.886	30.5898	27.3984	29.886	30.5898	3
C53B7.1	rig-3	http://www.ensembl.org/Multi/Search/Results?q=C53B7.1	-2.35566	1.38934			25.9536		24.3066	23.9415	25.9536	23.4579	1	25.5335	27.247	27.5311	25.5335	27.247	27.5311	3

## Sheet: S1.6. EMB_LOTR-1_LOTUSdelvsDel
S1 Table. Enriched Proteins of 3xFLAG::GFP::LOTR-1 anti-FLAG IP-qMS (Round 2).
S1.6. Enrichment in 3xFLAG::GFP::LOTR-1(LOTUS deletion), in green, versus enrichment in 3xFLAG::GFP (full lotr-1 deletion), in orange. IPs in embryos.
Protein.IDs	my_label	Link	difference_dup217_dup207	log10.pvalue_dup217_dup207	log2.LFQ.intensity.dup217_1	log2.LFQ.intensity.dup217_2	log2.LFQ.intensity.dup217_3	log2.LFQ.intensity.dup217_4	imputed.log2.LFQ.intensity.dup217_1	imputed.log2.LFQ.intensity.dup217_2	imputed.log2.LFQ.intensity.dup217_3	imputed.log2.LFQ.intensity.dup217_4	value_count_dup217	log2.LFQ.intensity.dup207_1	log2.LFQ.intensity.dup207_2	log2.LFQ.intensity.dup207_3	log2.LFQ.intensity.dup207_4	imputed.log2.LFQ.intensity.dup207_1	imputed.log2.LFQ.intensity.dup207_2	imputed.log2.LFQ.intensity.dup207_3	imputed.log2.LFQ.intensity.dup207_4	value_count_dup207
D1081.7	D1081.7	http://www.ensembl.org/Multi/Search/Results?q=D1081.7	10.1713	7.87437	39.3125	38.7893	38.9404	38.58	39.3125	38.7893	38.9404	38.58	4	28.7954	28.567	28.5549	29.0198	28.7954	28.567	28.5549	29.0198	4
T04D3.2	sdz-30	http://www.ensembl.org/Multi/Search/Results?q=T04D3.2	7.11302	5.64205	31.7856	31.0806	30.4617	30.6347	31.7856	31.0806	30.4617	30.6347	4	23.8806	24.4298	23.1164		23.8806	24.4298	23.1164	24.0837	3
F55G1.4	rod-1	http://www.ensembl.org/Multi/Search/Results?q=F55G1.4	1.07133	5.57337	31.1113	31.0156	31.1342	30.9334	31.1113	31.0156	31.1342	30.9334	4	29.9035	29.9499	30.0898	29.966	29.9035	29.9499	30.0898	29.966	4
C39B5.2a;C39B5.2b	C39B5.2a	http://www.ensembl.org/Multi/Search/Results?q=C39B5.2a%20OR%20C39B5.2b	2.95703	5.19575	27.4807	27.058	27.4367	26.87	27.4807	27.058	27.4367	26.87	4					23.9669	24.1273	24.4698	24.4532	0
F26D10.3	hsp-1	http://www.ensembl.org/Multi/Search/Results?q=F26D10.3	1.28809	4.95684	36.6696	36.4733	36.6131	36.3565	36.6696	36.4733	36.6131	36.3565	4	35.4069	35.1809	35.1895	35.1829	35.4069	35.1809	35.1895	35.1829	4
ZK1098.2	ZK1098.2	http://www.ensembl.org/Multi/Search/Results?q=ZK1098.2	1.17542	4.93005	25.5528	25.4431	25.4501	25.7185	25.5528	25.4431	25.4501	25.7185	4					24.4869	24.4564	24.2648	24.2547	0
F52E1.1;Y116A8C.20;Y116A8C.17	pos-1	http://www.ensembl.org/Multi/Search/Results?q=F52E1.1%20OR%20Y116A8C.20%20OR%20Y116A8C.17	2.36349	4.91922	26.7389	26.95	27.3539	26.8714	26.7389	26.95	27.3539	26.8714	4		24.5556	24.4644	24.952	24.4884	24.5556	24.4644	24.952	3
Y38A10A.6	smut-1	http://www.ensembl.org/Multi/Search/Results?q=Y38A10A.6	1.26502	4.84113	25.5612	25.665	25.3831	25.4267	25.5612	25.665	25.3831	25.4267	4					24.4432	24.1427	24.1268	24.2632	0
W04B5.5	W04B5.5	http://www.ensembl.org/Multi/Search/Results?q=W04B5.5	1.21112	4.82397	25.6431	25.4694	25.3039	25.4482	25.6431	25.4694	25.3039	25.4482	4					24.1165	24.3495	24.1725	24.3817	0
F45E12.2b;F45E12.2a	brf-1	http://www.ensembl.org/Multi/Search/Results?q=F45E12.2b%20OR%20F45E12.2a	2.13315	4.81052	26.5816	26.2548	26.5719	26.2899	26.5816	26.2548	26.5719	26.2899	4					24.2061	24.2352	24.3617	24.3626	0
ZK856.13	tftc-3	http://www.ensembl.org/Multi/Search/Results?q=ZK856.13	1.16202	4.78359	25.7376	25.7711	25.6343	25.5337	25.7376	25.7711	25.6343	25.5337	4					24.5926	24.3094	24.5226	24.6041	0
Y71H2AM.3	Y71H2AM.3	http://www.ensembl.org/Multi/Search/Results?q=Y71H2AM.3	3.09134	4.76703	27.6574	27.4119	27.2011	27.1239	27.6574	27.4119	27.2011	27.1239	4					24.2105	24.1801	24.4051	24.2333	0
C10C5.6a;C10C5.6d;C10C5.6b;C10C5.6e;C10C5.6c	daf-15	http://www.ensembl.org/Multi/Search/Results?q=C10C5.6a%20OR%20C10C5.6d%20OR%20C10C5.6b%20OR%20C10C5.6e%20OR%20C10C5.6c	1.50032	4.66041	27.4248	27.6379	27.822	27.4855	27.4248	27.6379	27.822	27.4855	4	26.2643	26.0598	25.9787	26.0662	26.2643	26.0598	25.9787	26.0662	4
C34G6.4d;C34G6.4a;C34G6.4c;C34G6.4b	pgp-2	http://www.ensembl.org/Multi/Search/Results?q=C34G6.4d%20OR%20C34G6.4a%20OR%20C34G6.4c%20OR%20C34G6.4b	1.92776	4.62701	26.2104	26.4386	26.5179	26.0267	26.2104	26.4386	26.5179	26.0267	4					24.5699	24.328	24.3538	24.2308	0
ZK1053.4	ZK1053.4	http://www.ensembl.org/Multi/Search/Results?q=ZK1053.4	3.58338	4.56522	30.2849	30.1966	30.3415	29.4254	30.2849	30.1966	30.3415	29.4254	4	26.4535	26.4422	26.1734	26.8458	26.4535	26.4422	26.1734	26.8458	4
D2030.6	prg-1	http://www.ensembl.org/Multi/Search/Results?q=D2030.6	3.24435	4.5609	27.3297	27.4418	27.8225	27.1301	27.3297	27.4418	27.8225	27.1301	4					24.0585	24.1508	24.3624	24.1751	0
F10B5.2	F10B5.2	http://www.ensembl.org/Multi/Search/Results?q=F10B5.2	1.1373	4.4176	26.4411	26.6869	26.5921	26.8042	26.4411	26.6869	26.5921	26.8042	4	25.5686	25.4673	25.593	25.346	25.5686	25.4673	25.593	25.346	4
Y75B8A.30;Y49E10.3a	pph-4.1	http://www.ensembl.org/Multi/Search/Results?q=Y75B8A.30%20OR%20Y49E10.3a	2.64834	4.30228	27.0729	27.0681	27.0994	26.4317	27.0729	27.0681	27.0994	26.4317	4					24.0677	24.4494	24.1757	24.3859	0
F16A11.3a;F16A11.3d;F16A11.3c	ppfr-1	http://www.ensembl.org/Multi/Search/Results?q=F16A11.3a%20OR%20F16A11.3d%20OR%20F16A11.3c	1.10841	4.22063	30.3783	30.7366	30.6124	30.5639	30.3783	30.7366	30.6124	30.5639	4	29.5652	29.508	29.414	29.3704	29.5652	29.508	29.414	29.3704	4
D2085.1	pyr-1	http://www.ensembl.org/Multi/Search/Results?q=D2085.1	1.33718	4.18992	33.2934	33.1196	33.2295	33.0377	33.2934	33.1196	33.2295	33.0377	4	32.026	31.944	31.7403	31.6213	32.026	31.944	31.7403	31.6213	4
C25H3.11d;C25H3.11b;C25H3.11c;C25H3.11a	C25H3.11d	http://www.ensembl.org/Multi/Search/Results?q=C25H3.11d%20OR%20C25H3.11b%20OR%20C25H3.11c%20OR%20C25H3.11a	1.64508	4.15596	33.4626	33.5535	33.225	33.1518	33.4626	33.5535	33.225	33.1518	4	31.5261	31.8749	31.9584	31.4532	31.5261	31.8749	31.9584	31.4532	4
C43E11.8	exoc-7	http://www.ensembl.org/Multi/Search/Results?q=C43E11.8	1.14433	4.13062	28.4043	28.4847	28.7458	28.3483	28.4043	28.4847	28.7458	28.3483	4	27.5726	27.265	27.3498	27.2184	27.5726	27.265	27.3498	27.2184	4
F46G10.7a;F46G10.7b;F46G10.7c	sir-2.2	http://www.ensembl.org/Multi/Search/Results?q=F46G10.7a%20OR%20F46G10.7b%20OR%20F46G10.7c	2.05497	4.04055	26.7743	26.0985	26.1538	26.5905	26.7743	26.0985	26.1538	26.5905	4			24.7011		24.1858	24.1174	24.7011	24.393	1
C35D10.4	coq-8	http://www.ensembl.org/Multi/Search/Results?q=C35D10.4	1.5682	3.92324	30.1393	30.0953	30.2229	29.6474	30.1393	30.0953	30.2229	29.6474	4	28.5667	28.2799	28.6478	28.3376	28.5667	28.2799	28.6478	28.3376	4
F28B3.8	imb-1	http://www.ensembl.org/Multi/Search/Results?q=F28B3.8	1.27014	3.9181	32.1032	32.1043	32.3106	31.7911	32.1032	32.1043	32.3106	31.7911	4	30.9499	30.8992	30.8428	30.5367	30.9499	30.8992	30.8428	30.5367	4
T11F8.3b;T11F8.3a	rme-2	http://www.ensembl.org/Multi/Search/Results?q=T11F8.3b%20OR%20T11F8.3a	1.44694	3.90574	25.8179	26.0619	25.8495	26.0216	25.8179	26.0619	25.8495	26.0216	4	24.8075		24.4382		24.8075	24.4101	24.4382	24.3073	2
C49H3.10a;C49H3.10b;C49H3.10c	xpo-3	http://www.ensembl.org/Multi/Search/Results?q=C49H3.10a%20OR%20C49H3.10b%20OR%20C49H3.10c	1.11072	3.87366	30.8279	30.8069	30.9625	30.5279	30.8279	30.8069	30.9625	30.5279	4	29.8855	29.7568	29.5272	29.5127	29.8855	29.7568	29.5272	29.5127	4
F11E6.7	F11E6.7	http://www.ensembl.org/Multi/Search/Results?q=F11E6.7	1.47387	3.81459	29.5452	29.8097	29.8914	29.3501	29.5452	29.8097	29.8914	29.3501	4	28.2029	28.2087	28.3331	27.9563	28.2029	28.2087	28.3331	27.9563	4
R107.6a;R107.6b	cls-2	http://www.ensembl.org/Multi/Search/Results?q=R107.6a%20OR%20R107.6b	1.32569	3.58593	31.2942	31.2369	31.64	31.0952	31.2942	31.2369	31.64	31.0952	4	30.0388	29.9728	30.1232	29.8287	30.0388	29.9728	30.1232	29.8287	4
C06A5.1	inst-1	http://www.ensembl.org/Multi/Search/Results?q=C06A5.1	4.23344	3.56803	28.5301	28.6098	29.1589	28.0758	28.5301	28.6098	29.1589	28.0758	4					24.399	24.3481	24.2898	24.404	0
W03F9.5	ttb-1	http://www.ensembl.org/Multi/Search/Results?q=W03F9.5	1.61599	3.53436	29.8061	29.5818	30.0033	29.2661	29.8061	29.5818	30.0033	29.2661	4	28.2047	27.7968	28.3765	27.8154	28.2047	27.7968	28.3765	27.8154	4
C05D10.1c;C05D10.1a;C05D10.1b	attf-4	http://www.ensembl.org/Multi/Search/Results?q=C05D10.1c%20OR%20C05D10.1a%20OR%20C05D10.1b	1.35541	3.51506	25.4071	25.8416	25.8574	25.5125	25.4071	25.8416	25.8574	25.5125	4					24.2128	24.217	24.4401	24.3269	0
F28A10.6	acdh-9	http://www.ensembl.org/Multi/Search/Results?q=F28A10.6	1.14178	3.50239	29.348	29.2979	29.5483	29.1289	29.348	29.2979	29.5483	29.1289	4	28.3166	28.4501	27.9924	27.9968	28.3166	28.4501	27.9924	27.9968	4
F40A3.6	F40A3.6	http://www.ensembl.org/Multi/Search/Results?q=F40A3.6	5.4436	3.46471	30.2068	30.2511	30.1545	30.3074	30.2068	30.2511	30.1545	30.3074	4	25.0902		25.4731		25.0902	24.4721	25.4731	24.11	2
T05A10.1g;T05A10.1i;T05A10.1f;T05A10.1a;T05A10.1e;T05A10.1d;T05A10.1l;T05A10.1m;T05A10.1j;T05A10.1c;T05A10.1b;T05A10.1h;T05A10.1k	sma-9	http://www.ensembl.org/Multi/Search/Results?q=T05A10.1g%20OR%20T05A10.1i%20OR%20T05A10.1f%20OR%20T05A10.1a%20OR%20T05A10.1e%20OR%20T05A10.1d%20OR%20T05A10.1l%20OR%20T05A10.1m%20OR%20T05A10.1j%20OR%20T05A10.1c	1.02934	3.44993	24.7003	25.1366	25.1077	25.1326	24.7003	25.1366	25.1077	25.1326	4	24.2242	23.9814	23.7983	23.956	24.2242	23.9814	23.7983	23.956	4
T07D4.4a;T07D4.4b;T07D4.4c;T07D4.4d;T07D4.4e	ddx-19	http://www.ensembl.org/Multi/Search/Results?q=T07D4.4a%20OR%20T07D4.4b%20OR%20T07D4.4c%20OR%20T07D4.4d%20OR%20T07D4.4e	1.13608	3.44114	31.0977	31.2272	31.4194	30.9093	31.0977	31.2272	31.4194	30.9093	4	30.1987	29.994	29.9799	29.9366	30.1987	29.994	29.9799	29.9366	4
ZK520.4b;ZK520.4c	cul-2	http://www.ensembl.org/Multi/Search/Results?q=ZK520.4b%20OR%20ZK520.4c	1.27045	3.4322	31.1017	31.1019	31.3888	30.7505	31.1017	31.1019	31.3888	30.7505	4	30.0381	29.8429	29.7703	29.6098	30.0381	29.8429	29.7703	29.6098	4
Y97E10AL.3	natb-1	http://www.ensembl.org/Multi/Search/Results?q=Y97E10AL.3	1.04706	3.43041	25.0476	25.4127	25.4079	25.3958	25.0476	25.4127	25.4079	25.3958	4					24.3093	24.1516	24.3168	24.298	0
F26E4.1	sur-6	http://www.ensembl.org/Multi/Search/Results?q=F26E4.1	1.34275	3.37876	26.0925	25.6546	25.404	25.6355	26.0925	25.6546	25.404	25.6355	4					24.0971	24.2257	24.5308	24.5621	0
R06C7.1	wago-1	http://www.ensembl.org/Multi/Search/Results?q=R06C7.1	3.95333	3.3594	29.4687	29.3525	29.4845	28.8438	29.4687	29.3525	29.4845	28.8438	4	24.7814	25.0622	26.3567	25.136	24.7814	25.0622	26.3567	25.136	4
B0412.3a;B0412.3b;B0412.3c;B0412.3e;B0412.3d	trpp-11	http://www.ensembl.org/Multi/Search/Results?q=B0412.3a%20OR%20B0412.3b%20OR%20B0412.3c%20OR%20B0412.3e%20OR%20B0412.3d	3.18191	3.32319	28.3468	28.1684	29.0121	27.3753	28.3468	28.1684	29.0121	27.3753	4	25.7256		25.446	24.4974	25.7256	24.5058	25.446	24.4974	3
ZK970.2a;ZK970.2d;ZK970.2b	clpp-1	http://www.ensembl.org/Multi/Search/Results?q=ZK970.2a%20OR%20ZK970.2d%20OR%20ZK970.2b	1.26784	3.3183	27.2844	27.1412	27.6278	27.0517	27.2844	27.1412	27.6278	27.0517	4	26.2013	25.7714	26.2788	25.7822	26.2013	25.7714	26.2788	25.7822	4
R09A1.1a;R09A1.1b;R09A1.1c;R09A1.1d	ergo-1	http://www.ensembl.org/Multi/Search/Results?q=R09A1.1a%20OR%20R09A1.1b%20OR%20R09A1.1c%20OR%20R09A1.1d	1.37135	3.31553	30.0301	30.2472	30.2648	29.8204	30.0301	30.2472	30.2648	29.8204	4	28.7903	28.641	28.7266	28.7192	28.7903	28.641	28.7266	28.7192	4
R07E3.5b;R07E3.5a	acl-5	http://www.ensembl.org/Multi/Search/Results?q=R07E3.5b%20OR%20R07E3.5a	1.38226	3.2903	25.6489	25.6328	25.9378	25.7916	25.6489	25.6328	25.9378	25.7916	4		24.6908	24.5	24.2112	24.08	24.6908	24.5	24.2112	3
M03A8.2	atg-2	http://www.ensembl.org/Multi/Search/Results?q=M03A8.2	1.495	3.28613	29.3233	29.1671	29.0334	28.8388	29.3233	29.1671	29.0334	28.8388	4	27.5473	27.6121	27.6362	27.587	27.5473	27.6121	27.6362	27.587	4
F45C12.7;K02E7.9;M01D1.3	btb-6	http://www.ensembl.org/Multi/Search/Results?q=F45C12.7%20OR%20K02E7.9%20OR%20M01D1.3	1.74298	3.26959	26.031	25.81	26.5795	25.7629	26.031	25.81	26.5795	25.7629	4					24.1978	24.2862	24.105	24.6223	0
F16D3.4	tbcd-1	http://www.ensembl.org/Multi/Search/Results?q=F16D3.4	2.24708	3.22894	30.2217	30.058	30.6084	29.3924	30.2217	30.058	30.6084	29.3924	4	28.0536	28.1485	27.9152	27.1749	28.0536	28.1485	27.9152	27.1749	4
F18H3.5a;F18H3.5b	cdk-4	http://www.ensembl.org/Multi/Search/Results?q=F18H3.5a%20OR%20F18H3.5b	3.71055	3.22814	28.2226	28.6011	28.6586	27.7534	28.2226	28.6011	28.6586	27.7534	4			25.7324		24.4885	24.0699	25.7324	24.1027	1
ZK1098.3	ZK1098.3	http://www.ensembl.org/Multi/Search/Results?q=ZK1098.3	1.36933	3.19938	26.022	25.6877	25.967	25.8079	26.022	25.6877	25.967	25.8079	4		24.8065	24.6405		24.1358	24.8065	24.6405	24.4245	2
F26D12.1o;F26D12.1i;F26D12.1n;F26D12.1e;F26D12.1m;F26D12.1h;F26D12.1l;F26D12.1b;F26D12.1k;F26D12.1g;F26D12.1j;F26D12.1a	fkh-7	http://www.ensembl.org/Multi/Search/Results?q=F26D12.1o%20OR%20F26D12.1i%20OR%20F26D12.1n%20OR%20F26D12.1e%20OR%20F26D12.1m%20OR%20F26D12.1h%20OR%20F26D12.1l%20OR%20F26D12.1b%20OR%20F26D12.1k%20OR%20F26D12.1g	1.46726	3.17726	26.0653	25.5721	26.2654	25.6782	26.0653	25.5721	26.2654	25.6782	4					24.1471	24.5155	24.5223	24.5271	0
Y69A2AR.16a;Y69A2AR.16b;Y69A2AR.16c;Y69A2AR.16d	Y69A2AR.16a	http://www.ensembl.org/Multi/Search/Results?q=Y69A2AR.16a%20OR%20Y69A2AR.16b%20OR%20Y69A2AR.16c%20OR%20Y69A2AR.16d	1.22559	3.17233	30.5302	30.378	30.8031	30.1146	30.5302	30.378	30.8031	30.1146	4	29.4512	29.3742	29.1176	28.9805	29.4512	29.3742	29.1176	28.9805	4
F02E9.4b;F02E9.4a	sin-3	http://www.ensembl.org/Multi/Search/Results?q=F02E9.4b%20OR%20F02E9.4a	1.20806	3.16584	29.2659	29.1808	29.409	28.7495	29.2659	29.1808	29.409	28.7495	4	28.2135	27.9827	27.8338	27.743	28.2135	27.9827	27.8338	27.743	4
B0361.3	B0361.3	http://www.ensembl.org/Multi/Search/Results?q=B0361.3	1.0924	3.16468	27.7044	27.5313	27.9137	27.344	27.7044	27.5313	27.9137	27.344	4	26.5742	26.5985	26.1934	26.7579	26.5742	26.5985	26.1934	26.7579	4
T16G12.6	T16G12.6	http://www.ensembl.org/Multi/Search/Results?q=T16G12.6	3.37833	3.13904	28.7289	28.5918	29.2347	27.4423	28.7289	28.5918	29.2347	27.4423	4	26.1438	25.0129	24.9961		26.1438	25.0129	24.9961	24.3315	3
F22B3.4	gfat-2	http://www.ensembl.org/Multi/Search/Results?q=F22B3.4	1.47514	3.11438	32.5647	32.579	32.9078	32.0793	32.5647	32.579	32.9078	32.0793	4	31.3239	31.0548	31.0206	30.831	31.3239	31.0548	31.0206	30.831	4
C35E7.5a;C35E7.5b	C35E7.5a	http://www.ensembl.org/Multi/Search/Results?q=C35E7.5a%20OR%20C35E7.5b	2.18473	3.09909	28.211	28.361	28.7409	27.5898	28.211	28.361	28.7409	27.5898	4	25.6897	26.5357	26.4184	25.52	25.6897	26.5357	26.4184	25.52	4
F20D12.4	czw-1	http://www.ensembl.org/Multi/Search/Results?q=F20D12.4	1.03046	3.09696	31.4878	31.3967	31.6294	31.1526	31.4878	31.3967	31.6294	31.1526	4	30.3683	30.2892	30.4628	30.4243	30.3683	30.2892	30.4628	30.4243	4
D2005.4	D2005.4	http://www.ensembl.org/Multi/Search/Results?q=D2005.4	3.51385	3.09324	29.2344	29.2462	29.9252	29.0118	29.2344	29.2462	29.9252	29.0118	4	25.3157	25.1896	26.888	25.9689	25.3157	25.1896	26.888	25.9689	4
H04J21.3a;H04J21.3b;H04J21.3c	gip-1	http://www.ensembl.org/Multi/Search/Results?q=H04J21.3a%20OR%20H04J21.3b%20OR%20H04J21.3c	1.48756	3.06217	29.2598	29.3147	29.6849	28.8116	29.2598	29.3147	29.6849	28.8116	4	27.592	27.6432	28.0882	27.7974	27.592	27.6432	28.0882	27.7974	4
Y73F8A.25a;Y73F8A.25d;Y73F8A.25b;Y73F8A.25e;Y73F8A.25c	ntl-11	http://www.ensembl.org/Multi/Search/Results?q=Y73F8A.25a%20OR%20Y73F8A.25d%20OR%20Y73F8A.25b%20OR%20Y73F8A.25e%20OR%20Y73F8A.25c	1.16693	3.06022	28.6351	28.5984	29.0549	28.4456	28.6351	28.5984	29.0549	28.4456	4	27.4978	27.6447	27.5803	27.3435	27.4978	27.6447	27.5803	27.3435	4
Y49E10.21a;Y49E10.21b	Y49E10.21a	http://www.ensembl.org/Multi/Search/Results?q=Y49E10.21a%20OR%20Y49E10.21b	3.44888	3.04544	27.69	28.205	28.291	26.9317	27.69	28.205	28.291	26.9317	4					24.448	24.1017	24.2844	24.488	0
C44E4.1a;C44E4.1d;C44E4.1b	ubr-4	http://www.ensembl.org/Multi/Search/Results?q=C44E4.1a%20OR%20C44E4.1d%20OR%20C44E4.1b	1.42	3.02739	28.5685	28.6999	28.8715	28.0902	28.5685	28.6999	28.8715	28.0902	4	27.521	26.7769	27.2848	26.9673	27.521	26.7769	27.2848	26.9673	4
Y105E8B.2a;Y105E8B.2b	exoc-8	http://www.ensembl.org/Multi/Search/Results?q=Y105E8B.2a%20OR%20Y105E8B.2b	1.1988	3.0073	28.8833	28.8231	29.2311	28.5591	28.8833	28.8231	29.2311	28.5591	4	27.76	27.8113	27.6276	27.5026	27.76	27.8113	27.6276	27.5026	4
ZK287.5	rbx-1	http://www.ensembl.org/Multi/Search/Results?q=ZK287.5	2.53761	3.00553	27.2209	26.564	27.4468	26.4264	27.2209	26.564	27.4468	26.4264	4					24.3508	24.1897	24.5858	24.3814	0
K04G7.3a;K04G7.3b	ogt-1	http://www.ensembl.org/Multi/Search/Results?q=K04G7.3a%20OR%20K04G7.3b	1.05406	2.97532	30.9521	30.9007	31.3174	30.6632	30.9521	30.9007	31.3174	30.6632	4	30.1486	30.017	29.7524	29.6992	30.1486	30.017	29.7524	29.6992	4
M7.2a;M7.2b	klc-1	http://www.ensembl.org/Multi/Search/Results?q=M7.2a%20OR%20M7.2b	2.93111	2.96193	27.6065	28.1904	28.5401	27.0354	27.6065	28.1904	28.5401	27.0354	4	24.9272	25.2466	24.5286	24.9457	24.9272	25.2466	24.5286	24.9457	4
R06A4.4a;R06A4.4c;R06A4.4b	imb-2	http://www.ensembl.org/Multi/Search/Results?q=R06A4.4a%20OR%20R06A4.4c%20OR%20R06A4.4b	1.75898	2.9571	31.6616	31.4169	31.8498	30.8596	31.6616	31.4169	31.8498	30.8596	4	29.9137	29.8675	29.4949	29.4758	29.9137	29.8675	29.4949	29.4758	4
K02B9.2	meg-2	http://www.ensembl.org/Multi/Search/Results?q=K02B9.2	1.27214	2.94663	25.7636	25.4824	26.0134	25.4706	25.7636	25.4824	26.0134	25.4706	4					24.4	24.4907	24.2954	24.4553	0
ZK177.5	cyp-44A1	http://www.ensembl.org/Multi/Search/Results?q=ZK177.5	2.38517	2.94644	27.175	27.2295	27.5782	26.1841	27.175	27.2295	27.5782	26.1841	4			25.1448		24.4294	24.3727	25.1448	24.6792	1
F52D2.4	meg-3	http://www.ensembl.org/Multi/Search/Results?q=F52D2.4	2.91161	2.92901	27.5105	27.4128	27.3487	26.4364	27.5105	27.4128	27.3487	26.4364	4					24.3359	24.3045	24.2216	24.1999	0
T08G11.1a	T08G11.1a	http://www.ensembl.org/Multi/Search/Results?q=T08G11.1a	3.11767	2.89906	35.5819	35.8636	35.8162	34.4431	35.5819	35.8636	35.8162	34.4431	4	32.4915	32.3264	32.4399	31.9763	32.4915	32.3264	32.4399	31.9763	4
K02B9.1	meg-1	http://www.ensembl.org/Multi/Search/Results?q=K02B9.1	1.40526	2.88789	25.4786	25.7947	25.3866	25.8822	25.4786	25.7947	25.3866	25.8822	4					24.2135	24.2498	24.2236	24.2342	0
Y53C12B.2	pno-1	http://www.ensembl.org/Multi/Search/Results?q=Y53C12B.2	3.48849	2.86262	28.7588	28.9577	29.1916	29.1911	28.7588	28.9577	29.1916	29.1911	4		25.5989	25.9238	26.1184	24.5041	25.5989	25.9238	26.1184	3
ZC404.8	spn-4	http://www.ensembl.org/Multi/Search/Results?q=ZC404.8	1.39512	2.86173	25.6304	26.1973	26.2221	26.5125	25.6304	26.1973	26.2221	26.5125	4	24.7387		25.0428		24.7387	24.501	25.0428	24.6993	2
Y39A3CR.3a;Y39A3CR.3b	ttc-7	http://www.ensembl.org/Multi/Search/Results?q=Y39A3CR.3a%20OR%20Y39A3CR.3b	1.2216	2.85322	28.4797	28.1013	28.5516	27.9646	28.4797	28.1013	28.5516	27.9646	4	27.1696	27.1136	26.8994	27.0281	27.1696	27.1136	26.8994	27.0281	4
F18C12.2b;F18C12.2a	rme-8	http://www.ensembl.org/Multi/Search/Results?q=F18C12.2b%20OR%20F18C12.2a	1.05762	2.85211	29.6049	29.5165	30.0314	29.4124	29.6049	29.5165	30.0314	29.4124	4	28.6618	28.6144	28.6884	28.3702	28.6618	28.6144	28.6884	28.3702	4
T05G5.8a;T05G5.8b	vps-53	http://www.ensembl.org/Multi/Search/Results?q=T05G5.8a%20OR%20T05G5.8b	2.79715	2.8264	27.2129	27.8254	28.2507	26.9566	27.2129	27.8254	28.2507	26.9566	4	25.5211	25.3001		23.9098	25.5211	25.3001	24.326	23.9098	3
F58G1.1	wago-4	http://www.ensembl.org/Multi/Search/Results?q=F58G1.1	2.6122	2.81254	28.239	27.9758	27.9754	27.1468	28.239	27.9758	27.9754	27.1468	4	24.8212		25.8664	25.7884	24.8212	24.4122	25.8664	25.7884	3
F57B9.2a;F57B9.2b;F57B9.2c;F57B9.2d;F57B9.2e	let-711	http://www.ensembl.org/Multi/Search/Results?q=F57B9.2a%20OR%20F57B9.2b%20OR%20F57B9.2c%20OR%20F57B9.2d%20OR%20F57B9.2e	1.13652	2.81127	32.5283	32.5692	32.9323	32.2802	32.5283	32.5692	32.9323	32.2802	4	31.4714	31.5404	31.4614	31.2907	31.4714	31.5404	31.4614	31.2907	4
K01C8.10	cct-4	http://www.ensembl.org/Multi/Search/Results?q=K01C8.10	1.28405	2.79651	33.8881	33.7262	33.9353	33.3009	33.8881	33.7262	33.9353	33.3009	4	32.4657	32.3977	32.5374	32.3136	32.4657	32.3977	32.5374	32.3136	4
C33H5.9	sec-10	http://www.ensembl.org/Multi/Search/Results?q=C33H5.9	1.51754	2.78891	29.589	29.5715	29.9242	29.1214	29.589	29.5715	29.9242	29.1214	4	28.1582	28.0553	27.942	27.9804	28.1582	28.0553	27.942	27.9804	4
F18A11.2	F18A11.2	http://www.ensembl.org/Multi/Search/Results?q=F18A11.2	1.39283	2.78748	28.0551	28.1335	28.4816	27.7062	28.0551	28.1335	28.4816	27.7062	4	26.7861	26.5726	26.7962	26.6502	26.7861	26.5726	26.7962	26.6502	4
F20B6.8a;F20B6.8b;F20B6.8c	hpk-1	http://www.ensembl.org/Multi/Search/Results?q=F20B6.8a%20OR%20F20B6.8b%20OR%20F20B6.8c	1.5446	2.7676	27.3653	27.3748	26.8119	26.5286	27.3653	27.3748	26.8119	26.5286	4	25.7022	25.3579	25.6377	25.2044	25.7022	25.3579	25.6377	25.2044	4
F11A10.4b;F11A10.4a	mon-2	http://www.ensembl.org/Multi/Search/Results?q=F11A10.4b%20OR%20F11A10.4a	1.65117	2.76542	31.0999	30.9424	31.4311	30.4058	31.0999	30.9424	31.4311	30.4058	4	29.5249	29.4519	29.1988	29.0989	29.5249	29.4519	29.1988	29.0989	4
F55C5.4	capg-2	http://www.ensembl.org/Multi/Search/Results?q=F55C5.4	1.20665	2.74712	30.0449	29.9588	30.3669	29.7234	30.0449	29.9588	30.3669	29.7234	4	28.9103	28.7671	28.8397	28.7503	28.9103	28.7671	28.8397	28.7503	4
F25G6.9	F25G6.9	http://www.ensembl.org/Multi/Search/Results?q=F25G6.9	1.68971	2.69678	27.706	27.7723	28.1732	27.284	27.706	27.7723	28.1732	27.284	4	25.7999	25.4644	26.4875	26.4248	25.7999	25.4644	26.4875	26.4248	4
C24G6.3	mms-19	http://www.ensembl.org/Multi/Search/Results?q=C24G6.3	1.4793	2.67405	29.8976	29.7332	30.225	29.2916	29.8976	29.7332	30.225	29.2916	4	28.4663	28.3685	28.0829	28.3125	28.4663	28.3685	28.0829	28.3125	4
Y110A7A.18	ppw-2	http://www.ensembl.org/Multi/Search/Results?q=Y110A7A.18	1.77609	2.66921	26.3902	25.9591	26.7683	25.563	26.3902	25.9591	26.7683	25.563	4			24.9085		23.9073	24.2245	24.9085	24.5358	1
Y39A1A.13a;Y39A1A.13b	orc-4	http://www.ensembl.org/Multi/Search/Results?q=Y39A1A.13a%20OR%20Y39A1A.13b	1.24029	2.63802	25.8364	25.4489	25.8147	25.1808	25.8364	25.4489	25.8147	25.1808	4					24.3868	24.1694	24.3509	24.4125	0
Y54E5A.5	Y54E5A.5	http://www.ensembl.org/Multi/Search/Results?q=Y54E5A.5	1.82628	2.63503	26.2901	26.6276	25.721	26.1016	26.2901	26.6276	25.721	26.1016	4					24.3324	24.3752	24.3686	24.3589	0
Y82E9BR.17a;Y82E9BR.1	Y82E9BR.17a	http://www.ensembl.org/Multi/Search/Results?q=Y82E9BR.17a%20OR%20Y82E9BR.1	1.72293	2.62683	25.6671	26.4035	26.4849	25.7096	25.6671	26.4035	26.4849	25.7096	4		24.4535			24.1401	24.4535	24.3189	24.4608	1
Y6B3A.1a;Y6B3A.1b	agef-1	http://www.ensembl.org/Multi/Search/Results?q=Y6B3A.1a%20OR%20Y6B3A.1b	1.05296	2.60327	30.1657	30.048	30.5466	29.8037	30.1657	30.048	30.5466	29.8037	4	29.2123	29.2472	28.9289	28.9637	29.2123	29.2472	28.9289	28.9637	4
D2085.4	etc-1	http://www.ensembl.org/Multi/Search/Results?q=D2085.4	1.07914	2.59531	26.8335	27.0911	27.3352	26.6686	26.8335	27.0911	27.3352	26.6686	4	25.8459	25.7137	26.3695	25.6828	25.8459	25.7137	26.3695	25.6828	4
M04B2.4	M04B2.4	http://www.ensembl.org/Multi/Search/Results?q=M04B2.4	1.0477	2.59307	25.2424	25.2856	25.871	25.2961	25.2424	25.2856	25.871	25.2961	4	24.8176				24.8176	24.1915	24.1974	24.2977	1
R11A5.1b;R11A5.1a	apb-3	http://www.ensembl.org/Multi/Search/Results?q=R11A5.1b%20OR%20R11A5.1a	1.08373	2.57984	29.0694	28.8491	28.484	28.3427	29.0694	28.8491	28.484	28.3427	4	27.8489	27.4904	27.6849	27.3862	27.8489	27.4904	27.6849	27.3862	4
C28G1.3	sec-15	http://www.ensembl.org/Multi/Search/Results?q=C28G1.3	1.40209	2.57561	28.49	28.5125	29.1488	28.1333	28.49	28.5125	29.1488	28.1333	4	27.4551	27.2465	26.9172	27.0574	27.4551	27.2465	26.9172	27.0574	4
W03A5.6a;W03A5.6b;W03A5.6c	W03A5.6a	http://www.ensembl.org/Multi/Search/Results?q=W03A5.6a%20OR%20W03A5.6b%20OR%20W03A5.6c	1.28754	2.56288	25.4517	25.767	25.7964	25.0697	25.4517	25.767	25.7964	25.0697	4					24.1764	24.1449	24.2148	24.3985	0
Y54F10BM.1	ppm-1.D	http://www.ensembl.org/Multi/Search/Results?q=Y54F10BM.1	1.07747	2.56157	26.8201	27.0037	27.3449	26.5802	26.8201	27.0037	27.3449	26.5802	4	25.9116	26.0366	25.8557	25.6351	25.9116	26.0366	25.8557	25.6351	4
F31E3.3	rfc-4	http://www.ensembl.org/Multi/Search/Results?q=F31E3.3	1.04627	2.54856	30.7969	30.8267	31.0319	30.3429	30.7969	30.8267	31.0319	30.3429	4	29.7273	29.729	29.813	29.544	29.7273	29.729	29.813	29.544	4
Y46E12BL.2a	Y46E12BL.2a	http://www.ensembl.org/Multi/Search/Results?q=Y46E12BL.2a	1.58201	2.52803	25.5868	26.1004	26.7443	25.836	25.5868	26.1004	26.7443	25.836	4			25.0852		24.2177	24.3908	25.0852	24.2458	1
T25E12.6	T25E12.6	http://www.ensembl.org/Multi/Search/Results?q=T25E12.6	1.69699	2.51162	25.6979	25.4309	26.4794	26.2447	25.6979	25.4309	26.4794	26.2447	4					24.4757	24.1585	24.0627	24.368	0
C45G3.1	aspm-1	http://www.ensembl.org/Multi/Search/Results?q=C45G3.1	1.63456	2.50561	29.7925	29.6657	30.1189	29.2018	29.7925	29.6657	30.1189	29.2018	4	28.0705	28.0277	28.1071	28.0353	28.0705	28.0277	28.1071	28.0353	4
Y39G10AR.9a;Y39G10AR.9b	Y39G10AR.9a	http://www.ensembl.org/Multi/Search/Results?q=Y39G10AR.9a%20OR%20Y39G10AR.9b	1.52058	2.50194	26.6525	26.5271	27.0045	26.1207	26.6525	26.5271	27.0045	26.1207	4	25.4089	25.4043	25.0431		25.4089	25.4043	25.0431	24.3664	3
Y39E4B.10	Y39E4B.10	http://www.ensembl.org/Multi/Search/Results?q=Y39E4B.10	1.10144	2.49217	29.2394	29.0258	29.3787	28.7417	29.2394	29.0258	29.3787	28.7417	4	28.0745	28.0081	27.9507	27.9465	28.0745	28.0081	27.9507	27.9465	4
Y39A1B.3	dpy-28	http://www.ensembl.org/Multi/Search/Results?q=Y39A1B.3	1.45624	2.49088	28.9737	29.4922	29.9204	29.2016	28.9737	29.4922	29.9204	29.2016	4	28.1063	27.8978	28.4209	27.338	28.1063	27.8978	28.4209	27.338	4
R05H10.3a;R05H10.3b	R05H10.3a	http://www.ensembl.org/Multi/Search/Results?q=R05H10.3a%20OR%20R05H10.3b	1.05703	2.48522	30.4792	30.4252	30.7504	30.0116	30.4792	30.4252	30.7504	30.0116	4	29.4449	29.4062	29.4033	29.184	29.4449	29.4062	29.4033	29.184	4
ZK1067.2b;ZK1067.2a	ZK1067.2b	http://www.ensembl.org/Multi/Search/Results?q=ZK1067.2b%20OR%20ZK1067.2a	4.66376	2.47261	30.9805	30.8968	30.6962	29.968	30.9805	30.8968	30.6962	29.968	4	27.141	26.9916	25.331		27.141	26.9916	25.331	24.4229	3
Y51A2D.7b	Y51A2D.7b	http://www.ensembl.org/Multi/Search/Results?q=Y51A2D.7b	1.10192	2.45832	26.948	27.0599	27.4956	26.6539	26.948	27.0599	27.4956	26.6539	4	26.1501	25.8234	25.7568	26.0195	26.1501	25.8234	25.7568	26.0195	4
R04F11.5	R04F11.5	http://www.ensembl.org/Multi/Search/Results?q=R04F11.5	1.3054	2.42807	25.8641	25.4469	25.9927	25.0332	25.8641	25.4469	25.9927	25.0332	4					24.4098	24.3341	23.8821	24.4893	0
C55B7.4a;C55B7.4b;T10E9.9a;T10E9.9b	acdh-1	http://www.ensembl.org/Multi/Search/Results?q=C55B7.4a%20OR%20C55B7.4b%20OR%20T10E9.9a%20OR%20T10E9.9b	1.51267	2.41867	30.5123	30.6348	30.4428	30.4701	30.5123	30.6348	30.4428	30.4701	4	28.8631	28.6407	28.9315	29.5741	28.8631	28.6407	28.9315	29.5741	4
Y48G10A.4a;Y48G10A.4b	Y48G10A.4a	http://www.ensembl.org/Multi/Search/Results?q=Y48G10A.4a%20OR%20Y48G10A.4b	1.49234	2.40735	27.7433	27.8078	28.1682	27.4108	27.7433	27.8078	28.1682	27.4108	4	26.3313	25.5796	26.7388	26.5111	26.3313	25.5796	26.7388	26.5111	4
Y48G9A.3	gcn-1	http://www.ensembl.org/Multi/Search/Results?q=Y48G9A.3	2.16841	2.40389	35.6581	35.5103	36.1746	34.6598	35.6581	35.5103	36.1746	34.6598	4	33.4927	33.4269	33.371	33.0385	33.4927	33.4269	33.371	33.0385	4
F26G1.1	F26G1.1	http://www.ensembl.org/Multi/Search/Results?q=F26G1.1	1.15606	2.39084	25.6178	25.7189	25.9001	25.0375	25.6178	25.7189	25.9001	25.0375	4			24.9256		24.2985	24.294	24.9256	24.132	1
ZK742.1a;ZK742.1b	xpo-1	http://www.ensembl.org/Multi/Search/Results?q=ZK742.1a%20OR%20ZK742.1b	1.48447	2.38847	33.2702	33.3606	33.7931	32.6984	33.2702	33.3606	33.7931	32.6984	4	31.9292	31.9174	31.7648	31.573	31.9292	31.9174	31.7648	31.573	4
C35A5.8	C35A5.8	http://www.ensembl.org/Multi/Search/Results?q=C35A5.8	1.18996	2.38037	32.2256	32.0763	32.5615	31.6454	32.2256	32.0763	32.5615	31.6454	4	31.1117	31.0426	30.8419	30.7527	31.1117	31.0426	30.8419	30.7527	4
F26G5.1b;F26G5.1a	F26G5.1b	http://www.ensembl.org/Multi/Search/Results?q=F26G5.1b%20OR%20F26G5.1a	1.46737	2.38016	26.3402	26.2104	26.3818	25.4993	26.3402	26.2104	26.3818	25.4993	4		24.6294	25.3231		24.4483	24.6294	25.3231	24.1614	2
T21H3.3a;T21H3.3b	cmd-1	http://www.ensembl.org/Multi/Search/Results?q=T21H3.3a%20OR%20T21H3.3b	2.23995	2.35023	26.8048	26.8241	27.2549	25.7577	26.8048	26.8241	27.2549	25.7577	4					24.3739	24.5615	24.225	24.5213	0
F07A11.2b;F07A11.2a	gfat-1	http://www.ensembl.org/Multi/Search/Results?q=F07A11.2b%20OR%20F07A11.2a	1.34911	2.3502	31.5047	31.7246	32.0021	31.1506	31.5047	31.7246	32.0021	31.1506	4	30.2808	30.2895	30.2276	30.1877	30.2808	30.2895	30.2276	30.1877	4
C27A12.7b;C27A12.7a	ari-1.2	http://www.ensembl.org/Multi/Search/Results?q=C27A12.7b%20OR%20C27A12.7a	1.13237	2.33652	25.4432	25.6287	25.3793	26.1534	25.4432	25.6287	25.3793	26.1534	4			25.0596		24.2382	24.4861	25.0596	24.2911	1
F57B10.9	spg-20	http://www.ensembl.org/Multi/Search/Results?q=F57B10.9	1.10447	2.32283	25.1406	25.6309	25.8226	25.1993	25.1406	25.6309	25.8226	25.1993	4				24.8995	24.0974	24.2573	24.1212	24.8995	1
C46C11.1b;C46C11.1a	hosl-1	http://www.ensembl.org/Multi/Search/Results?q=C46C11.1b%20OR%20C46C11.1a	3.19264	2.31829	27.6734	27.9984	28.9315	26.2963	27.6734	27.9984	28.9315	26.2963	4	25.3024				25.3024	24.4272	23.9919	24.4076	1
W06B11.2	puf-9	http://www.ensembl.org/Multi/Search/Results?q=W06B11.2	1.94716	2.30652	30.5655	30.3056	30.9248	29.5684	30.5655	30.3056	30.9248	29.5684	4	28.5851	28.3154	28.4151	28.2601	28.5851	28.3154	28.4151	28.2601	4
T05C12.7	cct-1	http://www.ensembl.org/Multi/Search/Results?q=T05C12.7	1.07636	2.2975	33.9555	33.8066	34.0886	33.3573	33.9555	33.8066	34.0886	33.3573	4	32.7274	32.6186	32.7966	32.7599	32.7274	32.6186	32.7966	32.7599	4
ZK154.3;CON__ENSEMBL:ENSBTAP00000025008	mec-7	http://www.ensembl.org/Multi/Search/Results?q=ZK154.3%20OR%20CON__ENSEMBL:ENSBTAP00000025008	1.11583	2.23543	28.7128	28.396	28.9928	28.0321	28.7128	28.396	28.9928	28.0321	4	27.6802	27.6263	27.1633	27.2006	27.6802	27.6263	27.1633	27.2006	4
F21G4.2	mrp-4	http://www.ensembl.org/Multi/Search/Results?q=F21G4.2	1.08361	2.232	28.4717	28.7139	29.1054	28.3136	28.4717	28.7139	29.1054	28.3136	4	27.4983	27.6031	27.4803	27.6884	27.4983	27.6031	27.4803	27.6884	4
F55B12.5	nrf-5	http://www.ensembl.org/Multi/Search/Results?q=F55B12.5	1.27077	2.22306	25.8885	25.5438	26.0562	25.4315	25.8885	25.5438	26.0562	25.4315	4			25.1481		24.09	24.2353	25.1481	24.3634	1
F21H11.2a;F21H11.2b	sax-2	http://www.ensembl.org/Multi/Search/Results?q=F21H11.2a%20OR%20F21H11.2b	1.86428	2.19334	29.6438	29.7651	30.666	28.9728	29.6438	29.7651	30.666	28.9728	4	28.1205	28.3968	27.9626	27.1108	28.1205	28.3968	27.9626	27.1108	4
C13F10.4	soap-1	http://www.ensembl.org/Multi/Search/Results?q=C13F10.4	1.87798	2.18569	26.3921	26.7709	27.8064	26.2307	26.3921	26.7709	27.8064	26.2307	4	25.425	24.245	25.2973		25.425	24.245	25.2973	24.7208	3
Y102A5A.1	cand-1	http://www.ensembl.org/Multi/Search/Results?q=Y102A5A.1	1.4717	2.16177	34.078	34.0675	34.5591	33.4139	34.078	34.0675	34.5591	33.4139	4	32.6388	32.6349	32.5139	32.444	32.6388	32.6349	32.5139	32.444	4
Y37A1B.17c;Y37A1B.17a;Y37A1B.17d	Y37A1B.17c	http://www.ensembl.org/Multi/Search/Results?q=Y37A1B.17c%20OR%20Y37A1B.17a%20OR%20Y37A1B.17d	1.22629	2.12224	25.1709	25.332	25.8919	26.1966	25.1709	25.332	25.8919	26.1966	4				24.7461	24.0835	24.4295	24.4271	24.7461	1
T23H2.3	T23H2.3	http://www.ensembl.org/Multi/Search/Results?q=T23H2.3	1.44168	2.08644	27.0458	26.7396	27.9743	26.7861	27.0458	26.7396	27.9743	26.7861	4	25.9043	26.0138	25.312	25.549	25.9043	26.0138	25.312	25.549	4
C47D12.1c;C47D12.1b;C47D12.1a	trr-1	http://www.ensembl.org/Multi/Search/Results?q=C47D12.1c%20OR%20C47D12.1b%20OR%20C47D12.1a	1.9867	2.07749	29.9176	29.9713	30.7209	29.0695	29.9176	29.9713	30.7209	29.0695	4	28.0713	28.0227	27.8379	27.8006	28.0713	28.0227	27.8379	27.8006	4
Y66D12A.19	Y66D12A.19	http://www.ensembl.org/Multi/Search/Results?q=Y66D12A.19	2.31999	2.06973	26.8781	27.3422	28.3313	26.0759	26.8781	27.3422	28.3313	26.0759	4	25.766		24.423		25.766	24.5242	24.423	24.6343	2
F58A4.11	gei-13	http://www.ensembl.org/Multi/Search/Results?q=F58A4.11	2.52243	2.05507	27.44	27.4306	28.0774	27.0619	27.44	27.4306	28.0774	27.0619	4		25.6297	25.9952		23.977	25.6297	25.9952	24.3183	2
Y43H11AL.3a;Y43H11AL.3b	pqn-85	http://www.ensembl.org/Multi/Search/Results?q=Y43H11AL.3a%20OR%20Y43H11AL.3b	1.62908	2.05072	30.4783	30.3883	31.0094	29.686	30.4783	30.3883	31.0094	29.686	4	28.8328	28.7759	28.7338	28.7031	28.8328	28.7759	28.7338	28.7031	4
H14E04.1	strm-1	http://www.ensembl.org/Multi/Search/Results?q=H14E04.1	1.19465	2.04052	26.1392	25.9033	26.2032	25.4221	26.1392	25.9033	26.2032	25.4221	4			25.4481		24.4185	24.5935	25.4481	24.4292	1
Y41E3.9a;Y41E3.9b;Y41E3.9c	fcd-2	http://www.ensembl.org/Multi/Search/Results?q=Y41E3.9a%20OR%20Y41E3.9b%20OR%20Y41E3.9c	1.94496	2.03943	26.8889	26.7788	28.1866	26.5872	26.8889	26.7788	28.1866	26.5872	4	24.7015	25.2793	26.1432		24.7015	25.2793	26.1432	24.5376	3
W05E10.3	ceh-32	http://www.ensembl.org/Multi/Search/Results?q=W05E10.3	1.5227	2.02855	26.238	25.4063	26.0518	25.1277	26.238	25.4063	26.0518	25.1277	4					24.0871	24.1584	24.2315	24.256	0
T09B4.9	tin-44	http://www.ensembl.org/Multi/Search/Results?q=T09B4.9	1.09357	2.01256	32.1086	32.0198	32.4264	31.4289	32.1086	32.0198	32.4264	31.4289	4	31.0821	30.8953	30.7578	30.8743	31.0821	30.8953	30.7578	30.8743	4
C09H6.3	mau-2	http://www.ensembl.org/Multi/Search/Results?q=C09H6.3	1.6308	2.01232	29.803	29.6252	30.407	28.9347	29.803	29.6252	30.407	28.9347	4	28.2586	27.9307	28.1416	27.9158	28.2586	27.9307	28.1416	27.9158	4
F54E12.2	F54E12.2	http://www.ensembl.org/Multi/Search/Results?q=F54E12.2	1.72502	1.96766	25.9428	25.9882	26.8295	26.0912	25.9428	25.9882	26.8295	26.0912	4		25.5936			24.0755	25.5936	24.1252	24.1574	1
F10B5.6	emb-27	http://www.ensembl.org/Multi/Search/Results?q=F10B5.6	1.65518	1.95742	27.9209	28.1036	28.5046	27.9615	27.9209	28.1036	28.5046	27.9615	4	27.1573	26.8297	26.2705	25.6125	27.1573	26.8297	26.2705	25.6125	4
C05C10.2a;C05C10.2b	C05C10.2a	http://www.ensembl.org/Multi/Search/Results?q=C05C10.2a%20OR%20C05C10.2b	2.75253	1.93054	28.0565	28.0659	28.2129	27.8862	28.0565	28.0659	28.2129	27.8862	4		26.1018	26.268		24.3976	26.1018	26.268	24.4441	2
W07A8.2b;W07A8.2a;W07A8.2c;W07A8.2d	ipla-3	http://www.ensembl.org/Multi/Search/Results?q=W07A8.2b%20OR%20W07A8.2a%20OR%20W07A8.2c%20OR%20W07A8.2d	1.68221	1.9263	27.3389	27.2903	25.8105	26.6237	27.3389	27.2903	25.8105	26.6237	4		25.7893	24.7533	25.3378	24.4541	25.7893	24.7533	25.3378	3
F55F10.1b;F55F10.1a	F55F10.1b	http://www.ensembl.org/Multi/Search/Results?q=F55F10.1b%20OR%20F55F10.1a	1.7041	1.9259	26.6027	26.6967	28.0773	26.4893	26.6027	26.6967	28.0773	26.4893	4	24.979	25.1138	25.0933	25.8635	24.979	25.1138	25.0933	25.8635	4
R03D7.1	metr-1	http://www.ensembl.org/Multi/Search/Results?q=R03D7.1	1.242	1.89542	28.027	28.1577	28.1271	27.8181	28.027	28.1577	28.1271	27.8181	4	26.9979	27.0829	27.0528	26.0282	26.9979	27.0829	27.0528	26.0282	4
F52B5.3	F52B5.3	http://www.ensembl.org/Multi/Search/Results?q=F52B5.3	1.10562	1.86629	25.5052	25.84	25.7685	25.4587	25.5052	25.84	25.7685	25.4587	4		24.8663	24.9938		23.956	24.8663	24.9938	24.3339	2
F47D12.5	gadr-3	http://www.ensembl.org/Multi/Search/Results?q=F47D12.5	1.18454	1.85335	25.5601	25.2924	25.9752	24.8142	25.5601	25.2924	25.9752	24.8142	4					24.1609	24.3608	24.1055	24.2765	0
B0379.3b;B0379.3a	mut-16	http://www.ensembl.org/Multi/Search/Results?q=B0379.3b%20OR%20B0379.3a	1.51067	1.83512	26.9417	26.6786	26.5058	26.6665	26.9417	26.6786	26.5058	26.6665	4		25.5277	25.5694	25.4241	24.2287	25.5277	25.5694	25.4241	3
B0334.5	B0334.5	http://www.ensembl.org/Multi/Search/Results?q=B0334.5	1.6349	1.82975	26.3088	26.115	26.7296	25.1514	26.3088	26.115	26.7296	25.1514	4					24.4039	24.5902	24.311	24.46	0
F08B4.5	pole-2	http://www.ensembl.org/Multi/Search/Results?q=F08B4.5	1.51421	1.82298	26.2654	26.3057	26.4242	26.2397	26.2654	26.3057	26.4242	26.2397	4		25.3448	25.2832		24.1217	25.3448	25.2832	24.4284	2
T08G5.5c;T08G5.5a;T08G5.5b	vps-39	http://www.ensembl.org/Multi/Search/Results?q=T08G5.5c%20OR%20T08G5.5a%20OR%20T08G5.5b	1.84418	1.79178	26.277	26.6709	26.5941	26.3585	26.277	26.6709	26.5941	26.3585	4			25.8142		24.3744	24.1542	25.8142	24.1809	1
Y43F8C.12	mrp-7	http://www.ensembl.org/Multi/Search/Results?q=Y43F8C.12	1.17958	1.75631	27.1824	27.5386	28.0332	26.6815	27.1824	27.5386	28.0332	26.6815	4	26.723	25.7948	25.9812	26.2184	26.723	25.7948	25.9812	26.2184	4
Y110A7A.17a;Y110A7A.17b	mat-1	http://www.ensembl.org/Multi/Search/Results?q=Y110A7A.17a%20OR%20Y110A7A.17b	1.43144	1.73884	25.9802	25.572	26.0359	26.0597	25.9802	25.572	26.0359	26.0597	4			25.4796		24.0468	24.18	25.4796	24.2157	1
ZK792.2	inx-8	http://www.ensembl.org/Multi/Search/Results?q=ZK792.2	1.7921	1.73799	26.6792	26.8019	26.8417	27.166	26.6792	26.8019	26.8417	27.166	4	25.8799		25.6617		25.8799	24.5409	25.6617	24.2379	2
T08G11.4a;T08G11.4b	T08G11.4a	http://www.ensembl.org/Multi/Search/Results?q=T08G11.4a%20OR%20T08G11.4b	1.92296	1.72994	26.4737	26.6964	26.6509	26.4605	26.4737	26.6964	26.6509	26.4605	4	25.8896				25.8896	24.4341	24.0457	24.2204	1
F56A11.1	gex-2	http://www.ensembl.org/Multi/Search/Results?q=F56A11.1	2.54914	1.69565	28.5695	28.8029	28.5394	28.02	28.5695	28.8029	28.5394	28.02	4	26.058	26.8275	26.6506		26.058	26.8275	26.6506	24.1991	3
W05F2.3	W05F2.3	http://www.ensembl.org/Multi/Search/Results?q=W05F2.3	1.8345	1.67739	25.4777	26.294	27.1041	25.1929	25.4777	26.294	27.1041	25.1929	4					23.9016	24.2399	24.3414	24.2478	0
C06G3.7b;C06G3.7a	trxr-1	http://www.ensembl.org/Multi/Search/Results?q=C06G3.7b%20OR%20C06G3.7a	1.99021	1.64898	27.8881	28.0376	28.1165	27.259	27.8881	28.0376	28.1165	27.259	4	26.4737	26.1158	26.4114		26.4737	26.1158	26.4114	24.3394	3
F39B2.4a;F39B2.4b	sur-2	http://www.ensembl.org/Multi/Search/Results?q=F39B2.4a%20OR%20F39B2.4b	1.58126	1.6124	27.4069	27.3942	27.5963	26.8919	27.4069	27.3942	27.5963	26.8919	4	26.1609	26.0257	26.2578		26.1609	26.0257	26.2578	24.5199	3
T04D3.5	T04D3.5	http://www.ensembl.org/Multi/Search/Results?q=T04D3.5	1.31203	1.59073	26.4923	25.9867	27.192	25.5477	26.4923	25.9867	27.192	25.5477	4		25.3032	25.1811	24.9288	24.5575	25.3032	25.1811	24.9288	3
Y55F3AM.9a;Y55F3AM.9b	Y55F3AM.9a	http://www.ensembl.org/Multi/Search/Results?q=Y55F3AM.9a%20OR%20Y55F3AM.9b	1.33249	1.58327	25.8739	26.0495	26.0115	26.0048	25.8739	26.0495	26.0115	26.0048	4			25.5856		24.0585	24.5634	25.5856	24.4021	1
ZK1098.5	trpp-3	http://www.ensembl.org/Multi/Search/Results?q=ZK1098.5	1.42092	1.56437	25.9753	25.967	25.6756	26.2687	25.9753	25.967	25.6756	26.2687	4			25.6749		24.0689	24.2657	25.6749	24.1934	1
T26A5.6	T26A5.6	http://www.ensembl.org/Multi/Search/Results?q=T26A5.6	1.23072	1.54223	27.0942	27.2349	27.0323	27.2217	27.0942	27.2349	27.0323	27.2217	4	26.3617	26.0661	26.2504	24.982	26.3617	26.0661	26.2504	24.982	4
F08C6.3	vps-52	http://www.ensembl.org/Multi/Search/Results?q=F08C6.3	1.4332	1.52598	26.3941	26.415	26.418	26.471	26.3941	26.415	26.418	26.471	4	25.5695		25.6623		25.5695	24.5337	25.6623	24.1997	2
W01A11.5	cpt-6	http://www.ensembl.org/Multi/Search/Results?q=W01A11.5	1.27077	1.50914	27.0597	27.1343	28.2324	26.5933	27.0597	27.1343	28.2324	26.5933	4	26.6106	25.5991	26.3049	25.4221	26.6106	25.5991	26.3049	25.4221	4
ZC97.1a;ZC97.1b	mtx-2	http://www.ensembl.org/Multi/Search/Results?q=ZC97.1a%20OR%20ZC97.1b	1.33052	1.46284	26.3222	26.8016	27.7306	26.0758	26.3222	26.8016	27.7306	26.0758	4	25.923	25.849	25.3025		25.923	25.849	25.3025	24.5335	3
F36H1.6	alh-3	http://www.ensembl.org/Multi/Search/Results?q=F36H1.6	1.65332	1.44984	26.3515	26.4487	26.5714	26.2971	26.3515	26.4487	26.5714	26.2971	4	26.1103				26.1103	24.1473	24.2151	24.5827	1
R09E10.7	ebax-1	http://www.ensembl.org/Multi/Search/Results?q=R09E10.7	2.58707	1.40158	27.7325	27.5963	27.6745	27.4933	27.7325	27.5963	27.6745	27.4933	4		27.231			24.5456	27.231	23.937	24.4346	1
Y105E8A.19	yars-1	http://www.ensembl.org/Multi/Search/Results?q=Y105E8A.19	-1.17182	5.07432	29.1629	29.2603	29.185	29.348	29.1629	29.2603	29.185	29.348	4	30.3916	30.4628	30.4169	30.3722	30.3916	30.4628	30.4169	30.3722	4
F52B10.1	nmy-1	http://www.ensembl.org/Multi/Search/Results?q=F52B10.1	-3.55373	4.97683	29.8626	30.3886	29.7924	30.5088	29.8626	30.3886	29.7924	30.5088	4	33.2972	33.7778	33.5088	34.1836	33.2972	33.7778	33.5088	34.1836	4
M70.4a	M70.4a	http://www.ensembl.org/Multi/Search/Results?q=M70.4a	-2.32552	4.64556					24.2916	24.1454	23.7096	23.8907	0	26.6974	26.4254	26.0385	26.1783	26.6974	26.4254	26.0385	26.1783	4
T12D8.6	mlc-5	http://www.ensembl.org/Multi/Search/Results?q=T12D8.6	-2.94991	4.3084	28.2518	28.1219	27.6003	28.598	28.2518	28.1219	27.6003	28.598	4	30.5774	30.9919	31.4253	31.377	30.5774	30.9919	31.4253	31.377	4
C56G7.1	mlc-4	http://www.ensembl.org/Multi/Search/Results?q=C56G7.1	-2.80158	4.2708	28.9217	28.946	28.303	29.2689	28.9217	28.946	28.303	29.2689	4	31.1438	31.645	31.8876	31.9696	31.1438	31.645	31.8876	31.9696	4
Y71H2AM.23	tufm-1	http://www.ensembl.org/Multi/Search/Results?q=Y71H2AM.23	-1.95669	4.02068	30.1708	30.4511	30.2391	30.6767	30.1708	30.4511	30.2391	30.6767	4	32.3959	32.2946	32.234	32.44	32.3959	32.2946	32.234	32.44	4
F43D9.2	rab-33	http://www.ensembl.org/Multi/Search/Results?q=F43D9.2	-1.12593	3.86481	25.5268	25.1765	25.4893	25.5355	25.5268	25.1765	25.4893	25.5355	4	26.5591	26.5443	26.45	26.6783	26.5591	26.5443	26.45	26.6783	4
F36D4.3a;F36D4.3b;F36D4.3h;F36D4.3g;F36D4.3j;F36D4.3i;F36D4.3k;F36D4.3e;F36D4.3c;F36D4.3f;Y66H1A.6b;Y66H1A.6a;Y66H1A.6c	hum-2	http://www.ensembl.org/Multi/Search/Results?q=F36D4.3a%20OR%20F36D4.3b%20OR%20F36D4.3h%20OR%20F36D4.3g%20OR%20F36D4.3j%20OR%20F36D4.3i%20OR%20F36D4.3k%20OR%20F36D4.3e%20OR%20F36D4.3c%20OR%20F36D4.3f	-1.50433	3.82701	30.3643	29.9604	29.7413	30.1397	30.3643	29.9604	29.7413	30.1397	4	31.5541	31.8677	31.4338	31.3676	31.5541	31.8677	31.4338	31.3676	4
C06A5.7b;C06A5.7a	unc-94	http://www.ensembl.org/Multi/Search/Results?q=C06A5.7b%20OR%20C06A5.7a	-2.80954	3.7232					24.2573	23.8684	24.2489	23.6172	0	26.793	26.897	26.8362	26.7037	26.793	26.897	26.8362	26.7037	4
F58G1.4	dct-18	http://www.ensembl.org/Multi/Search/Results?q=F58G1.4	-3.29913	3.71402					24.1224	23.9468	24.3302	23.4899	0	27.2687	27.1602	27.2884	27.3684	27.2687	27.1602	27.2884	27.3684	4
C36E6.5;C36E6.3	mlc-2	http://www.ensembl.org/Multi/Search/Results?q=C36E6.5%20OR%20C36E6.3	-2.78893	3.69744					24.4637	24.0312	23.2234	23.7937	0	26.5536	26.3274	26.567	27.2197	26.5536	26.3274	26.567	27.2197	4
T11G6.1a;T11G6.1b	hars-1	http://www.ensembl.org/Multi/Search/Results?q=T11G6.1a%20OR%20T11G6.1b	-1.1455	3.50121	27.64	27.6148	27.1711	27.6406	27.64	27.6148	27.1711	27.6406	4	28.404	28.6489	28.8823	28.7133	28.404	28.6489	28.8823	28.7133	4
C43E11.4	tufm-2	http://www.ensembl.org/Multi/Search/Results?q=C43E11.4	-3.09748	3.44235					24.0621	24.1239	24.0895	23.1607	0	27.0835	26.7636	27.0936	26.8854	27.0835	26.7636	27.0936	26.8854	4
F22D6.3a	nars-1	http://www.ensembl.org/Multi/Search/Results?q=F22D6.3a	-1.33286	3.42206	28.2091	28.2099	28.1192	28.2571	28.2091	28.2099	28.1192	28.2571	4	29.2898	29.5495	29.7585	29.5289	29.2898	29.5495	29.7585	29.5289	4
Y39G8B.1b;Y39G8B.1a	Y39G8B.1b	http://www.ensembl.org/Multi/Search/Results?q=Y39G8B.1b%20OR%20Y39G8B.1a	-1.41031	3.40951					24.2369	23.9878	23.9872	23.5276	0	25.3973	25.055	25.3665	25.5619	25.3973	25.055	25.3665	25.5619	4
F11A10.6a;F11A10.6b	F11A10.6a	http://www.ensembl.org/Multi/Search/Results?q=F11A10.6a%20OR%20F11A10.6b	-2.72052	3.35515					24.3955	23.7586	23.3837	23.5796	0	26.5269	26.4577	26.321	26.6941	26.5269	26.4577	26.321	26.6941	4
C54D1.5	lam-2	http://www.ensembl.org/Multi/Search/Results?q=C54D1.5	-1.21501	3.25384	26.9168	26.8836	26.7131	27.0044	26.9168	26.8836	26.7131	27.0044	4	28.0241	28.4482	27.8861	28.0196	28.0241	28.4482	27.8861	28.0196	4
T25F10.6a;T25F10.6b	clik-1	http://www.ensembl.org/Multi/Search/Results?q=T25F10.6a%20OR%20T25F10.6b	-2.21561	3.21707	30.8463	30.1435	29.9506	30.9689	30.8463	30.1435	29.9506	30.9689	4	32.333	32.8885	32.4709	33.0793	32.333	32.8885	32.4709	33.0793	4
K02F2.2	ahcy-1	http://www.ensembl.org/Multi/Search/Results?q=K02F2.2	-1.42775	3.15781	31.6813	31.6881	31.1933	31.976	31.6813	31.6881	31.1933	31.976	4	33.0246	33.4935	32.9563	32.7753	33.0246	33.4935	32.9563	32.7753	4
F20G4.3	nmy-2	http://www.ensembl.org/Multi/Search/Results?q=F20G4.3	-2.42097	3.10714	35.6062	35.6929	34.9917	36.0894	35.6062	35.6929	34.9917	36.0894	4	37.9901	38.2445	37.8828	37.9467	37.9901	38.2445	37.8828	37.9467	4
F08B6.4b;F08B6.4a	unc-87	http://www.ensembl.org/Multi/Search/Results?q=F08B6.4b%20OR%20F08B6.4a	-2.88644	3.05351	27.4209	27.2568	26.5544	28.2227	27.4209	27.2568	26.5544	28.2227	4	30.0448	30.461	29.8038	30.691	30.0448	30.461	29.8038	30.691	4
Y51F10.5	hex-4	http://www.ensembl.org/Multi/Search/Results?q=Y51F10.5	-1.11649	3.05251	27.3992	27.2617	27.8215	27.4022	27.3992	27.2617	27.8215	27.4022	4	28.6632	28.8329	28.2015	28.6528	28.6632	28.8329	28.2015	28.6528	4
T22E7.1b;T22E7.1a	lron-8	http://www.ensembl.org/Multi/Search/Results?q=T22E7.1b%20OR%20T22E7.1a	-1.07364	3.04889	23.1801	23.1554	23.5083		23.1801	23.1554	23.5083	23.6836	3					24.4914	24.6204	24.2471	24.4631	0
T05G5.6	ech-6	http://www.ensembl.org/Multi/Search/Results?q=T05G5.6	-1.2002	2.92085	27.5497	27.4397	27.6594	27.4067	27.5497	27.4397	27.6594	27.4067	4	29.0001	28.3726	28.637	28.8467	29.0001	28.3726	28.637	28.8467	4
K09G1.1a;K09G1.1b;K09G1.1c;K09G1.1d;K09G1.1e	K09G1.1a	http://www.ensembl.org/Multi/Search/Results?q=K09G1.1a%20OR%20K09G1.1b%20OR%20K09G1.1c%20OR%20K09G1.1d%20OR%20K09G1.1e	-1.49842	2.83521					24.0986	24.2177	23.653	23.4835	0	25.39	25.5092	25.1707	25.3766	25.39	25.5092	25.1707	25.3766	4
K06A4.3	gsnl-1	http://www.ensembl.org/Multi/Search/Results?q=K06A4.3	-3.74576	2.77798	24.8188			25.6322	24.8188	23.9446	23.3402	25.6322	2	27.5228	28.6184	27.9519	28.6256	27.5228	28.6184	27.9519	28.6256	4
F54E2.3e;F54E2.3g;F54E2.3f;F54E2.3h;F54E2.3a;F54E2.3i;F54E2.3c;F54E2.3j;F54E2.3d;F54E2.3b;F54E2.3k;F54E2.3l	ketn-1	http://www.ensembl.org/Multi/Search/Results?q=F54E2.3e%20OR%20F54E2.3g%20OR%20F54E2.3f%20OR%20F54E2.3h%20OR%20F54E2.3a%20OR%20F54E2.3i%20OR%20F54E2.3c%20OR%20F54E2.3j%20OR%20F54E2.3d%20OR%20F54E2.3b	-4.43435	2.6243	27.4502	26.0392	25.4355	27.9163	27.4502	26.0392	25.4355	27.9163	4	31.3444	31.1907	30.5109	31.5326	31.3444	31.1907	30.5109	31.5326	4
F57B9.9	abu-13	http://www.ensembl.org/Multi/Search/Results?q=F57B9.9	-1.33293	2.57994				24.8101	24.2841	23.8249	24.3723	24.8101	1	25.7806	25.3646	25.3826	26.0953	25.7806	25.3646	25.3826	26.0953	4
C47E12.1	sars-1	http://www.ensembl.org/Multi/Search/Results?q=C47E12.1	-1.36033	2.51365	26.1434	26.0637	25.9567	25.966	26.1434	26.0637	25.9567	25.966	4	26.9707	27.2963	27.7932	27.5108	26.9707	27.2963	27.7932	27.5108	4
B0205.4	B0205.4	http://www.ensembl.org/Multi/Search/Results?q=B0205.4	-1.1408	2.46257	26.6747	26.4572	27.1326	26.3457	26.6747	26.4572	27.1326	26.3457	4	27.9726	28.0545	27.2932	27.8529	27.9726	28.0545	27.2932	27.8529	4
B0416.6;M01F1.1	gly-13	http://www.ensembl.org/Multi/Search/Results?q=B0416.6%20OR%20M01F1.1	-1.09099	2.35101	24.7803	24.5534	25.085	24.7402	24.7803	24.5534	25.085	24.7402	4	25.983	26.2464	25.3548	25.9386	25.983	26.2464	25.3548	25.9386	4
F01G12.5a;F01G12.5b	let-2	http://www.ensembl.org/Multi/Search/Results?q=F01G12.5a%20OR%20F01G12.5b	-2.49266	2.29235		24.131			24.0545	24.131	23.5283	23.4697	1	26.0966	27.2529	25.2722	26.5324	26.0966	27.2529	25.2722	26.5324	4
T03D8.2	mrps-12	http://www.ensembl.org/Multi/Search/Results?q=T03D8.2	-1.1065	2.23722	27.257	27.0684	26.9759	26.3292	27.257	27.0684	26.9759	26.3292	4	27.7639	27.8936	28.232	28.167	27.7639	27.8936	28.232	28.167	4
F07A5.7a;F07A5.7b	unc-15	http://www.ensembl.org/Multi/Search/Results?q=F07A5.7a%20OR%20F07A5.7b	-1.22516	2.22549	28.9136	28.2944	27.8734	28.6778	28.9136	28.2944	27.8734	28.6778	4	29.5633	29.3835	29.651	30.0621	29.5633	29.3835	29.651	30.0621	4
M106.5	cap-2	http://www.ensembl.org/Multi/Search/Results?q=M106.5	-1.93933	2.22178					24.4042	23.9133	23.7668	22.8259	0	25.6786	25.4113	25.5743	26.0033	25.6786	25.4113	25.5743	26.0033	4
T28H10.3	T28H10.3	http://www.ensembl.org/Multi/Search/Results?q=T28H10.3	-1.05871	2.1749	26.3708	26.6389	26.4891	27.201	26.3708	26.6389	26.4891	27.201	4	27.7159	27.4481	27.5079	28.2627	27.7159	27.4481	27.5079	28.2627	4
VF13D12L.3	VF13D12L.3	http://www.ensembl.org/Multi/Search/Results?q=VF13D12L.3	-1.2194	2.11872	27.3223	27.3504	26.5965	27.6169	27.3223	27.3504	26.5965	27.6169	4	28.5945	28.3511	28.2746	28.5436	28.5945	28.3511	28.2746	28.5436	4
F43B10.1d;F43B10.1c;F43B10.1b;F43B10.1a	F43B10.1d	http://www.ensembl.org/Multi/Search/Results?q=F43B10.1d%20OR%20F43B10.1c%20OR%20F43B10.1b%20OR%20F43B10.1a	-1.4444	2.09972		24.4534		24.6191	24.3394	24.4534	24.0601	24.6191	2	25.6964	26.1023	25.0992	26.3517	25.6964	26.1023	25.0992	26.3517	4
Y39A1A.15f;Y39A1A.15e;Y39A1A.15c;Y39A1A.15b;Y39A1A.15a;Y39A1A.15g	cnt-2	http://www.ensembl.org/Multi/Search/Results?q=Y39A1A.15f%20OR%20Y39A1A.15e%20OR%20Y39A1A.15c%20OR%20Y39A1A.15b%20OR%20Y39A1A.15a%20OR%20Y39A1A.15g	-1.5726	2.09578	22.1559	22.5475	22.5246		22.1559	22.5475	22.5246	23.5372	3					23.9443	24.3873	24.2183	24.5057	0
C14B9.2	C14B9.2	http://www.ensembl.org/Multi/Search/Results?q=C14B9.2	-1.23888	2.09018	24.6594				24.6594	24.1181	23.5434	23.9923	1	25.2163	24.7345	25.6227	25.6952	25.2163	24.7345	25.6227	25.6952	4
DY3.2	lmn-1	http://www.ensembl.org/Multi/Search/Results?q=DY3.2	-1.5017	1.94651	30.6251	30.1263	29.5788	30.8391	30.6251	30.1263	29.5788	30.8391	4	31.6804	31.7531	31.8156	31.9269	31.6804	31.7531	31.8156	31.9269	4
C52E12.3	sqv-7	http://www.ensembl.org/Multi/Search/Results?q=C52E12.3	-1.66676	1.91512					24.0421	24.0116	23.182	24.2172	0	25.9359	26.3204	25.1903		25.9359	26.3204	25.1903	24.6734	3
T03F1.1	uba-5	http://www.ensembl.org/Multi/Search/Results?q=T03F1.1	-1.23448	1.86312	27.5413	27.9298	27.6091	28.658	27.5413	27.9298	27.6091	28.658	4	29.2949	29.2312	29.1741	28.9758	29.2949	29.2312	29.1741	28.9758	4
F42C5.9	F42C5.9	http://www.ensembl.org/Multi/Search/Results?q=F42C5.9	-1.19596	1.84339	26.7261	26.8716	26.2819	27.5251	26.7261	26.8716	26.2819	27.5251	4	28.2783	28.0267	28.0002	27.8834	28.2783	28.0267	28.0002	27.8834	4
W03B1.7b;W03B1.7a;W03B1.7c	oac-51	http://www.ensembl.org/Multi/Search/Results?q=W03B1.7b%20OR%20W03B1.7a%20OR%20W03B1.7c	-1.33364	1.72602	25.1933		25.4951		25.1933	24.1885	25.4951	24.2728	2	26.3617	25.9513	25.5508	26.6204	26.3617	25.9513	25.5508	26.6204	4
F29D10.4	hum-1	http://www.ensembl.org/Multi/Search/Results?q=F29D10.4	-1.45738	1.72203	27.1279	28.7791	28.2802	28.3704	27.1279	28.7791	28.2802	28.3704	4	29.151	29.7195	29.7754	29.7412	29.151	29.7195	29.7754	29.7412	4
F58G4.1	myo-5	http://www.ensembl.org/Multi/Search/Results?q=F58G4.1	-2.41271	1.70662		26.5565	26.1794	25.6849	23.8716	26.5565	26.1794	25.6849	3	27.4574	27.2113	28.0476	29.2269	27.4574	27.2113	28.0476	29.2269	4
W03F8.5a;W03F8.5b	lam-1	http://www.ensembl.org/Multi/Search/Results?q=W03F8.5a%20OR%20W03F8.5b	-1.20196	1.70162	26.6013	27.9644	27.2874	27.7406	26.6013	27.9644	27.2874	27.7406	4	28.4904	29.0373	28.4198	28.454	28.4904	29.0373	28.4198	28.454	4
T02C12.1	hum-5	http://www.ensembl.org/Multi/Search/Results?q=T02C12.1	-1.77771	1.68649	25.6882		24.1486		25.6882	23.9092	24.1486	23.7003	2	25.8593	25.7938	26.0807	26.8231	25.8593	25.7938	26.0807	26.8231	4
C04D8.1f;C04D8.1b;C04D8.1a;C04D8.1c;C04D8.1d;C04D8.1g;C04D8.1e	pac-1	http://www.ensembl.org/Multi/Search/Results?q=C04D8.1f%20OR%20C04D8.1b%20OR%20C04D8.1a%20OR%20C04D8.1c%20OR%20C04D8.1d%20OR%20C04D8.1g%20OR%20C04D8.1e	-1.39571	1.65981	26.7905	25.513	26.7662	25.7943	26.7905	25.513	26.7662	25.7943	4	27.5133	27.7195	27.4843	27.7298	27.5133	27.7195	27.4843	27.7298	4
ZK632.8	arl-5	http://www.ensembl.org/Multi/Search/Results?q=ZK632.8	-1.74818	1.65623			25.3909		24.1359	23.9839	25.3909	23.4094	1	26.0154	26.1229	26.0658	25.7087	26.0154	26.1229	26.0658	25.7087	4
Y105E8B.1a;Y105E8B.1d;Y105E8B.1s;Y105E8B.1r;Y105E8B.1o;Y105E8B.1g;Y105E8B.1m;Y105E8B.1q;Y105E8B.1p;Y105E8B.1b;Y105E8B.1n;Y105E8B.1j;Y105E8B.1i;Y105E8B.1f;Y105E8B.1l;Y105E8B.1k;Y105E8B.1t;Y105E8B.1e;Y105E8B.1c	lev-11	http://www.ensembl.org/Multi/Search/Results?q=Y105E8B.1a%20OR%20Y105E8B.1d%20OR%20Y105E8B.1s%20OR%20Y105E8B.1r%20OR%20Y105E8B.1o%20OR%20Y105E8B.1g%20OR%20Y105E8B.1m%20OR%20Y105E8B.1q%20OR%20Y105E8B.1p%20OR%20Y105E8B.1b	-2.95861	1.64381	26.3945				26.3945	23.9593	24.1093	23.0183	1	26.9743	27.3515	27.2146	27.7753	26.9743	27.3515	27.2146	27.7753	4
F52H3.7b;F52H3.7a	lec-2	http://www.ensembl.org/Multi/Search/Results?q=F52H3.7b%20OR%20F52H3.7a	-1.29855	1.61484	26.282	26.1037	27.174	25.5349	26.282	26.1037	27.174	25.5349	4	27.2837	27.6364	27.4382	27.9305	27.2837	27.6364	27.4382	27.9305	4
W09H1.5	mecr-1	http://www.ensembl.org/Multi/Search/Results?q=W09H1.5	-1.26611	1.59614	25.1936			25.0712	25.1936	23.9735	23.9428	25.0712	2	25.6455	25.2558	26.0737	26.2704	25.6455	25.2558	26.0737	26.2704	4
T22A3.8	lam-3	http://www.ensembl.org/Multi/Search/Results?q=T22A3.8	-1.32154	1.57288					24.0292	23.7901	23.2953	23.2023	0	25.4412	25.4202	23.8932	24.8484	25.4412	25.4202	23.8932	24.8484	4
F57C7.1d;F57C7.1a;F57C7.1c;F57C7.1b	bet-2	http://www.ensembl.org/Multi/Search/Results?q=F57C7.1d%20OR%20F57C7.1a%20OR%20F57C7.1c%20OR%20F57C7.1b	-2.7799	1.52472					24.2452	24.1108	23.5264	23.9893	0	27.3675	27.4403	27.6407		27.3675	27.4403	27.6407	24.5427	3
C55B6.2	dnj-7	http://www.ensembl.org/Multi/Search/Results?q=C55B6.2	-2.2957	1.46076	25.7953	26.2117		25.7962	25.7953	26.2117	23.4292	25.7962	3	27.714	27.3335	27.5955	27.7722	27.714	27.3335	27.5955	27.7722	4
F59A3.1	cpd-1	http://www.ensembl.org/Multi/Search/Results?q=F59A3.1	-2.11145	1.43523		26.0936			23.9218	26.0936	23.9481	23.3268	1	26.3638	26.7838	26.0976	26.4908	26.3638	26.7838	26.0976	26.4908	4

## Sheet: S1.7. YA_LOTR-1_WTvsTudordel
S1 Table. Enriched Proteins of 3xFLAG::GFP::LOTR-1 anti-FLAG IP-qMS (Round 2).
S1.7. Enrichment in 3xFLAG::GFP::LOTR-1(WT), in green, versus enrichment in 3xFLAG::GFP::LOTR-1(Tudor deletion), in orange. IPs in young adults.
Protein.IDs	my_label	Link	difference_dup167_dup185	log10.pvalue_dup167_dup185	log2.LFQ.intensity.dup167_1	log2.LFQ.intensity.dup167_2	log2.LFQ.intensity.dup167_3	log2.LFQ.intensity.dup167_4	imputed.log2.LFQ.intensity.dup167_1	imputed.log2.LFQ.intensity.dup167_2	imputed.log2.LFQ.intensity.dup167_3	imputed.log2.LFQ.intensity.dup167_4	value_count_dup167	log2.LFQ.intensity.dup185_1	log2.LFQ.intensity.dup185_2	log2.LFQ.intensity.dup185_3	log2.LFQ.intensity.dup185_4	imputed.log2.LFQ.intensity.dup185_1	imputed.log2.LFQ.intensity.dup185_2	imputed.log2.LFQ.intensity.dup185_3	imputed.log2.LFQ.intensity.dup185_4	value_count_dup185
F55G1.8	plk-3	http://www.ensembl.org/Multi/Search/Results?q=F55G1.8	6.3148	5.27958	31.182	30.1627	30.4965	30.8052	31.182	30.1627	30.4965	30.8052	4	24.1635	23.6929	25.1077	24.423	24.1635	23.6929	25.1077	24.423	4
F10D2.9	fat-7	http://www.ensembl.org/Multi/Search/Results?q=F10D2.9	2.895	4.91538	26.9384	27.398	27.5916	27.4434	26.9384	27.398	27.5916	27.4434	4					24.8825	24.2028	24.5107	24.1954	0
R06A4.9a;R06A4.9b	pfs-2	http://www.ensembl.org/Multi/Search/Results?q=R06A4.9a%20OR%20R06A4.9b	1.49687	4.66675	25.8731	26.196	26.1539	26.2955	25.8731	26.196	26.1539	26.2955	4					24.677	24.3856	24.7976	24.6708	0
T11F8.3b;T11F8.3a	rme-2	http://www.ensembl.org/Multi/Search/Results?q=T11F8.3b%20OR%20T11F8.3a	3.80261	4.11133	28.604	29.0493	28.4779	28.2515	28.604	29.0493	28.4779	28.2515	4	24.6532				24.6532	24.8371	24.8577	24.8243	1
Y73B6BL.38	puf-11	http://www.ensembl.org/Multi/Search/Results?q=Y73B6BL.38	1.62938	3.66724	29.1442	29.5462	29.0919	29.0145	29.1442	29.5462	29.0919	29.0145	4	27.9023	27.7423	27.2295	27.4051	27.9023	27.7423	27.2295	27.4051	4
K09F5.2	vit-1	http://www.ensembl.org/Multi/Search/Results?q=K09F5.2	1.80911	3.48434	31.5113	32.1098	31.7553	31.424	31.5113	32.1098	31.7553	31.424	4	29.9033	30.0251	29.6941	29.9415	29.9033	30.0251	29.6941	29.9415	4
H02I12.1	cbd-1	http://www.ensembl.org/Multi/Search/Results?q=H02I12.1	2.45793	3.38305	26.8344	27.6319	26.9475	26.3931	26.8344	27.6319	26.9475	26.3931	4					24.9666	24.4431	24.3916	24.1738	0
C04F6.1	vit-5	http://www.ensembl.org/Multi/Search/Results?q=C04F6.1	1.36844	3.35158	31.2321	31.6872	31.55	31.0355	31.2321	31.6872	31.55	31.0355	4	30.0697	30.0967	29.6658	30.1988	30.0697	30.0967	29.6658	30.1988	4
H05L14.2a;H05L14.2c;H05L14.2b;H05L14.2e;H05L14.2d	H05L14.2a	http://www.ensembl.org/Multi/Search/Results?q=H05L14.2a%20OR%20H05L14.2c%20OR%20H05L14.2b%20OR%20H05L14.2e%20OR%20H05L14.2d	1.14076	3.34494	28.5918	28.1839	28.1511	28.5967	28.5918	28.1839	28.1511	28.5967	4	27.1118	27.4866	27.3284	27.0337	27.1118	27.4866	27.3284	27.0337	4
C42D8.2a;C42D8.2b	vit-2	http://www.ensembl.org/Multi/Search/Results?q=C42D8.2a%20OR%20C42D8.2b	1.0785	3.3286	35.5933	35.9907	35.8142	35.511	35.5933	35.9907	35.8142	35.511	4	34.6192	34.6303	34.5305	34.8151	34.6192	34.6303	34.5305	34.8151	4
Y45F10A.2	puf-3	http://www.ensembl.org/Multi/Search/Results?q=Y45F10A.2	3.12129	3.26581	28.0759	29.0567	28.0248	28.1836	28.0759	29.0567	28.0248	28.1836	4	25.908			25.7147	25.908	24.5417	24.6914	25.7147	2
F59D8.2	vit-4	http://www.ensembl.org/Multi/Search/Results?q=F59D8.2	1.40768	3.04546	34.722	35.2685	34.9987	34.5908	34.722	35.2685	34.9987	34.5908	4	33.5324	33.4973	33.3029	33.6166	33.5324	33.4973	33.3029	33.6166	4
T25G3.2	chs-1	http://www.ensembl.org/Multi/Search/Results?q=T25G3.2	1.17808	3.01809	25.8932	25.7589	25.6107	25.7215	25.8932	25.7589	25.6107	25.7215	4					24.3649	24.7707	24.8116	24.3246	0
ZK1248.16	lec-5	http://www.ensembl.org/Multi/Search/Results?q=ZK1248.16	1.63454	2.8929	30.5809	30.6604	30.6939	31.2323	30.5809	30.6604	30.6939	31.2323	4	28.9078	28.81	29.1351	29.7765	28.9078	28.81	29.1351	29.7765	4
F59D8.1	vit-3	http://www.ensembl.org/Multi/Search/Results?q=F59D8.1	1.49391	2.68444	29.0254	29.3862	29.4486	29.024	29.0254	29.3862	29.4486	29.024	4	27.8585	27.8999	27.1059	28.0442	27.8585	27.8999	27.1059	28.0442	4
F58G11.3a	F58G11.3a	http://www.ensembl.org/Multi/Search/Results?q=F58G11.3a	2.48888	2.65351	27.7951	26.8415	26.4669	27.2663	27.7951	26.8415	26.4669	27.2663	4					24.5937	24.4925	24.8043	24.5238	0
T01H3.4	perm-1	http://www.ensembl.org/Multi/Search/Results?q=T01H3.4	1.65708	2.55706	27.573	27.3862	27.0902	26.8893	27.573	27.3862	27.0902	26.8893	4	25.3121	26.0814		25.9237	25.3121	26.0814	24.9931	25.9237	3
R06B9.6	mig-14	http://www.ensembl.org/Multi/Search/Results?q=R06B9.6	1.04383	2.55217	25.5168	25.4963	25.6009	26.1524	25.5168	25.4963	25.6009	26.1524	4			25.0359		24.6154	24.3178	25.0359	24.622	1
D2030.6	prg-1	http://www.ensembl.org/Multi/Search/Results?q=D2030.6	2.1515	2.51024	30.5507	29.0968	29.381	29.5301	30.5507	29.0968	29.381	29.5301	4	27.231	27.7878	27.2723	27.6615	27.231	27.7878	27.2723	27.6615	4
R06C7.1	wago-1	http://www.ensembl.org/Multi/Search/Results?q=R06C7.1	1.67574	2.13243	31.1301	29.9866	29.9682	30.1784	31.1301	29.9866	29.9682	30.1784	4	28.4648	28.6684	28.7089	28.7183	28.4648	28.6684	28.7089	28.7183	4
K06A5.2	K06A5.2	http://www.ensembl.org/Multi/Search/Results?q=K06A5.2	1.57819	1.78319	26.8173	26.4585	26.3095	26.7556	26.8173	26.4585	26.3095	26.7556	4			26.0524		24.4669	24.8471	26.0524	24.6616	1
H38K22.1	evl-14	http://www.ensembl.org/Multi/Search/Results?q=H38K22.1	1.17665	1.63682	25.4145	25.9402	25.8151	26.6395	25.4145	25.9402	25.8151	26.6395	4				25.3951	24.4737	24.1249	25.109	25.3951	1
F01G4.4a;F01G4.4b	F01G4.4a	http://www.ensembl.org/Multi/Search/Results?q=F01G4.4a%20OR%20F01G4.4b	1.2732	1.62559	26.0159	25.8556	26.1611	25.8095	26.0159	25.8556	26.1611	25.8095	4		25.4689			24.0555	25.4689	24.9039	24.3211	1
C25H3.11d;C25H3.11c;C25H3.11b;C25H3.11a	C25H3.11d	http://www.ensembl.org/Multi/Search/Results?q=C25H3.11d%20OR%20C25H3.11c%20OR%20C25H3.11b%20OR%20C25H3.11a	1.53737	1.53993	28.7985	28.0985	28.0311	28.177	28.7985	28.0985	28.0311	28.177	4	25.6409	27.0322	26.614	27.6685	25.6409	27.0322	26.614	27.6685	4
Y63D3A.7	Y63D3A.7	http://www.ensembl.org/Multi/Search/Results?q=Y63D3A.7	-1.09931	3.86927	28.4415	28.4486	28.7001	28.2442	28.4415	28.4486	28.7001	28.2442	4	29.5927	29.3932	29.71	29.5358	29.5927	29.3932	29.71	29.5358	4
B0205.13	B0205.13	http://www.ensembl.org/Multi/Search/Results?q=B0205.13	-1.06525	3.36544	26.1232	26.303	26.4972	26.081	26.1232	26.303	26.4972	26.081	4	27.5848	27.3426	27.0268	27.3113	27.5848	27.3426	27.0268	27.3113	4
F13E6.1	F13E6.1	http://www.ensembl.org/Multi/Search/Results?q=F13E6.1	-1.11605	3.32546	26.5044	26.5712	26.7403	26.1909	26.5044	26.5712	26.7403	26.1909	4	27.6237	27.3098	27.6717	27.8658	27.6237	27.3098	27.6717	27.8658	4
F53B3.6	F53B3.6	http://www.ensembl.org/Multi/Search/Results?q=F53B3.6	-1.41646	3.24498	27.0526	27.1953	27.099	27.6335	27.0526	27.1953	27.099	27.6335	4	28.9785	28.8776	28.4926	28.2976	28.9785	28.8776	28.4926	28.2976	4
Y39A3CR.4	ddp-1	http://www.ensembl.org/Multi/Search/Results?q=Y39A3CR.4	-1.2097	3.07455	24.9294	24.9535			24.9294	24.9535	24.4551	24.6273	2	26.2857	26.1119	25.7324	25.6741	26.2857	26.1119	25.7324	25.6741	4
C17G10.5	lys-8	http://www.ensembl.org/Multi/Search/Results?q=C17G10.5	-1.22477	3.05914	27.6936	27.6238	27.6745	28.2128	27.6936	27.6238	27.6745	28.2128	4	29.3697	29.0019	29.0678	28.6643	29.3697	29.0019	29.0678	28.6643	4
Y49E10.15	snr-6	http://www.ensembl.org/Multi/Search/Results?q=Y49E10.15	-1.2298	2.92997	25.3941	25.1563	25.2067		25.3941	25.1563	25.2067	24.7261	3	26.2474	26.2411	26.4842	26.4297	26.2474	26.2411	26.4842	26.4297	4
F44E5.1	F44E5.1	http://www.ensembl.org/Multi/Search/Results?q=F44E5.1	-1.07002	2.72301	30.3229	30.329	30.4803	29.8423	30.3229	30.329	30.4803	29.8423	4	31.4476	31.1513	31.3326	31.3231	31.4476	31.1513	31.3326	31.3231	4
F37B4.2	ifc-1	http://www.ensembl.org/Multi/Search/Results?q=F37B4.2	-1.7065	2.71792	25.6108	26.0374	26.1071	26.7393	25.6108	26.0374	26.1071	26.7393	4	28.3926	27.2891	27.876	27.7629	28.3926	27.2891	27.876	27.7629	4
F53G2.12a	F53G2.12a	http://www.ensembl.org/Multi/Search/Results?q=F53G2.12a	-1.4005	2.71193					24.4367	24.5136	24.3493	24.2817	0	26.0448	25.6552	26.0826	25.4007	26.0448	25.6552	26.0826	25.4007	4
ZK1128.7	ZK1128.7	http://www.ensembl.org/Multi/Search/Results?q=ZK1128.7	-1.3796	2.6609	26.0624	26.1493	26.5701	26.9489	26.0624	26.1493	26.5701	26.9489	4	27.9638	27.7502	28.0705	27.4647	27.9638	27.7502	28.0705	27.4647	4
M176.3	chch-3	http://www.ensembl.org/Multi/Search/Results?q=M176.3	-1.05864	2.53765	28.1166	27.8372	28.1154	27.4081	28.1166	27.8372	28.1154	27.4081	4	29.2039	28.885	28.5927	29.0303	29.2039	28.885	28.5927	29.0303	4
F09F7.2a;F09F7.2b	mlc-3	http://www.ensembl.org/Multi/Search/Results?q=F09F7.2a%20OR%20F09F7.2b	-1.50688	2.482	30.1564	30.0714	29.9254	29.1661	30.1564	30.0714	29.9254	29.1661	4	31.7046	31.458	31.5071	30.6771	31.7046	31.458	31.5071	30.6771	4
C36E6.5	mlc-2	http://www.ensembl.org/Multi/Search/Results?q=C36E6.5	-1.18644	2.43672	31.7507	31.7622	31.6461	30.9424	31.7507	31.7622	31.6461	30.9424	4	33.0564	32.7849	32.7047	32.3011	33.0564	32.7849	32.7047	32.3011	4
B0414.3;F59A7.4	hil-5	http://www.ensembl.org/Multi/Search/Results?q=B0414.3%20OR%20F59A7.4	-1.54042	2.43469					24.5466	24.5691	24.4737	24.7674	0	26.7406	26.0333	26.005	25.7396	26.7406	26.0333	26.005	25.7396	4
T17H7.4c;T17H7.4b;T17H7.4a;T17H7.4j;T17H7.4k;T17H7.4g	pat-12	http://www.ensembl.org/Multi/Search/Results?q=T17H7.4c%20OR%20T17H7.4b%20OR%20T17H7.4a%20OR%20T17H7.4j%20OR%20T17H7.4k%20OR%20T17H7.4g	-1.38264	2.36892	29.2123	29.8771	29.8474	30.3723	29.2123	29.8771	29.8474	30.3723	4	31.5279	31.2679	31.2328	30.8112	31.5279	31.2679	31.2328	30.8112	4
Y57G11C.24a;Y57G11C.24j;Y57G11C.24g;Y57G11C.24i;Y57G11C.24d;Y57G11C.24k;Y57G11C.24h;Y57G11C.24e;Y57G11C.24l;Y57G11C.24m	eps-8	http://www.ensembl.org/Multi/Search/Results?q=Y57G11C.24a%20OR%20Y57G11C.24j%20OR%20Y57G11C.24g%20OR%20Y57G11C.24i%20OR%20Y57G11C.24d%20OR%20Y57G11C.24k%20OR%20Y57G11C.24h%20OR%20Y57G11C.24e%20OR%20Y57G11C.24l%20OR%20Y57G11C.24m	-1.43395	2.35734	27.0783	27.9289	27.8458	28.2045	27.0783	27.9289	27.8458	28.2045	4	29.4311	29.3721	29.4226	28.5674	29.4311	29.3721	29.4226	28.5674	4
T12D8.6	mlc-5	http://www.ensembl.org/Multi/Search/Results?q=T12D8.6	-1.84417	2.32186	25.688	25.326	25.9245		25.688	25.326	25.9245	24.436	3	27.459	27.4079	27.3567	26.5277	27.459	27.4079	27.3567	26.5277	4
C01F6.6i;C01F6.6c;C01F6.6d;C01F6.6a;C01F6.6h;C01F6.6f;C01F6.6g;C01F6.6b;C01F6.6j;C01F6.6e	nrfl-1	http://www.ensembl.org/Multi/Search/Results?q=C01F6.6i%20OR%20C01F6.6c%20OR%20C01F6.6d%20OR%20C01F6.6a%20OR%20C01F6.6h%20OR%20C01F6.6f%20OR%20C01F6.6g%20OR%20C01F6.6b%20OR%20C01F6.6j%20OR%20C01F6.6e	-1.14626	2.30925	27.6437	28.2023	28.1674	28.5861	27.6437	28.2023	28.1674	28.5861	4	29.5099	29.1781	29.6486	28.8479	29.5099	29.1781	29.6486	28.8479	4
C39H7.4	C39H7.4	http://www.ensembl.org/Multi/Search/Results?q=C39H7.4	-2.87775	2.28046		25.2571		26.4399	24.6201	25.2571	24.112	26.4399	2	28.5645	27.8841	28.1322	27.3593	28.5645	27.8841	28.1322	27.3593	4
ZK892.2	nlt-1	http://www.ensembl.org/Multi/Search/Results?q=ZK892.2	-1.32925	2.27429	28.434	27.8867	27.7985	27.2657	28.434	27.8867	27.7985	27.2657	4	29.2613	29.3522	29.3313	28.7571	29.2613	29.3522	29.3313	28.7571	4
F57B10.14	ucr-11	http://www.ensembl.org/Multi/Search/Results?q=F57B10.14	-1.10281	2.2585	28.3788	27.9862	28.1013	27.4645	28.3788	27.9862	28.1013	27.4645	4	29.3331	29.0851	28.9455	28.9784	29.3331	29.0851	28.9455	28.9784	4
F28F5.3a;F28F5.3c;F28F5.3b	lim-8	http://www.ensembl.org/Multi/Search/Results?q=F28F5.3a%20OR%20F28F5.3c%20OR%20F28F5.3b	-1.93089	2.22078	27.5611	28.3328	28.4904	29.3006	27.5611	28.3328	28.4904	29.3006	4	30.5378	30.4707	30.6474	29.7526	30.5378	30.4707	30.6474	29.7526	4
M28.5	M28.5	http://www.ensembl.org/Multi/Search/Results?q=M28.5	-1.09366	2.19255	25.4025	25.4826	25.5422	25.1796	25.4025	25.4826	25.5422	25.1796	4	26.7784	26.4713	25.9575	26.7742	26.7784	26.4713	25.9575	26.7742	4
F15H10.2;F15H10.1	col-13	http://www.ensembl.org/Multi/Search/Results?q=F15H10.2%20OR%20F15H10.1	-3.1748	2.14909			26.2733		24.4461	24.2877	26.2733	24.227	1	28.0044	27.9914	27.8418	28.0956	28.0044	27.9914	27.8418	28.0956	4
Y51H7C.13	Y51H7C.13	http://www.ensembl.org/Multi/Search/Results?q=Y51H7C.13	-1.34872	2.14167	27.2059	27.5876	27.7146	28.2333	27.2059	27.5876	27.7146	28.2333	4	29.0402	28.9486	29.0828	29.0647	29.0402	28.9486	29.0828	29.0647	4
K07D8.1	mup-4	http://www.ensembl.org/Multi/Search/Results?q=K07D8.1	-1.17806	2.10757	27.3918	28.2841	27.7496	28.3646	27.3918	28.2841	27.7496	28.3646	4	29.4164	29.2358	28.9449	28.9053	29.4164	29.2358	28.9449	28.9053	4
ZK1025.3	ZK1025.3	http://www.ensembl.org/Multi/Search/Results?q=ZK1025.3	-1.2988	1.95413	25.1682			25.3149	25.1682	24.5229	24.1116	25.3149	2	25.9587	26.1019	25.7177	26.5346	25.9587	26.1019	25.7177	26.5346	4
W02D3.5	lbp-6	http://www.ensembl.org/Multi/Search/Results?q=W02D3.5	-1.23776	1.9295	26.5803	26.7239	26.6693	25.638	26.5803	26.7239	26.6693	25.638	4	27.8407	27.7226	27.6164	27.3829	27.8407	27.7226	27.6164	27.3829	4
F15D4.3	romo-1	http://www.ensembl.org/Multi/Search/Results?q=F15D4.3	-1.20928	1.92718		25.9394	25.9907	25.5264	24.8559	25.9394	25.9907	25.5264	3	27.2349	26.2616	26.8397	26.8134	27.2349	26.2616	26.8397	26.8134	4
W09D10.3	mrpl-12	http://www.ensembl.org/Multi/Search/Results?q=W09D10.3	-1.3917	1.92179	25.4107	25.1949			25.4107	25.1949	24.2789	24.5309	2	26.3798	26.2948	26.1587	26.1489	26.3798	26.2948	26.1587	26.1489	4
K08E3.10	mlc-7	http://www.ensembl.org/Multi/Search/Results?q=K08E3.10	-1.37273	1.91704	25.0665	24.4889	24.5703		25.0665	24.4889	24.5703	24.1683	3	26.1707	25.704	26.6619	25.2483	26.1707	25.704	26.6619	25.2483	4
Y74E4A.1a;Y74E4A.1b	lgc-27	http://www.ensembl.org/Multi/Search/Results?q=Y74E4A.1a%20OR%20Y74E4A.1b	-2.03782	1.89039	27.3642	26.8867	27.6944	28.816	27.3642	26.8867	27.6944	28.816	4	29.7788	29.6147	29.9964	29.5226	29.7788	29.6147	29.9964	29.5226	4
Y22F5A.4	lys-1	http://www.ensembl.org/Multi/Search/Results?q=Y22F5A.4	-1.47701	1.87266	29.098	29.7297	30.0826	30.6614	29.098	29.7297	30.0826	30.6614	4	31.5372	31.0739	31.701	31.1676	31.5372	31.0739	31.701	31.1676	4
F25H2.5	ndk-1	http://www.ensembl.org/Multi/Search/Results?q=F25H2.5	-1.63206	1.80533	26.9773	26.3269	26.1002	25.1282	26.9773	26.3269	26.1002	25.1282	4	28.3399	27.5108	28.0769	27.1333	28.3399	27.5108	28.0769	27.1333	4
K06A4.3	gsnl-1	http://www.ensembl.org/Multi/Search/Results?q=K06A4.3	-1.17849	1.8039	31.8224	32.1155	32.5305	33.0286	31.8224	32.1155	32.5305	33.0286	4	33.6135	33.5431	33.7351	33.3195	33.6135	33.5431	33.7351	33.3195	4
C25A1.6	nola-3	http://www.ensembl.org/Multi/Search/Results?q=C25A1.6	-1.67376	1.74148					24.5283	24.223	24.2489	24.7659	0	26.7894	26.3343		26.3454	26.7894	26.3343	24.9919	26.3454	3
F10D11.1;C08A9.1	sod-2	http://www.ensembl.org/Multi/Search/Results?q=F10D11.1%20OR%20C08A9.1	-1.36479	1.67516					24.5551	24.419	24.3632	24.2863	0	26.0924	25.9924		26.1702	26.0924	25.9924	24.8276	26.1702	3
F42C5.10	ifo-1	http://www.ensembl.org/Multi/Search/Results?q=F42C5.10	-2.16801	1.61913	24.9152	26.8868	27.4703	27.1254	24.9152	26.8868	27.4703	27.1254	4	29.0468	28.5122	29.3892	28.1217	29.0468	28.5122	29.3892	28.1217	4
C42D4.3	C42D4.3	http://www.ensembl.org/Multi/Search/Results?q=C42D4.3	-1.9491	1.6183	24.7605		24.4953		24.7605	24.252	24.4953	24.2633	2	27.4985	25.2153	26.7429	26.1108	27.4985	25.2153	26.7429	26.1108	4
R07E5.7	R07E5.7	http://www.ensembl.org/Multi/Search/Results?q=R07E5.7	-1.68762	1.54293				26.2378	24.5078	24.4916	24.5017	26.2378	1	26.8082	26.5036	26.6359	26.5416	26.8082	26.5036	26.6359	26.5416	4
F29G6.3a	hpo-34	http://www.ensembl.org/Multi/Search/Results?q=F29G6.3a	-1.68878	1.45316	28.0601	29.1938	29.3908	30.3587	28.0601	29.1938	29.3908	30.3587	4	31.1337	30.8296	31.014	30.7812	31.1337	30.8296	31.014	30.7812	4
F08H9.6	clec-57	http://www.ensembl.org/Multi/Search/Results?q=F08H9.6	-1.4691	1.44142					24.6002	24.5357	24.3066	24.4632	0	26.3791	26.5141		26.1618	26.3791	26.5141	24.7271	26.1618	3

## Sheet: S1.8. YA_LOTR-1_WTvsDel
S1 Table. Enriched Proteins of 3xFLAG::GFP::LOTR-1 anti-FLAG IP-qMS (Round 2).
S1.8. Enrichment in 3xFLAG::GFP::LOTR-1(WT), in green, versus enrichment in 3xFLAG::GFP (full lotr-1 deletion), in orange. IPs in young adults.
Protein.IDs	my_label	Link	difference_dup167_dup207	log10.pvalue_dup167_dup207	log2.LFQ.intensity.dup167_1	log2.LFQ.intensity.dup167_2	log2.LFQ.intensity.dup167_3	log2.LFQ.intensity.dup167_4	imputed.log2.LFQ.intensity.dup167_1	imputed.log2.LFQ.intensity.dup167_2	imputed.log2.LFQ.intensity.dup167_3	imputed.log2.LFQ.intensity.dup167_4	value_count_dup167	log2.LFQ.intensity.dup207_1	log2.LFQ.intensity.dup207_2	log2.LFQ.intensity.dup207_3	log2.LFQ.intensity.dup207_4	imputed.log2.LFQ.intensity.dup207_1	imputed.log2.LFQ.intensity.dup207_2	imputed.log2.LFQ.intensity.dup207_3	imputed.log2.LFQ.intensity.dup207_4	value_count_dup207
D1081.7	D1081.7	http://www.ensembl.org/Multi/Search/Results?q=D1081.7	10.917	4.01644	37.632	37.1821	37.1327	37.425	37.632	37.1821	37.1327	37.425	4	25.0231	27.1905	26.6599	26.8305	25.0231	27.1905	26.6599	26.8305	4
K06A4.3	gsnl-1	http://www.ensembl.org/Multi/Search/Results?q=K06A4.3	6.03574	2.23231	31.8224	32.1155	32.5305	33.0286	31.8224	32.1155	32.5305	33.0286	4	26.4246	24.8282	25.0956	29.0058	26.4246	24.8282	25.0956	29.0058	4
F55G1.8	plk-3	http://www.ensembl.org/Multi/Search/Results?q=F55G1.8	5.96245	4.27439	31.182	30.1627	30.4965	30.8052	31.182	30.1627	30.4965	30.8052	4					24.5933	24.8306	24.6506	24.7219	0
ZK1067.2b;ZK1067.2a	ZK1067.2b	http://www.ensembl.org/Multi/Search/Results?q=ZK1067.2b%20OR%20ZK1067.2a	5.75593	3.58626	33.2536	32.5703	32.8022	33.0794	33.2536	32.5703	32.8022	33.0794	4	27.9334	26.6557	26.2937	27.799	27.9334	26.6557	26.2937	27.799	4
M106.5	cap-2	http://www.ensembl.org/Multi/Search/Results?q=M106.5	5.09252	4.0938	29.729	30.4274	30.3608	31.161	29.729	30.4274	30.3608	31.161	4				26.4946	24.7296	25.0067	25.0772	26.4946	1
D2024.6	cap-1	http://www.ensembl.org/Multi/Search/Results?q=D2024.6	4.93349	1.90503	30.0092	30.5771	30.7453	31.3695	30.0092	30.5771	30.7453	31.3695	4				28.6916	24.9723	24.9782	24.3252	28.6916	1
F08B6.4b	unc-87	http://www.ensembl.org/Multi/Search/Results?q=F08B6.4b	4.68169	3.1162	29.6293	30.4431	30.0509	31.3001	29.6293	30.4431	30.0509	31.3001	4	25.4581		24.886	27.293	25.4581	25.0595	24.886	27.293	3
F08B6.4a	unc-87	http://www.ensembl.org/Multi/Search/Results?q=F08B6.4a	4.65391	3.04586	35.5059	35.9675	36.1413	36.6817	35.5059	35.9675	36.1413	36.6817	4	30.9995	30.7563	30.9737	32.9513	30.9995	30.7563	30.9737	32.9513	4
D2030.6	prg-1	http://www.ensembl.org/Multi/Search/Results?q=D2030.6	4.26545	3.62801	30.5507	29.0968	29.381	29.5301	30.5507	29.0968	29.381	29.5301	4	25.1445		25.6523	25.5484	25.1445	25.1516	25.6523	25.5484	3
F46G10.7b;F46G10.7c	sir-2.2	http://www.ensembl.org/Multi/Search/Results?q=F46G10.7b%20OR%20F46G10.7c	3.84252	1.71446	31.2062	30.6163	30.6027	30.8273	31.2062	30.6163	30.6027	30.8273	4	27.3413	25.9217	25.3891	29.2304	27.3413	25.9217	25.3891	29.2304	4
F28C6.3	cpf-1	http://www.ensembl.org/Multi/Search/Results?q=F28C6.3	3.81986	1.72986	31.1784	31.0063	30.626	31.1763	31.1784	31.0063	30.626	31.1763	4	27.3619	25.6723	26.2079	29.4655	27.3619	25.6723	26.2079	29.4655	4
F29D10.4	hum-1	http://www.ensembl.org/Multi/Search/Results?q=F29D10.4	3.7768	2.2315	30.6043	31.1743	31.2573	32.0939	30.6043	31.1743	31.2573	32.0939	4	29.4588	26.4472	27.0195	27.0972	29.4588	26.4472	27.0195	27.0972	4
T02C12.1	hum-5	http://www.ensembl.org/Multi/Search/Results?q=T02C12.1	3.66794	1.94165	31.431	31.8566	31.8682	32.4879	31.431	31.8566	31.8682	32.4879	4	29.1984	26.9033	27.1024	29.7678	29.1984	26.9033	27.1024	29.7678	4
R06C7.1	wago-1	http://www.ensembl.org/Multi/Search/Results?q=R06C7.1	3.09482	3.7593	31.1301	29.9866	29.9682	30.1784	31.1301	29.9866	29.9682	30.1784	4	27.6861	26.5187	27.4484	27.2309	27.6861	26.5187	27.4484	27.2309	4
H05L14.2a;H05L14.2c;H05L14.2b;H05L14.2e;H05L14.2d	H05L14.2a	http://www.ensembl.org/Multi/Search/Results?q=H05L14.2a%20OR%20H05L14.2c%20OR%20H05L14.2b%20OR%20H05L14.2e%20OR%20H05L14.2d	2.98136	4.96494	28.5918	28.1839	28.1511	28.5967	28.5918	28.1839	28.1511	28.5967	4	25.5584	25.2727	25.3272	25.4398	25.5584	25.2727	25.3272	25.4398	4
F29G6.3a	hpo-34	http://www.ensembl.org/Multi/Search/Results?q=F29G6.3a	2.93479	2.29328	28.0601	29.1938	29.3908	30.3587	28.0601	29.1938	29.3908	30.3587	4	26.9957		26.4936	26.8998	26.9957	24.8752	26.4936	26.8998	3
T25F10.6a;T25F10.6b	clik-1	http://www.ensembl.org/Multi/Search/Results?q=T25F10.6a%20OR%20T25F10.6b	2.86396	4.08778	33.6649	34.1901	34.2871	34.6954	33.6649	34.1901	34.2871	34.6954	4	31.3012	31.1397	31.2035	31.7372	31.3012	31.1397	31.2035	31.7372	4
Y62E10A.1	rla-2	http://www.ensembl.org/Multi/Search/Results?q=Y62E10A.1	2.80546	6.03344	27.5237	27.4938	27.3988	27.3366	27.5237	27.4938	27.3988	27.3366	4					24.4708	24.7525	24.5374	24.7704	0
R09H10.5	R09H10.5	http://www.ensembl.org/Multi/Search/Results?q=R09H10.5	2.73658	1.88938	27.6005	28.2821	28.5932	28.8837	27.6005	28.2821	28.5932	28.8837	4	27.0675			26.0995	27.0675	24.7034	24.5427	26.0995	2
T10H10.1	hum-6	http://www.ensembl.org/Multi/Search/Results?q=T10H10.1	2.69238	3.70547	27.4849	27.2873	27.6928	28.4066	27.4849	27.2873	27.6928	28.4066	4	24.7437	25.4956			24.7437	25.4956	25.011	24.8516	2
B0379.4c;B0379.4a;B0379.4b	scpl-1	http://www.ensembl.org/Multi/Search/Results?q=B0379.4c%20OR%20B0379.4a%20OR%20B0379.4b	2.69142	4.59872	27.3968	27.6679	27.5381	27.483	27.3968	27.6679	27.5381	27.483	4					24.7967	25.1692	24.776	24.5783	0
F10D2.9	fat-7	http://www.ensembl.org/Multi/Search/Results?q=F10D2.9	2.6338	4.65026	26.9384	27.398	27.5916	27.4434	26.9384	27.398	27.5916	27.4434	4					24.5642	24.6583	24.6701	24.9436	0
F47B7.7a;F47B7.7b	marg-1	http://www.ensembl.org/Multi/Search/Results?q=F47B7.7a%20OR%20F47B7.7b	2.6007	2.58304	27.376	28.4298	28.4897	29.3448	27.376	28.4298	28.4897	29.3448	4	25.9681		25.7813	26.4637	25.9681	25.0245	25.7813	26.4637	3
F28C6.6	suf-1	http://www.ensembl.org/Multi/Search/Results?q=F28C6.6	2.58979	1.7594	31.1648	30.4616	30.6039	30.9143	31.1648	30.4616	30.6039	30.9143	4	28.5472	27.5818	27.0032	29.6532	28.5472	27.5818	27.0032	29.6532	4
B0523.5;REV__D2013.1	fli-1	http://www.ensembl.org/Multi/Search/Results?q=B0523.5%20OR%20REV__D2013.1	2.58965	3.75825	27.6242	27.6425	27.7517	28.291	27.6242	27.6425	27.7517	28.291	4	24.9474		24.9478	25.9121	24.9474	25.1435	24.9478	25.9121	3
F46G10.1a	F46G10.1a	http://www.ensembl.org/Multi/Search/Results?q=F46G10.1a	2.51855	1.45414	32.8959	32.7355	32.2891	33.4392	32.8959	32.7355	32.2891	33.4392	4	29.2028	30.3471	29.3609	32.3747	29.2028	30.3471	29.3609	32.3747	4
Y32H12A.7	Y32H12A.7	http://www.ensembl.org/Multi/Search/Results?q=Y32H12A.7	2.28427	6.01091	27.0832	27.1012	27.0888	27.3708	27.0832	27.1012	27.0888	27.3708	4					24.6419	24.949	24.8934	25.0226	0
Y110A7A.15a	Y110A7A.15a	http://www.ensembl.org/Multi/Search/Results?q=Y110A7A.15a	2.26486	3.09801	29.7291	28.61	28.8787	29.1109	29.7291	28.61	28.8787	29.1109	4	26.0497	27.0549	26.8733	27.2915	26.0497	27.0549	26.8733	27.2915	4
F58G11.3a	F58G11.3a	http://www.ensembl.org/Multi/Search/Results?q=F58G11.3a	2.26024	2.79386	27.7951	26.8415	26.4669	27.2663	27.7951	26.8415	26.4669	27.2663	4					24.7571	24.992	24.4948	25.0851	0
F57H12.6;F57H12.3	F57H12.6	http://www.ensembl.org/Multi/Search/Results?q=F57H12.6%20OR%20F57H12.3	2.2541	1.86477	27.9745	27.2281	27.607	27.7446	27.9745	27.2281	27.607	27.7446	4				26.8143	24.8756	25.0166	24.8313	26.8143	1
F28F5.3a;F28F5.3c;F28F5.3b	lim-8	http://www.ensembl.org/Multi/Search/Results?q=F28F5.3a%20OR%20F28F5.3c%20OR%20F28F5.3b	2.19878	2.19537	27.5611	28.3328	28.4904	29.3006	27.5611	28.3328	28.4904	29.3006	4	26.0504	26.0703	26.3265	26.4426	26.0504	26.0703	26.3265	26.4426	4
F07H5.9a	pho-13	http://www.ensembl.org/Multi/Search/Results?q=F07H5.9a	2.15246	3.19182	26.3607	26.9851	26.9326	27.3598	26.3607	26.9851	26.9326	27.3598	4					24.7561	24.976	24.5575	24.7388	0
ZC8.4d;ZC8.4b;ZC8.4e	lfi-1	http://www.ensembl.org/Multi/Search/Results?q=ZC8.4d%20OR%20ZC8.4b%20OR%20ZC8.4e	2.04985	1.59498	34.0604	34.4392	34.6528	34.8842	34.0604	34.4392	34.6528	34.8842	4	32.0737	31.8234	31.892	34.0481	32.0737	31.8234	31.892	34.0481	4
Y66H1A.6a;Y66H1A.6c;Y66H1A.6b	hum-8	http://www.ensembl.org/Multi/Search/Results?q=Y66H1A.6a%20OR%20Y66H1A.6c%20OR%20Y66H1A.6b	1.96048	1.35516	29.4031	29.5689	29.378	29.8937	29.4031	29.5689	29.378	29.8937	4	28.5914	26.1178	27.1345	28.5582	28.5914	26.1178	27.1345	28.5582	4
F28H1.4b;F28H1.4a;F47B3.3	F28H1.4b	http://www.ensembl.org/Multi/Search/Results?q=F28H1.4b%20OR%20F28H1.4a%20OR%20F47B3.3	1.91136	3.52034	26.5288	26.6406	26.7052	26.5253	26.5288	26.6406	26.7052	26.5253	4					24.2985	24.9011	24.8139	24.7409	0
F36D4.3a;F36D4.3b;F36D4.3k;F36D4.3j;F36D4.3i;F36D4.3h;F36D4.3g;F36D4.3e;F36D4.3c;F36D4.3f	hum-2	http://www.ensembl.org/Multi/Search/Results?q=F36D4.3a%20OR%20F36D4.3b%20OR%20F36D4.3k%20OR%20F36D4.3j%20OR%20F36D4.3i%20OR%20F36D4.3h%20OR%20F36D4.3g%20OR%20F36D4.3e%20OR%20F36D4.3c%20OR%20F36D4.3f	1.76296	1.85926	27.6186	27.0191	26.9493	27.7045	27.6186	27.0191	26.9493	27.7045	4	26.0745			26.34	26.0745	25.2214	24.6037	26.34	2
C15C6.2b;C15C6.2a	C15C6.2b	http://www.ensembl.org/Multi/Search/Results?q=C15C6.2b%20OR%20C15C6.2a	1.756	2.81268	26.4942	26.468	26.3832	26.6223	26.4942	26.468	26.3832	26.6223	4	24.9635				24.9635	25.134	24.4313	24.4148	1
K03E5.2a;K03E5.2b;K03E5.2d	clik-3	http://www.ensembl.org/Multi/Search/Results?q=K03E5.2a%20OR%20K03E5.2b%20OR%20K03E5.2d	1.74938	2.68011	25.7695	26.3383	26.6407	26.8883	25.7695	26.3383	26.6407	26.8883	4					24.5994	24.7392	24.3677	24.933	0
R09E10.6	R09E10.6	http://www.ensembl.org/Multi/Search/Results?q=R09E10.6	1.74729	1.40182	27.5624	27.6626	27.8452	28.057	27.5624	27.6626	27.8452	28.057	4	26.341	26.6835	26.6068		26.341	26.6835	26.6068	24.5067	3
H19N07.4a	mboa-2	http://www.ensembl.org/Multi/Search/Results?q=H19N07.4a	1.72506	3.53494	26.4177	26.4543	26.6373	27.1629	26.4177	26.4543	26.6373	27.1629	4					24.5723	25.2485	24.8846	25.0664	0
F23F1.9	rpoa-49	http://www.ensembl.org/Multi/Search/Results?q=F23F1.9	1.65449	1.58419	26.9967	26.7304	26.8772	26.7894	26.9967	26.7304	26.8772	26.7894	4	26.401				26.401	24.9244	24.5759	24.8745	1
H04J21.3a;H04J21.3b;H04J21.3c	gip-1	http://www.ensembl.org/Multi/Search/Results?q=H04J21.3a%20OR%20H04J21.3b%20OR%20H04J21.3c	1.58164	1.47584	26.9322	27.0699	26.3355	26.8091	26.9322	27.0699	26.3355	26.8091	4	26.5516				26.5516	24.9181	24.74	24.6104	1
F55A12.4c;F55A12.4a;F55A12.4b	dhs-2	http://www.ensembl.org/Multi/Search/Results?q=F55A12.4c%20OR%20F55A12.4a%20OR%20F55A12.4b	1.53961	2.71682	26.39	26.2484	26.2702	26.4664	26.39	26.2484	26.2702	26.4664	4					24.7535	24.7853	24.4108	25.267	0
B0302.1b;B0302.1a	sid-3	http://www.ensembl.org/Multi/Search/Results?q=B0302.1b%20OR%20B0302.1a	1.51845	5.14234	26.1475	26.347	26.0831	26.3982	26.1475	26.347	26.0831	26.3982	4					24.558	24.8039	24.7384	24.8017	0
F58G1.1	wago-4	http://www.ensembl.org/Multi/Search/Results?q=F58G1.1	1.48569	1.83145	26.8452	26.8303	26.6317	26.5327	26.8452	26.8303	26.6317	26.5327	4	26.145				26.145	25.0708	24.82	24.8613	1
F57F10.1b;F57F10.1d;F57F10.1c;F57F10.1a;F57F10.1e	abts-3	http://www.ensembl.org/Multi/Search/Results?q=F57F10.1b%20OR%20F57F10.1d%20OR%20F57F10.1c%20OR%20F57F10.1a%20OR%20F57F10.1e	1.3966	2.41915	26.6174	26.3165	26.0671	26.7946	26.6174	26.3165	26.0671	26.7946	4				25.7273	24.9586	24.6383	24.8849	25.7273	1
Y65B4BL.2a;Y65B4BL.2b	deps-1	http://www.ensembl.org/Multi/Search/Results?q=Y65B4BL.2a%20OR%20Y65B4BL.2b	1.35328	2.14383	30.0385	29.0814	28.9722	29.11	30.0385	29.0814	28.9722	29.11	4	28.2056	27.7472	28.0216	27.8145	28.2056	27.7472	28.0216	27.8145	4
R09A1.1a;R09A1.1b;R09A1.1d;R09A1.1c	ergo-1	http://www.ensembl.org/Multi/Search/Results?q=R09A1.1a%20OR%20R09A1.1b%20OR%20R09A1.1d%20OR%20R09A1.1c	1.31906	5.00148	26.1489	26.0507	26.1909	25.8703	26.1489	26.0507	26.1909	25.8703	4					24.5899	24.8969	24.7762	24.7215	0
R06A4.9a;R06A4.9b	pfs-2	http://www.ensembl.org/Multi/Search/Results?q=R06A4.9a%20OR%20R06A4.9b	1.31899	3.55573	25.8731	26.196	26.1539	26.2955	25.8731	26.196	26.1539	26.2955	4					24.4593	24.8356	24.8679	25.0797	0
Y95B8A.10a;Y95B8A.10c;Y95B8A.10b	pde-6	http://www.ensembl.org/Multi/Search/Results?q=Y95B8A.10a%20OR%20Y95B8A.10c%20OR%20Y95B8A.10b	1.29785	3.2954	28.9922	28.3027	28.5276	28.6115	28.9922	28.3027	28.5276	28.6115	4	27.4966	27.1302	27.08	27.5359	27.4966	27.1302	27.08	27.5359	4
K04G2.2	aho-3	http://www.ensembl.org/Multi/Search/Results?q=K04G2.2	1.29672	2.96051	26.1377	26.2064	26.1064	26.3212	26.1377	26.2064	26.1064	26.3212	4					24.6221	25.0323	24.7275	25.2029	0
F54E2.3e;F54E2.3g;F54E2.3f;F54E2.3h;F54E2.3a;F54E2.3i;F54E2.3c;F54E2.3j;F54E2.3d;F54E2.3b;F54E2.3k;F54E2.3l;REV__Y71G12A.3b;REV__Y71G12A.3a	ketn-1	http://www.ensembl.org/Multi/Search/Results?q=F54E2.3e%20OR%20F54E2.3g%20OR%20F54E2.3f%20OR%20F54E2.3h%20OR%20F54E2.3a%20OR%20F54E2.3i%20OR%20F54E2.3c%20OR%20F54E2.3j%20OR%20F54E2.3d%20OR%20F54E2.3b	1.27759	3.74982	34.4833	34.5946	34.7024	34.9935	34.4833	34.5946	34.7024	34.9935	4	33.3042	33.3968	33.3518	33.6108	33.3042	33.3968	33.3518	33.6108	4
F52B5.3	F52B5.3	http://www.ensembl.org/Multi/Search/Results?q=F52B5.3	1.24396	3.08602	27.6807	27.3679	27.5204	27.4593	27.6807	27.3679	27.5204	27.4593	4	26.2826	26.0333	26.0989	26.6377	26.2826	26.0333	26.0989	26.6377	4
K12H6.6a	K12H6.6a	http://www.ensembl.org/Multi/Search/Results?q=K12H6.6a	1.24195	2.93445	26.1477	25.655	26.1639	25.9651	26.1477	25.655	26.1639	25.9651	4					24.7092	25.0683	24.3054	24.881	0
F48C1.1	aman-3	http://www.ensembl.org/Multi/Search/Results?q=F48C1.1	1.20784	2.45595	26.2388	25.6338	25.6375	26.3474	26.2388	25.6338	25.6375	26.3474	4					24.6501	24.802	24.5642	25.0099	0
F01G4.4a;F01G4.4b	F01G4.4a	http://www.ensembl.org/Multi/Search/Results?q=F01G4.4a%20OR%20F01G4.4b	1.19816	2.50004	26.0159	25.8556	26.1611	25.8095	26.0159	25.8556	26.1611	25.8095	4					24.5635	25.2916	24.6616	24.5328	0
Y49E10.21a;Y49E10.21b	Y49E10.21a	http://www.ensembl.org/Multi/Search/Results?q=Y49E10.21a%20OR%20Y49E10.21b	1.18593	1.8054	26.411	26.7807	26.3382	26.3109	26.411	26.7807	26.3382	26.3109	4	26.0322				26.0322	25.2092	24.7563	25.0995	1
F52B10.1	nmy-1	http://www.ensembl.org/Multi/Search/Results?q=F52B10.1	1.12445	3.85268	33.9182	33.6699	33.6059	33.9205	33.9182	33.6699	33.6059	33.9205	4	32.5892	32.5785	32.7038	32.7452	32.5892	32.5785	32.7038	32.7452	4
T25C8.2	act-5	http://www.ensembl.org/Multi/Search/Results?q=T25C8.2	1.11511	1.83257	34.0884	34.7885	34.8175	35.3135	34.0884	34.7885	34.8175	35.3135	4	33.4484	33.4554	33.3979	34.2458	33.4484	33.4554	33.3979	34.2458	4
K12D12.5	K12D12.5	http://www.ensembl.org/Multi/Search/Results?q=K12D12.5	1.1046	4.13185	25.6321	25.6788	25.5636	25.8063	25.6321	25.6788	25.5636	25.8063	4					24.5809	24.7178	24.3409	24.6228	0
Y45G5AM.2a;Y45G5AM.2d;Y45G5AM.2c	Y45G5AM.2a	http://www.ensembl.org/Multi/Search/Results?q=Y45G5AM.2a%20OR%20Y45G5AM.2d%20OR%20Y45G5AM.2c	1.08051	3.05012	26.1499	25.9626	25.7375	25.9786	26.1499	25.9626	25.7375	25.9786	4				24.5756	24.8489	25.2181	24.8639	24.5756	1
T04F3.1b;T04F3.1a	T04F3.1b	http://www.ensembl.org/Multi/Search/Results?q=T04F3.1b%20OR%20T04F3.1a	1.05294	2.41382	27.9743	28.1391	28.1717	28.6156	27.9743	28.1391	28.1717	28.6156	4	27.6238	27.1951	26.7655	27.1047	27.6238	27.1951	26.7655	27.1047	4
K08D10.3b;K08D10.3a	rnp-3	http://www.ensembl.org/Multi/Search/Results?q=K08D10.3b%20OR%20K08D10.3a	-1.12292	3.75047					24.611	24.2387	24.2328	24.566	0	25.6487		25.6834	25.4814	25.6487	25.3267	25.6834	25.4814	3
F46H5.7a;F46H5.7b	F46H5.7a	http://www.ensembl.org/Multi/Search/Results?q=F46H5.7a%20OR%20F46H5.7b	-1.12906	1.93777	30.9094	30.8439	30.8539	30.7202	30.9094	30.8439	30.8539	30.7202	4	31.7637	32.3638	32.2585	31.4576	31.7637	32.3638	32.2585	31.4576	4
T22H2.6a;T22H2.6b	pgrn-1	http://www.ensembl.org/Multi/Search/Results?q=T22H2.6a%20OR%20T22H2.6b	-1.14316	1.79149	27.1961	27.0422	26.8586	27.1937	27.1961	27.0422	26.8586	27.1937	4	27.6157	28.7891	28.4393	28.0191	27.6157	28.7891	28.4393	28.0191	4
C27F2.8	tmem-131	http://www.ensembl.org/Multi/Search/Results?q=C27F2.8	-1.27691	2.32115	28.5255	28.7436	28.2711	29.2209	28.5255	28.7436	28.2711	29.2209	4	29.4082	30.3633	29.8798	30.2174	29.4082	30.3633	29.8798	30.2174	4
T08B2.8	mrpl-23	http://www.ensembl.org/Multi/Search/Results?q=T08B2.8	-1.27788	1.62094	25.7016	25.4831	25.2758		25.7016	25.4831	25.2758	24.231	3	25.6849	26.906	26.6429	26.5693	25.6849	26.906	26.6429	26.5693	4
R07B7.3a	pqn-53	http://www.ensembl.org/Multi/Search/Results?q=R07B7.3a	-1.32434	1.52248	28.1829	28.0579	28.2362	28.6301	28.1829	28.0579	28.2362	28.6301	4	28.6525	30.3699	29.9022	29.4797	28.6525	30.3699	29.9022	29.4797	4
ZK328.1a;ZK328.1b	cyk-3	http://www.ensembl.org/Multi/Search/Results?q=ZK328.1a%20OR%20ZK328.1b	-1.49456	2.72905	23.7362	22.9722	23.4733	23.1499	23.7362	22.9722	23.4733	23.1499	4					24.8644	24.9441	24.7906	24.7108	0
Y73B6BL.13	mif-4	http://www.ensembl.org/Multi/Search/Results?q=Y73B6BL.13	-1.65081	1.94947	28.7337	28.5355	29.0652	29.6282	28.7337	28.5355	29.0652	29.6282	4	29.5688	31.0688	30.9563	30.9721	29.5688	31.0688	30.9563	30.9721	4
ZK593.1c;ZK593.1b;ZK593.1a	pyk-2	http://www.ensembl.org/Multi/Search/Results?q=ZK593.1c%20OR%20ZK593.1b%20OR%20ZK593.1a	-2.33226	1.52776					24.3686	24.4007	24.797	24.3198	0	26.5904		27.7757	27.6918	26.5904	25.1574	27.7757	27.6918	3
W06D4.1	hgo-1	http://www.ensembl.org/Multi/Search/Results?q=W06D4.1	-2.49481	1.4484					24.1461	24.1089	24.7123	24.6605	0	26.871	28.1715	27.6326		26.871	28.1715	27.6326	24.9319	3

## Sheet: S1.9. YA_LOTR-1_WTvsLOTUSdel
S1 Table. Enriched Proteins of 3xFLAG::GFP::LOTR-1 anti-FLAG IP-qMS (Round 2).
S1.9. Enrichment in 3xFLAG::GFP::LOTR-1(WT), in green, versus enrichment in 3xFLAG::GFP::LOTR-1 (LOTUS deletion), in orange. IPs in young adults.
Protein.IDs	my_label	Link	difference_dup167_dup217	log10.pvalue_dup167_dup217	log2.LFQ.intensity.dup167_1	log2.LFQ.intensity.dup167_2	log2.LFQ.intensity.dup167_3	log2.LFQ.intensity.dup167_4	imputed.log2.LFQ.intensity.dup167_1	imputed.log2.LFQ.intensity.dup167_2	imputed.log2.LFQ.intensity.dup167_3	imputed.log2.LFQ.intensity.dup167_4	value_count_dup167	log2.LFQ.intensity.dup217_1	log2.LFQ.intensity.dup217_2	log2.LFQ.intensity.dup217_3	log2.LFQ.intensity.dup217_4	imputed.log2.LFQ.intensity.dup217_1	imputed.log2.LFQ.intensity.dup217_2	imputed.log2.LFQ.intensity.dup217_3	imputed.log2.LFQ.intensity.dup217_4	value_count_dup217
C46A5.3b;C46A5.3a	col-14	http://www.ensembl.org/Multi/Search/Results?q=C46A5.3b%20OR%20C46A5.3a	1.34014	4.70268	26.8008	26.6587	26.7951	27.0042	26.8008	26.6587	26.7951	27.0042	4	25.3336	25.3578	25.5202	25.6866	25.3336	25.3578	25.5202	25.6866	4
F40A3.6	F40A3.6	http://www.ensembl.org/Multi/Search/Results?q=F40A3.6	1.50923	4.24401	36.0761	35.6855	35.9205	36.1813	36.0761	35.6855	35.9205	36.1813	4	34.5416	34.1425	34.5727	34.5698	34.5416	34.1425	34.5727	34.5698	4
F55G1.8	plk-3	http://www.ensembl.org/Multi/Search/Results?q=F55G1.8	3.40722	4.22825	31.182	30.1627	30.4965	30.8052	31.182	30.1627	30.4965	30.8052	4	27.0753	26.9546	26.9781	28.0093	27.0753	26.9546	26.9781	28.0093	4
K09E4.1;Y111B2A.27	K09E4.1	http://www.ensembl.org/Multi/Search/Results?q=K09E4.1%20OR%20Y111B2A.27	1.46447	3.14325	26.0395	25.6905	26.2028	26.3122	26.0395	25.6905	26.2028	26.3122	4		24.7589		25.0021	24.3926	24.7589	24.2335	25.0021	2
Y74E4A.1a;Y74E4A.1b	lgc-27	http://www.ensembl.org/Multi/Search/Results?q=Y74E4A.1a%20OR%20Y74E4A.1b	3.57841	2.92821	27.3642	26.8867	27.6944	28.816	27.3642	26.8867	27.6944	28.816	4					24.3855	24.3127	24.1596	23.5898	0
D2030.6	prg-1	http://www.ensembl.org/Multi/Search/Results?q=D2030.6	1.85057	2.38183	30.5507	29.0968	29.381	29.5301	30.5507	29.0968	29.381	29.5301	4	27.2697	27.6958	27.7723	28.4185	27.2697	27.6958	27.7723	28.4185	4
Y73F8A.26a;Y73F8A.26b	Y73F8A.26a	http://www.ensembl.org/Multi/Search/Results?q=Y73F8A.26a%20OR%20Y73F8A.26b	1.94881	2.37918	26.0676	25.687	25.7721	25.9621	26.0676	25.687	25.7721	25.9621	4					24.5624	23.7454	24.1526	23.2333	0
C42D8.5a	acn-1	http://www.ensembl.org/Multi/Search/Results?q=C42D8.5a	1.37855	2.26564	27.7561	26.7323	27.2785	27.7727	27.7561	26.7323	27.2785	27.7727	4	25.9788	25.6511	26.2637	26.1318	25.9788	25.6511	26.2637	26.1318	4
F18G5.2	pes-8	http://www.ensembl.org/Multi/Search/Results?q=F18G5.2	1.33412	2.25391	27.4682	27.7977	28.1456	28.6017	27.4682	27.7977	28.1456	28.6017	4	26.3522	26.8377	26.3676	27.1192	26.3522	26.8377	26.3676	27.1192	4
M106.5	cap-2	http://www.ensembl.org/Multi/Search/Results?q=M106.5	1.85283	2.16766	29.729	30.4274	30.3608	31.161	29.729	30.4274	30.3608	31.161	4	28.3317	27.7591	28.787	29.3891	28.3317	27.7591	28.787	29.3891	4
T10H10.1	hum-6	http://www.ensembl.org/Multi/Search/Results?q=T10H10.1	1.27816	2.00933	27.4849	27.2873	27.6928	28.4066	27.4849	27.2873	27.6928	28.4066	4	26.2967	26.0873	26.2237	27.1512	26.2967	26.0873	26.2237	27.1512	4
Y41D4B.11a	Y41D4B.11a	http://www.ensembl.org/Multi/Search/Results?q=Y41D4B.11a	1.22176	2.00608	25.7456	25.3718	25.2527	24.9968	25.7456	25.3718	25.2527	24.9968	4	24.606				24.606	24.1667	24.3065	23.4007	1
T02C12.1	hum-5	http://www.ensembl.org/Multi/Search/Results?q=T02C12.1	1.15487	1.84618	31.431	31.8566	31.8682	32.4879	31.431	31.8566	31.8682	32.4879	4	30.6424	30.3032	30.5911	31.4875	30.6424	30.3032	30.5911	31.4875	4
F29D10.4	hum-1	http://www.ensembl.org/Multi/Search/Results?q=F29D10.4	1.24426	1.7382	30.6043	31.1743	31.2573	32.0939	30.6043	31.1743	31.2573	32.0939	4	30.0816	29.6528	29.9154	30.503	30.0816	29.6528	29.9154	30.503	4
C52E4.1	cpr-1	http://www.ensembl.org/Multi/Search/Results?q=C52E4.1	1.85244	1.65286	27.4841	26.9313	27.0573	27.1336	27.4841	26.9313	27.0573	27.1336	4	25.9758		25.6132	25.6349	25.9758	23.9726	25.6132	25.6349	3
K06A4.3	gsnl-1	http://www.ensembl.org/Multi/Search/Results?q=K06A4.3	1.93065	1.5963	31.8224	32.1155	32.5305	33.0286	31.8224	32.1155	32.5305	33.0286	4	30.1262	29.2959	30.5615	31.7909	30.1262	29.2959	30.5615	31.7909	4
F46G10.1a	F46G10.1a	http://www.ensembl.org/Multi/Search/Results?q=F46G10.1a	1.46202	1.58804	32.8959	32.7355	32.2891	33.4392	32.8959	32.7355	32.2891	33.4392	4	31.3559	30.4276	31.3554	32.3726	31.3559	30.4276	31.3554	32.3726	4
F14E5.2a	F14E5.2a	http://www.ensembl.org/Multi/Search/Results?q=F14E5.2a	1.27048	1.51795	34.625	33.2921	33.1203	33.2846	34.625	33.2921	33.1203	33.2846	4	32.4324	32.489	32.345	31.9737	32.4324	32.489	32.345	31.9737	4
F49E2.5k;F49E2.5h;F49E2.5d;F49E2.5b;F49E2.5i;F49E2.5c;F49E2.5j;F49E2.5a	F49E2.5k	http://www.ensembl.org/Multi/Search/Results?q=F49E2.5k%20OR%20F49E2.5h%20OR%20F49E2.5d%20OR%20F49E2.5b%20OR%20F49E2.5i%20OR%20F49E2.5c%20OR%20F49E2.5j%20OR%20F49E2.5a	2.93056	1.45187	27.9958	27.9062	27.992		27.9958	27.9062	27.992	24.6925	3					24.3101	23.9068	24.5493	24.098	0
C48B6.2	C48B6.2	http://www.ensembl.org/Multi/Search/Results?q=C48B6.2	1.544	1.44937	25.8916	25.5784	25.8765	26.1939	25.8916	25.5784	25.8765	26.1939	4		25.5191			24.4212	25.5191	24.0157	23.4084	1
F28F5.3a;F28F5.3c;F28F5.3b	lim-8	http://www.ensembl.org/Multi/Search/Results?q=F28F5.3a%20OR%20F28F5.3c%20OR%20F28F5.3b	2.10932	1.42307	27.5611	28.3328	28.4904	29.3006	27.5611	28.3328	28.4904	29.3006	4	25.173	26.13	25.7984	28.1462	25.173	26.13	25.7984	28.1462	4
F32D1.2	hpo-18	http://www.ensembl.org/Multi/Search/Results?q=F32D1.2	-1.27466	5.87325	27.4005	27.4092	27.4034	27.2348	27.4005	27.4092	27.4034	27.2348	4	28.7464	28.6912	28.5504	28.5585	28.7464	28.6912	28.5504	28.5585	4
Y38F2AR.9	Y38F2AR.9	http://www.ensembl.org/Multi/Search/Results?q=Y38F2AR.9	-1.38087	5.3371	29.9358	29.9712	29.9564	30.1661	29.9358	29.9712	29.9564	30.1661	4	31.4678	31.4073	31.4794	31.1986	31.4678	31.4073	31.4794	31.1986	4
C24F3.6	col-124	http://www.ensembl.org/Multi/Search/Results?q=C24F3.6	-1.26474	5.26513	29.0714	29.1532	29.04	28.8888	29.0714	29.1532	29.04	28.8888	4	30.4012	30.4113	30.2368	30.1629	30.4012	30.4113	30.2368	30.1629	4
Y59E9AL.7	nbet-1	http://www.ensembl.org/Multi/Search/Results?q=Y59E9AL.7	-2.15459	4.87743	24.8794				24.8794	24.4024	24.4301	24.3479	1	26.9697	26.5691	26.6002	26.5391	26.9697	26.5691	26.6002	26.5391	4
C53B7.4	asg-2	http://www.ensembl.org/Multi/Search/Results?q=C53B7.4	-1.14987	4.72909	30.2602	30.4751	30.5665	30.4148	30.2602	30.4751	30.5665	30.4148	4	31.6185	31.6469	31.594	31.4567	31.6185	31.6469	31.594	31.4567	4
F45H10.2	F45H10.2	http://www.ensembl.org/Multi/Search/Results?q=F45H10.2	-1.01961	4.71535	28.5555	28.7197	28.6297	28.4626	28.5555	28.7197	28.6297	28.4626	4	29.6325	29.5863	29.6912	29.536	29.6325	29.5863	29.6912	29.536	4
M04F3.1	rpa-2	http://www.ensembl.org/Multi/Search/Results?q=M04F3.1	-1.2254	4.65594					24.4067	24.3648	24.5352	24.1784	0	25.441	25.7863	25.6157	25.5436	25.441	25.7863	25.6157	25.5436	4
F18A11.1;B0273.2	puf-6	http://www.ensembl.org/Multi/Search/Results?q=F18A11.1%20OR%20B0273.2	-2.44286	4.54475					24.6571	24.6219	24.5153	24.1342	0	27.0393	26.9754	26.917	26.7683	27.0393	26.9754	26.917	26.7683	4
T05G5.7b;T05G5.7a	rmd-1	http://www.ensembl.org/Multi/Search/Results?q=T05G5.7b%20OR%20T05G5.7a	-1.43766	4.47023					24.608	24.7671	24.4284	24.3332	0	26.1484	26.0071	25.9477	25.7842	26.1484	26.0071	25.9477	25.7842	4
W02D3.1	cytb-5.2	http://www.ensembl.org/Multi/Search/Results?q=W02D3.1	-1.15447	4.46211	28.3995	28.7197	28.6493	28.4651	28.3995	28.7197	28.6493	28.4651	4	29.8658	29.6889	29.6771	29.6197	29.8658	29.6889	29.6771	29.6197	4
Y69A2AR.3	Y69A2AR.3	http://www.ensembl.org/Multi/Search/Results?q=Y69A2AR.3	-1.12095	4.2135	25.9824	26.2482	26.0387	25.9553	25.9824	26.2482	26.0387	25.9553	4	27.387	26.9944	27.2202	27.1067	27.387	26.9944	27.2202	27.1067	4
T27E9.2	T27E9.2	http://www.ensembl.org/Multi/Search/Results?q=T27E9.2	-2.16428	4.19141					24.2148	24.2941	24.4713	24.8997	0	26.4719	26.538	26.9144	26.6126	26.4719	26.538	26.9144	26.6126	4
K12H4.5	K12H4.5	http://www.ensembl.org/Multi/Search/Results?q=K12H4.5	-1.15743	4.00266	28.4291	28.7656	28.8188	28.6344	28.4291	28.7656	28.8188	28.6344	4	29.9324	29.8831	29.7421	29.72	29.9324	29.8831	29.7421	29.72	4
B0361.7	pho-5	http://www.ensembl.org/Multi/Search/Results?q=B0361.7	-1.21104	3.99915					24.2915	24.4135	24.7189	24.4558	0	25.899	25.6698	25.7268	25.4282	25.899	25.6698	25.7268	25.4282	4
R07E5.3	snfc-5	http://www.ensembl.org/Multi/Search/Results?q=R07E5.3	-1.85709	3.99434					24.6688	24.1306	24.4531	24.1312	0	26.3063	26.0016	26.2024	26.3017	26.3063	26.0016	26.2024	26.3017	4
F59D8.1	vit-3	http://www.ensembl.org/Multi/Search/Results?q=F59D8.1	-1.63358	3.94019	29.0254	29.3862	29.4486	29.024	29.0254	29.3862	29.4486	29.024	4	30.823	30.9181	30.9695	30.708	30.823	30.9181	30.9695	30.708	4
F29C4.2	cox-6C	http://www.ensembl.org/Multi/Search/Results?q=F29C4.2	-1.17612	3.88548	29.4244	29.3248	29.3719	29.1269	29.4244	29.3248	29.3719	29.1269	4	30.6292	30.657	30.4268	30.2395	30.6292	30.657	30.4268	30.2395	4
C34F6.2	col-178	http://www.ensembl.org/Multi/Search/Results?q=C34F6.2	-1.71198	3.79874	26.8198	27.0633	26.8902	26.7138	26.8198	27.0633	26.8902	26.7138	4	28.5756	28.582	28.5759	28.6016	28.5756	28.582	28.5759	28.6016	4
ZK105.1	ZK105.1	http://www.ensembl.org/Multi/Search/Results?q=ZK105.1	-1.9232	3.79778					24.2527	24.785	24.1455	24.54	0	26.2861	26.2297	26.5609	26.3392	26.2861	26.2297	26.5609	26.3392	4
Y18D10A.11	Y18D10A.11	http://www.ensembl.org/Multi/Search/Results?q=Y18D10A.11	-1.28636	3.6777	28.9369	28.8755	28.7804	28.5284	28.9369	28.8755	28.7804	28.5284	4	30.2935	30.082	30.1611	29.7301	30.2935	30.082	30.1611	29.7301	4
F15A2.1b;F15A2.1a	col-184	http://www.ensembl.org/Multi/Search/Results?q=F15A2.1b%20OR%20F15A2.1a	-1.12993	3.67115	26.0179	26.3357	26.3154	25.9299	26.0179	26.3357	26.3154	25.9299	4	27.2722	27.1297	27.2561	27.4607	27.2722	27.1297	27.2561	27.4607	4
Y38E10A.24	Y38E10A.24	http://www.ensembl.org/Multi/Search/Results?q=Y38E10A.24	-1.12195	3.63042	26.7317	26.7066	26.5776	26.3449	26.7317	26.7066	26.5776	26.3449	4	27.8171	27.7044	27.6156	27.7115	27.8171	27.7044	27.6156	27.7115	4
C53B4.5	col-119	http://www.ensembl.org/Multi/Search/Results?q=C53B4.5	-1.42214	3.58346	27.833	28.1022	27.9239	27.6632	27.833	28.1022	27.9239	27.6632	4	29.2945	29.3787	29.2885	29.2493	29.2945	29.3787	29.2885	29.2493	4
K09F5.2	vit-1	http://www.ensembl.org/Multi/Search/Results?q=K09F5.2	-1.73793	3.52202	31.5113	32.1098	31.7553	31.424	31.5113	32.1098	31.7553	31.424	4	33.5111	33.5543	33.482	33.2048	33.5111	33.5543	33.482	33.2048	4
Y49E10.15	snr-6	http://www.ensembl.org/Multi/Search/Results?q=Y49E10.15	-1.39344	3.48334	25.3941	25.1563	25.2067		25.3941	25.1563	25.2067	24.7261	3	26.4524	26.5648	26.2811	26.7586	26.4524	26.5648	26.2811	26.7586	4
C04F6.1	vit-5	http://www.ensembl.org/Multi/Search/Results?q=C04F6.1	-1.4872	3.44585	31.2321	31.6872	31.55	31.0355	31.2321	31.6872	31.55	31.0355	4	32.956	33.1186	32.9242	32.4548	32.956	33.1186	32.9242	32.4548	4
W05E7.1	grd-3	http://www.ensembl.org/Multi/Search/Results?q=W05E7.1	-1.3317	3.43233	27.3028	27.4486	27.3796	26.9552	27.3028	27.4486	27.3796	26.9552	4	28.5824	28.5469	28.7351	28.5486	28.5824	28.5469	28.7351	28.5486	4
T09A5.10	lin-5	http://www.ensembl.org/Multi/Search/Results?q=T09A5.10	-1.98908	3.40829					24.5639	24.6455	24.4938	24.6241	0	26.8137	26.7858	26.4133	26.2708	26.8137	26.7858	26.4133	26.2708	4
F59D8.2	vit-4	http://www.ensembl.org/Multi/Search/Results?q=F59D8.2	-1.44365	3.38474	34.722	35.2685	34.9987	34.5908	34.722	35.2685	34.9987	34.5908	4	36.3552	36.4687	36.4787	36.0519	36.3552	36.4687	36.4787	36.0519	4
H02I12.8;Y17G9B.3;Y62E10A.15c;Y62E10A.15a;Y62E10A.15b;Y80D3A.5	cyp-31A2	http://www.ensembl.org/Multi/Search/Results?q=H02I12.8%20OR%20Y17G9B.3%20OR%20Y62E10A.15c%20OR%20Y62E10A.15a%20OR%20Y62E10A.15b%20OR%20Y80D3A.5	-1.14739	3.34734	26.8096	26.6992	27.1399	27.1172	26.8096	26.6992	27.1399	27.1172	4	28.2048	27.946	28.1441	28.0605	28.2048	27.946	28.1441	28.0605	4
Y63D3A.7	Y63D3A.7	http://www.ensembl.org/Multi/Search/Results?q=Y63D3A.7	-1.28813	3.33712	28.4415	28.4486	28.7001	28.2442	28.4415	28.4486	28.7001	28.2442	4	29.7862	29.7627	29.675	29.7631	29.7862	29.7627	29.675	29.7631	4
F41E7.5	fipr-21	http://www.ensembl.org/Multi/Search/Results?q=F41E7.5	-1.28356	3.19765	24.5678	24.869		24.3451	24.5678	24.869	24.2911	24.3451	3	25.7108	25.7603	25.7458	25.9903	25.7108	25.7603	25.7458	25.9903	4
F54F7.3	F54F7.3	http://www.ensembl.org/Multi/Search/Results?q=F54F7.3	-1.29538	3.19483	27.4727	27.5545	27.8972	27.5963	27.4727	27.5545	27.8972	27.5963	4	29.2828	29.0085	28.8197	28.5911	29.2828	29.0085	28.8197	28.5911	4
W05F2.3	W05F2.3	http://www.ensembl.org/Multi/Search/Results?q=W05F2.3	-3.44669	3.1852		25.8557			24.5596	25.8557	24.3993	24.7898	1	28.5931	28.5056	28.2991	27.9933	28.5931	28.5056	28.2991	27.9933	4
C15H9.9	C15H9.9	http://www.ensembl.org/Multi/Search/Results?q=C15H9.9	-1.07017	3.16244	28.9408	28.7744	28.838	28.5331	28.9408	28.7744	28.838	28.5331	4	30.0734	29.9775	29.8141	29.502	30.0734	29.9775	29.8141	29.502	4
T05A1.2	col-122	http://www.ensembl.org/Multi/Search/Results?q=T05A1.2	-1.12912	3.16165	26.8612	27.366	27.06	27.0372	26.8612	27.366	27.06	27.0372	4	28.2041	28.2838	28.1043	28.2488	28.2041	28.2838	28.1043	28.2488	4
F43D9.4	sip-1	http://www.ensembl.org/Multi/Search/Results?q=F43D9.4	-1.47832	3.13242	30.4813	31.0875	30.3037	30.4237	30.4813	31.0875	30.3037	30.4237	4	31.8359	31.8597	32.2961	32.2177	31.8359	31.8597	32.2961	32.2177	4
T22B7.7	T22B7.7	http://www.ensembl.org/Multi/Search/Results?q=T22B7.7	-1.65453	3.07208	24.8613	24.9472		24.6207	24.8613	24.9472	24.2878	24.6207	3	26.2608	26.2797	26.3473	26.4473	26.2608	26.2797	26.3473	26.4473	4
B0244.8	egg-1	http://www.ensembl.org/Multi/Search/Results?q=B0244.8	-2.26764	3.00006		25.8864	25.3269	25.212	24.6383	25.8864	25.3269	25.212	3	27.7507	28.1826	27.3131	26.8876	27.7507	28.1826	27.3131	26.8876	4
F57B1.3;F57B1.4	col-159	http://www.ensembl.org/Multi/Search/Results?q=F57B1.3%20OR%20F57B1.4	-1.09939	2.98451	27.8215	28.0002	27.9474	27.6952	27.8215	28.0002	27.9474	27.6952	4	28.6992	28.9095	29.324	28.9291	28.6992	28.9095	29.324	28.9291	4
Y74C10AL.2	Y74C10AL.2	http://www.ensembl.org/Multi/Search/Results?q=Y74C10AL.2	-1.66623	2.98215	24.9677				24.9677	24.642	24.734	24.1641	1	26.2432	26.1996	26.4642	26.2657	26.2432	26.1996	26.4642	26.2657	4
F15D4.3	romo-1	http://www.ensembl.org/Multi/Search/Results?q=F15D4.3	-1.97921	2.91005		25.9394	25.9907	25.5264	24.8559	25.9394	25.9907	25.5264	3	27.9193	27.7777	27.0561	27.4761	27.9193	27.7777	27.0561	27.4761	4
F44E5.1	F44E5.1	http://www.ensembl.org/Multi/Search/Results?q=F44E5.1	-1.09589	2.89422	30.3229	30.329	30.4803	29.8423	30.3229	30.329	30.4803	29.8423	4	31.2465	31.2529	31.2931	31.5656	31.2465	31.2529	31.2931	31.5656	4
F48E3.4	F48E3.4	http://www.ensembl.org/Multi/Search/Results?q=F48E3.4	-1.35581	2.89169	25.367	25.4611	24.8649		25.367	25.4611	24.8649	24.7996	3	26.4769	26.5442	26.6591	26.2357	26.4769	26.5442	26.6591	26.2357	4
T21H3.3a;T21H3.3b	cmd-1	http://www.ensembl.org/Multi/Search/Results?q=T21H3.3a%20OR%20T21H3.3b	-1.12056	2.86152					24.7901	24.6102	24.3058	24.1519	0	25.5359	25.9472	25.58	25.2773	25.5359	25.9472	25.58	25.2773	4
F32D8.6	emo-1	http://www.ensembl.org/Multi/Search/Results?q=F32D8.6	-1.09466	2.85848	26.7627	26.5394	27.0073	26.4349	26.7627	26.5394	27.0073	26.4349	4	27.8083	27.8945	27.6457	27.7746	27.8083	27.8945	27.6457	27.7746	4
T11F8.3b;T11F8.3a	rme-2	http://www.ensembl.org/Multi/Search/Results?q=T11F8.3b%20OR%20T11F8.3a	-1.3686	2.79398	28.604	29.0493	28.4779	28.2515	28.604	29.0493	28.4779	28.2515	4	30.1377	30.0056	29.8009	29.9129	30.1377	30.0056	29.8009	29.9129	4
F07A5.1a;F07A5.1b	inx-14	http://www.ensembl.org/Multi/Search/Results?q=F07A5.1a%20OR%20F07A5.1b	-1.39881	2.71846	25.3115			24.8606	25.3115	24.6183	24.6009	24.8606	2	26.4194	26.6094	26.2786	25.6792	26.4194	26.6094	26.2786	25.6792	4
F26F12.1	col-140	http://www.ensembl.org/Multi/Search/Results?q=F26F12.1	-2.02087	2.64291	26.8386	27.3002	27.5655	26.6404	26.8386	27.3002	27.5655	26.6404	4	29.0735	29.0898	29.1663	29.0986	29.0735	29.0898	29.1663	29.0986	4
F26E4.6	cox-7C	http://www.ensembl.org/Multi/Search/Results?q=F26E4.6	-1.2558	2.62592	26.5592	26.5437	26.8572	26.0963	26.5592	26.5437	26.8572	26.0963	4	27.8374	27.8722	27.709	27.6609	27.8374	27.8722	27.709	27.6609	4
M01D7.6	emr-1	http://www.ensembl.org/Multi/Search/Results?q=M01D7.6	-1.31513	2.57646	25.821	26.1299	26.0712	25.8017	25.821	26.1299	26.0712	25.8017	4	27.6814	27.3623	27.2639	26.7767	27.6814	27.3623	27.2639	26.7767	4
K10C2.8	K10C2.8	http://www.ensembl.org/Multi/Search/Results?q=K10C2.8	-1.07168	2.56719	25.3018	25.4316	25.2596		25.3018	25.4316	25.2596	24.7001	3	26.1612	26.258	26.6278	25.9328	26.1612	26.258	26.6278	25.9328	4
B0213.6;B0213.3;B0213.5;B0213.4	nlp-31	http://www.ensembl.org/Multi/Search/Results?q=B0213.6%20OR%20B0213.3%20OR%20B0213.5%20OR%20B0213.4	-1.14078	2.50806	27.7527	27.298	27.4776	26.8941	27.7527	27.298	27.4776	26.8941	4	28.7187	28.4961	28.2177	28.553	28.7187	28.4961	28.2177	28.553	4
C08F8.9	C08F8.9	http://www.ensembl.org/Multi/Search/Results?q=C08F8.9	-1.69347	2.41777			25.302		24.226	24.6639	25.302	24.5263	1	26.3219	26.4203	26.2597	26.4901	26.3219	26.4203	26.2597	26.4901	4
F54C9.8	puf-5	http://www.ensembl.org/Multi/Search/Results?q=F54C9.8	-1.36078	2.36122	29.5212	29.9563	29.0917	29.3624	29.5212	29.9563	29.0917	29.3624	4	30.8696	30.7857	30.9032	30.8163	30.8696	30.7857	30.9032	30.8163	4
F57B10.14	ucr-11	http://www.ensembl.org/Multi/Search/Results?q=F57B10.14	-1.21293	2.29746	28.3788	27.9862	28.1013	27.4645	28.3788	27.9862	28.1013	27.4645	4	29.1921	29.0139	29.3003	29.2762	29.1921	29.0139	29.3003	29.2762	4
F37C12.11	rps-21	http://www.ensembl.org/Multi/Search/Results?q=F37C12.11	-1.70723	2.27421		25.6458			24.6939	25.6458	24.7591	24.5423	1	26.1471	26.5741	26.26	27.4888	26.1471	26.5741	26.26	27.4888	4
F11G11.11;C52D10.13	col-20	http://www.ensembl.org/Multi/Search/Results?q=F11G11.11%20OR%20C52D10.13	-1.10549	2.25939	26.8887	27.2413	26.6891	26.511	26.8887	27.2413	26.6891	26.511	4	27.8906	27.9411	27.9705	27.9498	27.8906	27.9411	27.9705	27.9498	4
F11H8.3	col-8	http://www.ensembl.org/Multi/Search/Results?q=F11H8.3	-1.8134	1.94561	25.5707		25.6772		25.5707	24.0913	25.6772	24.4813	2	27.1389	27.2053	26.5395	26.1904	27.1389	27.2053	26.5395	26.1904	4
Y69H2.14	col-42	http://www.ensembl.org/Multi/Search/Results?q=Y69H2.14	-2.05098	1.94147	25.9621	26.1177	25.2319	24.4917	25.9621	26.1177	25.2319	24.4917	4	27.5737	27.4739	27.5494	27.4103	27.5737	27.4739	27.5494	27.4103	4
W02D3.5	lbp-6	http://www.ensembl.org/Multi/Search/Results?q=W02D3.5	-1.69956	1.93527	26.5803	26.7239	26.6693	25.638	26.5803	26.7239	26.6693	25.638	4	27.9444	29.0767	27.278	28.1107	27.9444	29.0767	27.278	28.1107	4
T19B4.4	dnj-21	http://www.ensembl.org/Multi/Search/Results?q=T19B4.4	-1.60508	1.92375	25.7533	25.8025	25.6597		25.7533	25.8025	25.6597	24.4054	3	27.2791	27.0756	27.0223	26.6641	27.2791	27.0756	27.0223	26.6641	4
F13H8.7	upb-1	http://www.ensembl.org/Multi/Search/Results?q=F13H8.7	-1.30222	1.88799	25.6375				25.6375	24.7625	24.4375	24.5604	1	25.8007	26.4961	25.6355	26.6747	25.8007	26.4961	25.6355	26.6747	4
F25H2.5	ndk-1	http://www.ensembl.org/Multi/Search/Results?q=F25H2.5	-2.22176	1.88409	26.9773	26.3269	26.1002	25.1282	26.9773	26.3269	26.1002	25.1282	4	27.8754	29.6919	27.4198	28.4326	27.8754	29.6919	27.4198	28.4326	4
M28.5	M28.5	http://www.ensembl.org/Multi/Search/Results?q=M28.5	-1.0962	1.83749	25.4025	25.4826	25.5422	25.1796	25.4025	25.4826	25.5422	25.1796	4	26.116	27.037	26.0799	26.7588	26.116	27.037	26.0799	26.7588	4
H02I12.1	cbd-1	http://www.ensembl.org/Multi/Search/Results?q=H02I12.1	-1.12255	1.77381	26.8344	27.6319	26.9475	26.3931	26.8344	27.6319	26.9475	26.3931	4	28.1421	28.2857	27.8823	27.9869	28.1421	28.2857	27.8823	27.9869	4
C24H10.5	cal-5	http://www.ensembl.org/Multi/Search/Results?q=C24H10.5	-1.16028	1.77093		25.0745		25.1862	24.3644	25.0745	24.0924	25.1862	2	25.9536	26.1018	26.1373	25.1659	25.9536	26.1018	26.1373	25.1659	4
C03D6.4	npp-14	http://www.ensembl.org/Multi/Search/Results?q=C03D6.4	-1.35063	1.71197		25.6417			24.6458	25.6417	24.6559	24.0819	1	26.2743	26.2301	26.1565	25.7669	26.2743	26.2301	26.1565	25.7669	4
T05F1.2	T05F1.2	http://www.ensembl.org/Multi/Search/Results?q=T05F1.2	-1.36286	1.694	26.9676	25.8565	25.431	26.263	26.9676	25.8565	25.431	26.263	4	27.2042	28.1933	27.6701	26.902	27.2042	28.1933	27.6701	26.902	4
K04D7.3a;K04D7.3b	gta-1	http://www.ensembl.org/Multi/Search/Results?q=K04D7.3a%20OR%20K04D7.3b	-1.8719	1.69064	25.5629	25.7916	25.0384		25.5629	25.7916	25.0384	24.0661	3	26.3979	27.8795	26.0385	27.6306	26.3979	27.8795	26.0385	27.6306	4
Y41D4B.5	rps-28	http://www.ensembl.org/Multi/Search/Results?q=Y41D4B.5	-1.21202	1.57031	27.0592	26.6409	26.6216	25.5067	27.0592	26.6409	26.6216	25.5067	4	27.4891	27.8507	27.3003	28.0362	27.4891	27.8507	27.3003	28.0362	4
R07E5.7	R07E5.7	http://www.ensembl.org/Multi/Search/Results?q=R07E5.7	-1.74925	1.56697				26.2378	24.5078	24.4916	24.5017	26.2378	1	26.7627	26.6239	26.721	26.6283	26.7627	26.6239	26.721	26.6283	4
Y48A6C.3	sup-35	http://www.ensembl.org/Multi/Search/Results?q=Y48A6C.3	-1.33504	1.51412		25.7887	25.5963		24.3254	25.7887	25.5963	24.6129	2	26.3439	26.517	26.5942	26.2083	26.3439	26.517	26.5942	26.2083	4
F25H2.11	tct-1	http://www.ensembl.org/Multi/Search/Results?q=F25H2.11	-1.58491	1.39891	27.4808	27.777	28.1226	26.1392	27.4808	27.777	28.1226	26.1392	4	28.2283	29.8612	28.2552	29.5145	28.2283	29.8612	28.2552	29.5145	4
T10H9.4	snb-1	http://www.ensembl.org/Multi/Search/Results?q=T10H9.4	-2.72739	1.36905		27.6323	27.2282		24.6558	27.6323	27.2282	24.4909	2	28.7657	29.0333	28.9331	28.1846	28.7657	29.0333	28.9331	28.1846	4
K08F4.1	ctf-18	http://www.ensembl.org/Multi/Search/Results?q=K08F4.1	-2.89903	1.34088				28.1458	24.5363	24.5558	24.6028	28.1458	1	28.843	28.1661	28.2748	28.1528	28.843	28.1661	28.2748	28.1528	4

## Sheet: S1.10. YA_LOTR-1_TudordelvsDel
S1 Table. Enriched Proteins of 3xFLAG::GFP::LOTR-1 anti-FLAG IP-qMS (Round 2).
S1.10. Enrichment in 3xFLAG::GFP::LOTR-1(Tudor deletion), in green, versus enrichment in 3xFLAG::GFP (full lotr-1 deletion), in orange. IPs in young adults.
Protein.IDs	my_label	Link	difference_dup185_dup207	log10.pvalue_dup185_dup207	log2.LFQ.intensity.dup185_1	log2.LFQ.intensity.dup185_2	log2.LFQ.intensity.dup185_3	log2.LFQ.intensity.dup185_4	imputed.log2.LFQ.intensity.dup185_1	imputed.log2.LFQ.intensity.dup185_2	imputed.log2.LFQ.intensity.dup185_3	imputed.log2.LFQ.intensity.dup185_4	value_count_dup185	log2.LFQ.intensity.dup207_1	log2.LFQ.intensity.dup207_2	log2.LFQ.intensity.dup207_3	log2.LFQ.intensity.dup207_4	imputed.log2.LFQ.intensity.dup207_1	imputed.log2.LFQ.intensity.dup207_2	imputed.log2.LFQ.intensity.dup207_3	imputed.log2.LFQ.intensity.dup207_4	value_count_dup207
Y62E10A.1	rla-2	http://www.ensembl.org/Multi/Search/Results?q=Y62E10A.1	3.36759	6.99567	28.1379	28.0384	27.8973	27.9279	28.1379	28.0384	27.8973	27.9279	4					24.4708	24.7525	24.5374	24.7704	0
T25F10.6a;T25F10.6b	clik-1	http://www.ensembl.org/Multi/Search/Results?q=T25F10.6a%20OR%20T25F10.6b	3.73276	5.96913	35.3708	35.1444	35.0615	34.736	35.3708	35.1444	35.0615	34.736	4	31.3012	31.1397	31.2035	31.7372	31.3012	31.1397	31.2035	31.7372	4
B0379.4c;B0379.4a;B0379.4b	scpl-1	http://www.ensembl.org/Multi/Search/Results?q=B0379.4c%20OR%20B0379.4a%20OR%20B0379.4b	2.51965	5.23069	27.4282	27.5717	27.0294	27.3694	27.4282	27.5717	27.0294	27.3694	4					24.7967	25.1692	24.776	24.5783	0
R09A1.1a;R09A1.1b;R09A1.1d;R09A1.1c	ergo-1	http://www.ensembl.org/Multi/Search/Results?q=R09A1.1a%20OR%20R09A1.1b%20OR%20R09A1.1d%20OR%20R09A1.1c	1.31025	5.19114	25.9564	25.9752	26.233	26.0609	25.9564	25.9752	26.233	26.0609	4					24.5899	24.8969	24.7762	24.7215	0
F54E2.3e;F54E2.3g;F54E2.3f;F54E2.3h;F54E2.3a;F54E2.3i;F54E2.3c;F54E2.3j;F54E2.3d;F54E2.3b;F54E2.3k;F54E2.3l;REV__Y71G12A.3b;REV__Y71G12A.3a	ketn-1	http://www.ensembl.org/Multi/Search/Results?q=F54E2.3e%20OR%20F54E2.3g%20OR%20F54E2.3f%20OR%20F54E2.3h%20OR%20F54E2.3a%20OR%20F54E2.3i%20OR%20F54E2.3c%20OR%20F54E2.3j%20OR%20F54E2.3d%20OR%20F54E2.3b	1.78161	5.1184	35.2914	35.1655	35.3731	34.96	35.2914	35.1655	35.3731	34.96	4	33.3042	33.3968	33.3518	33.6108	33.3042	33.3968	33.3518	33.6108	4
K03E5.2a;K03E5.2b;K03E5.2d	clik-3	http://www.ensembl.org/Multi/Search/Results?q=K03E5.2a%20OR%20K03E5.2b%20OR%20K03E5.2d	2.78098	4.74978	27.7998	27.6017	27.2977	27.064	27.7998	27.6017	27.2977	27.064	4					24.5994	24.7392	24.3677	24.933	0
F18G5.2	pes-8	http://www.ensembl.org/Multi/Search/Results?q=F18G5.2	1.85996	4.7358	29.1654	28.9245	29.3271	28.8513	29.1654	28.9245	29.3271	28.8513	4	27.0766	27.4275	27.2275	27.0969	27.0766	27.4275	27.2275	27.0969	4
F10C1.7a;F10C1.7e;F10C1.7c;F10C1.8	ifb-2	http://www.ensembl.org/Multi/Search/Results?q=F10C1.7a%20OR%20F10C1.7e%20OR%20F10C1.7c%20OR%20F10C1.8	1.90569	4.72174	31.8968	31.5786	31.7118	31.431	31.8968	31.5786	31.7118	31.431	4	29.8302	29.5609	29.5644	30.04	29.8302	29.5609	29.5644	30.04	4
F25E2.4	ifd-2	http://www.ensembl.org/Multi/Search/Results?q=F25E2.4	2.23294	4.71093	27.1499	27.021	26.7893	26.6539	27.1499	27.021	26.7893	26.6539	4					24.6067	24.965	24.3262	24.7844	0
M6.1a;M6.1c;T19B10.7	ifc-2	http://www.ensembl.org/Multi/Search/Results?q=M6.1a%20OR%20M6.1c%20OR%20T19B10.7	1.87116	4.69309	31.786	31.4336	31.6581	31.292	31.786	31.4336	31.6581	31.292	4	29.7829	29.4701	29.5071	29.9249	29.7829	29.4701	29.5071	29.9249	4
W04D2.1a;W04D2.1b;W04D2.1c;W04D2.1d	atn-1	http://www.ensembl.org/Multi/Search/Results?q=W04D2.1a%20OR%20W04D2.1b%20OR%20W04D2.1c%20OR%20W04D2.1d	1.56322	4.6904	32.2261	32.11	32.2033	32.0051	32.2261	32.11	32.2033	32.0051	4	30.5808	30.3806	30.541	30.7892	30.5808	30.3806	30.541	30.7892	4
H05L14.2a;H05L14.2c;H05L14.2b;H05L14.2e;H05L14.2d	H05L14.2a	http://www.ensembl.org/Multi/Search/Results?q=H05L14.2a%20OR%20H05L14.2c%20OR%20H05L14.2b%20OR%20H05L14.2e%20OR%20H05L14.2d	1.8406	4.63995	27.1118	27.4866	27.3284	27.0337	27.1118	27.4866	27.3284	27.0337	4	25.5584	25.2727	25.3272	25.4398	25.5584	25.2727	25.3272	25.4398	4
C56G7.1	mlc-4	http://www.ensembl.org/Multi/Search/Results?q=C56G7.1	2.79965	4.63536	27.7247	27.1411	27.2236	27.2795	27.7247	27.1411	27.2236	27.2795	4					24.5515	24.6817	24.3756	24.5615	0
W09D10.3	mrpl-12	http://www.ensembl.org/Multi/Search/Results?q=W09D10.3	1.29033	4.56656	26.3798	26.2948	26.1587	26.1489	26.3798	26.2948	26.1587	26.1489	4	25.0404				25.0404	25.0788	24.7231	24.9786	1
F28F5.3a;F28F5.3c;F28F5.3b	lim-8	http://www.ensembl.org/Multi/Search/Results?q=F28F5.3a%20OR%20F28F5.3c%20OR%20F28F5.3b	4.12966	4.51562	30.5378	30.4707	30.6474	29.7526	30.5378	30.4707	30.6474	29.7526	4	26.0504	26.0703	26.3265	26.4426	26.0504	26.0703	26.3265	26.4426	4
T10H10.1	hum-6	http://www.ensembl.org/Multi/Search/Results?q=T10H10.1	3.63109	4.47881	28.7017	28.335	29.3055	28.2841	28.7017	28.335	29.3055	28.2841	4	24.7437	25.4956			24.7437	25.4956	25.011	24.8516	2
Y46G5A.10	cnp-2	http://www.ensembl.org/Multi/Search/Results?q=Y46G5A.10	1.50146	4.47108	29.1945	29.0756	29.338	29.1612	29.1945	29.0756	29.338	29.1612	4	27.6995	27.5313	27.9407	27.5919	27.6995	27.5313	27.9407	27.5919	4
D2030.6	prg-1	http://www.ensembl.org/Multi/Search/Results?q=D2030.6	2.11395	4.46839	27.231	27.7878	27.2723	27.6615	27.231	27.7878	27.2723	27.6615	4	25.1445		25.6523	25.5484	25.1445	25.1516	25.6523	25.5484	3
F52B10.1	nmy-1	http://www.ensembl.org/Multi/Search/Results?q=F52B10.1	1.23637	4.46177	33.9234	33.9555	34.0036	33.6797	33.9234	33.9555	34.0036	33.6797	4	32.5892	32.5785	32.7038	32.7452	32.5892	32.5785	32.7038	32.7452	4
C18B2.3	C18B2.3	http://www.ensembl.org/Multi/Search/Results?q=C18B2.3	1.02406	4.32139	32.4888	32.3823	32.3524	32.1535	32.4888	32.3823	32.3524	32.1535	4	31.2798	31.281	31.2586	31.4613	31.2798	31.281	31.2586	31.4613	4
B0523.5;REV__D2013.1	fli-1	http://www.ensembl.org/Multi/Search/Results?q=B0523.5%20OR%20REV__D2013.1	3.43902	4.28126	28.5957	28.7085	29.0437	28.359	28.5957	28.7085	29.0437	28.359	4	24.9474		24.9478	25.9121	24.9474	25.1435	24.9478	25.9121	3
T23E7.2a;T23E7.2b;T23E7.2c;T23E7.2d	T23E7.2a	http://www.ensembl.org/Multi/Search/Results?q=T23E7.2a%20OR%20T23E7.2b%20OR%20T23E7.2c%20OR%20T23E7.2d	1.13949	4.11205	32.8	32.6499	32.685	32.4386	32.8	32.6499	32.685	32.4386	4	31.4188	31.5016	31.483	31.6123	31.4188	31.5016	31.483	31.6123	4
Y22F5A.4	lys-1	http://www.ensembl.org/Multi/Search/Results?q=Y22F5A.4	2.30492	4.08482	31.5372	31.0739	31.701	31.1676	31.5372	31.0739	31.701	31.1676	4	29.014	29.0019	28.9572	29.287	29.014	29.0019	28.9572	29.287	4
F07H5.9a	pho-13	http://www.ensembl.org/Multi/Search/Results?q=F07H5.9a	2.44668	4.04647	26.746	27.3858	27.4917	27.1917	26.746	27.3858	27.4917	27.1917	4					24.7561	24.976	24.5575	24.7388	0
C39H7.4	C39H7.4	http://www.ensembl.org/Multi/Search/Results?q=C39H7.4	3.17498	3.99939	28.5645	27.8841	28.1322	27.3593	28.5645	27.8841	28.1322	27.3593	4					24.3053	24.9066	25.0513	24.977	0
Y77E11A.15	col-106	http://www.ensembl.org/Multi/Search/Results?q=Y77E11A.15	1.84857	3.97549	26.5782	26.5455	26.6927	26.8323	26.5782	26.5455	26.6927	26.8323	4					24.7422	25.165	24.7903	24.5569	0
Y47G6A.15	Y47G6A.15	http://www.ensembl.org/Multi/Search/Results?q=Y47G6A.15	1.17671	3.93664	30.3201	29.9999	29.9446	30.2628	30.3201	29.9999	29.9446	30.2628	4	29.0942	28.8607	28.7357	29.1301	29.0942	28.8607	28.7357	29.1301	4
C47A10.1	pgp-9	http://www.ensembl.org/Multi/Search/Results?q=C47A10.1	1.72107	3.70337	27.1181	27.048	26.7671	26.524	27.1181	27.048	26.7671	26.524	4			25.3116	25.5081	24.8823	24.871	25.3116	25.5081	2
D1081.7	D1081.7	http://www.ensembl.org/Multi/Search/Results?q=D1081.7	10.3302	3.69765	36.7916	36.8264	36.7769	36.6296	36.7916	36.8264	36.7769	36.6296	4	25.0231	27.1905	26.6599	26.8305	25.0231	27.1905	26.6599	26.8305	4
F10E7.6	F10E7.6	http://www.ensembl.org/Multi/Search/Results?q=F10E7.6	1.76738	3.65956	26.4207	26.472	26.4658	27.0241	26.4207	26.472	26.4658	27.0241	4					24.6732	25.1252	24.4337	25.0811	0
F44E5.1	F44E5.1	http://www.ensembl.org/Multi/Search/Results?q=F44E5.1	1.06865	3.63838	31.4476	31.1513	31.3326	31.3231	31.4476	31.1513	31.3326	31.3231	4	30.2468	30.0809	30.1344	30.5178	30.2468	30.0809	30.1344	30.5178	4
R04E5.10b;R04E5.10a	ifd-1	http://www.ensembl.org/Multi/Search/Results?q=R04E5.10b%20OR%20R04E5.10a	1.71818	3.51005	27.0055	26.8879	26.4554	26.2889	27.0055	26.8879	26.4554	26.2889	4					24.9843	25.2462	24.8436	24.6908	0
Y95B8A.10a;Y95B8A.10c;Y95B8A.10b	pde-6	http://www.ensembl.org/Multi/Search/Results?q=Y95B8A.10a%20OR%20Y95B8A.10c%20OR%20Y95B8A.10b	1.24719	3.41307	28.6213	28.7058	28.4829	28.4214	28.6213	28.7058	28.4829	28.4214	4	27.4966	27.1302	27.08	27.5359	27.4966	27.1302	27.08	27.5359	4
T04F3.1b;T04F3.1a	T04F3.1b	http://www.ensembl.org/Multi/Search/Results?q=T04F3.1b%20OR%20T04F3.1a	1.75144	3.39373	28.947	28.8349	29.2056	28.7072	28.947	28.8349	29.2056	28.7072	4	27.6238	27.1951	26.7655	27.1047	27.6238	27.1951	26.7655	27.1047	4
T23E7.2e;T23E7.2f	T23E7.2e	http://www.ensembl.org/Multi/Search/Results?q=T23E7.2e%20OR%20T23E7.2f	1.0855	3.39135	28.9636	28.8225	29.0932	28.8885	28.9636	28.8225	29.0932	28.8885	4	27.7019	27.8398	27.7236	28.1604	27.7019	27.8398	27.7236	28.1604	4
Y39A3CR.4	ddp-1	http://www.ensembl.org/Multi/Search/Results?q=Y39A3CR.4	1.37613	3.37055	26.2857	26.1119	25.7324	25.6741	26.2857	26.1119	25.7324	25.6741	4	24.8735				24.8735	24.6081	24.3164	24.5016	1
C17G10.5	lys-8	http://www.ensembl.org/Multi/Search/Results?q=C17G10.5	2.10403	3.3574	29.3697	29.0019	29.0678	28.6643	29.3697	29.0019	29.0678	28.6643	4	27.4123	26.7186	27.144	26.4127	27.4123	26.7186	27.144	26.4127	4
F42C5.10	ifo-1	http://www.ensembl.org/Multi/Search/Results?q=F42C5.10	3.83168	3.35364	29.0468	28.5122	29.3892	28.1217	29.0468	28.5122	29.3892	28.1217	4	25.0652				25.0652	25.0288	24.9346	24.7146	1
K02D10.5	snap-29	http://www.ensembl.org/Multi/Search/Results?q=K02D10.5	1.67747	3.3471	26.415	26.4753	26.5873	26.2159	26.415	26.4753	26.5873	26.2159	4					24.2837	24.8136	24.8851	25.0012	0
M106.5	cap-2	http://www.ensembl.org/Multi/Search/Results?q=M106.5	5.73138	3.32543	31.2257	30.8749	30.951	31.182	31.2257	30.8749	30.951	31.182	4				26.4946	24.7296	25.0067	25.0772	26.4946	1
F47G6.4a;F47G6.4b;F47G6.4c	spe-15	http://www.ensembl.org/Multi/Search/Results?q=F47G6.4a%20OR%20F47G6.4b%20OR%20F47G6.4c	1.09728	3.29345	29.7336	29.6538	29.5993	29.5138	29.7336	29.6538	29.5993	29.5138	4	28.4975	28.305	28.5061	28.803	28.4975	28.305	28.5061	28.803	4
C15C6.2b;C15C6.2a	C15C6.2b	http://www.ensembl.org/Multi/Search/Results?q=C15C6.2b%20OR%20C15C6.2a	2.04387	3.29055	26.566	26.8048	26.9237	26.8247	26.566	26.8048	26.9237	26.8247	4	24.9635				24.9635	25.134	24.4313	24.4148	1
F47B7.7a;F47B7.7b	marg-1	http://www.ensembl.org/Multi/Search/Results?q=F47B7.7a%20OR%20F47B7.7b	3.51407	3.18741	29.5767	29.2898	29.2954	29.132	29.5767	29.2898	29.2954	29.132	4	25.9681		25.7813	26.4637	25.9681	25.0245	25.7813	26.4637	3
ZK892.2	nlt-1	http://www.ensembl.org/Multi/Search/Results?q=ZK892.2	1.19578	3.13254	29.2613	29.3522	29.3313	28.7571	29.2613	29.3522	29.3313	28.7571	4	28.0007	28.1942	27.6308	28.0931	28.0007	28.1942	27.6308	28.0931	4
C46A5.3b;C46A5.3a	col-14	http://www.ensembl.org/Multi/Search/Results?q=C46A5.3b%20OR%20C46A5.3a	1.27644	3.11213	27.86	27.6975	27.5905	28.0565	27.86	27.6975	27.5905	28.0565	4	26.3418	26.3083	26.4816	26.967	26.3418	26.3083	26.4816	26.967	4
C01G8.5b;C01G8.5a	erm-1	http://www.ensembl.org/Multi/Search/Results?q=C01G8.5b%20OR%20C01G8.5a	1.05348	3.08291	30.6284	30.4513	30.6906	30.243	30.6284	30.4513	30.6906	30.243	4	29.7347	29.1453	29.3479	29.5714	29.7347	29.1453	29.3479	29.5714	4
F08B6.4b	unc-87	http://www.ensembl.org/Multi/Search/Results?q=F08B6.4b	5.64739	3.04348	31.7354	30.7965	31.3783	31.376	31.7354	30.7965	31.3783	31.376	4	25.4581		24.886	27.293	25.4581	25.0595	24.886	27.293	3
T12D8.6	mlc-5	http://www.ensembl.org/Multi/Search/Results?q=T12D8.6	2.34117	2.92793	27.459	27.4079	27.3567	26.5277	27.459	27.4079	27.3567	26.5277	4					24.7339	24.7873	24.8872	24.9781	0
F08B6.4a	unc-87	http://www.ensembl.org/Multi/Search/Results?q=F08B6.4a	5.61278	2.92541	37.1164	37.005	37.2601	36.7504	37.1164	37.005	37.2601	36.7504	4	30.9995	30.7563	30.9737	32.9513	30.9995	30.7563	30.9737	32.9513	4
ZK1067.2b;ZK1067.2a	ZK1067.2b	http://www.ensembl.org/Multi/Search/Results?q=ZK1067.2b%20OR%20ZK1067.2a	4.77832	2.90438	31.8462	31.9283	31.9778	32.0426	31.8462	31.9283	31.9778	32.0426	4	27.9334	26.6557	26.2937	27.799	27.9334	26.6557	26.2937	27.799	4
F29G6.3b;F29G6.3f	hpo-34	http://www.ensembl.org/Multi/Search/Results?q=F29G6.3b%20OR%20F29G6.3f	3.32248	2.89163	28.8005	28.1117	28.4379	27.3029	28.8005	28.1117	28.4379	27.3029	4					24.8294	24.9955	24.9005	24.6376	0
C53C9.2	clik-2	http://www.ensembl.org/Multi/Search/Results?q=C53C9.2	1.95478	2.87049	29.3201	29.2595	29.6066	28.3964	29.3201	29.2595	29.6066	28.3964	4	27.8141	26.8724	26.9005	27.1765	27.8141	26.8724	26.9005	27.1765	4
ZK1128.7	ZK1128.7	http://www.ensembl.org/Multi/Search/Results?q=ZK1128.7	1.92278	2.79842	27.9638	27.7502	28.0705	27.4647	27.9638	27.7502	28.0705	27.4647	4	26.0848	26.0674	26.264		26.0848	26.0674	26.264	25.1418	3
F37B4.2	ifc-1	http://www.ensembl.org/Multi/Search/Results?q=F37B4.2	2.47688	2.78267	28.3926	27.2891	27.876	27.7629	28.3926	27.2891	27.876	27.7629	4		25.8649		26.0226	24.881	25.8649	24.6446	26.0226	2
Y49E10.15	snr-6	http://www.ensembl.org/Multi/Search/Results?q=Y49E10.15	1.31678	2.70844	26.2474	26.2411	26.4842	26.4297	26.2474	26.2411	26.4842	26.4297	4	25.2748				25.2748	25.3218	24.9138	24.6249	1
F29G6.3a	hpo-34	http://www.ensembl.org/Multi/Search/Results?q=F29G6.3a	4.62357	2.67019	31.1337	30.8296	31.014	30.7812	31.1337	30.8296	31.014	30.7812	4	26.9957		26.4936	26.8998	26.9957	24.8752	26.4936	26.8998	3
C25A11.4e;C25A11.4j;C25A11.4i;C25A11.4h;C25A11.4a;C25A11.4g;C25A11.4m;C25A11.4l;C25A11.4c;C25A11.4k;C25A11.4d;C25A11.4f;C25A11.4b	ajm-1	http://www.ensembl.org/Multi/Search/Results?q=C25A11.4e%20OR%20C25A11.4j%20OR%20C25A11.4i%20OR%20C25A11.4h%20OR%20C25A11.4a%20OR%20C25A11.4g%20OR%20C25A11.4m%20OR%20C25A11.4l%20OR%20C25A11.4c%20OR%20C25A11.4k	1.07265	2.66924	25.9333	26.3982	25.6683	25.8083	25.9333	26.3982	25.6683	25.8083	4	24.8006				24.8006	24.8122	24.658	25.2467	1
K07D8.1	mup-4	http://www.ensembl.org/Multi/Search/Results?q=K07D8.1	1.3296	2.6653	29.4164	29.2358	28.9449	28.9053	29.4164	29.2358	28.9449	28.9053	4	27.8561	28.0849	28.0157	27.2273	27.8561	28.0849	28.0157	27.2273	4
Y51H7C.13	Y51H7C.13	http://www.ensembl.org/Multi/Search/Results?q=Y51H7C.13	1.67642	2.65161	29.0402	28.9486	29.0828	29.0647	29.0402	28.9486	29.0828	29.0647	4	26.8872	27.2863	27.5301	27.727	26.8872	27.2863	27.5301	27.727	4
C48B6.2	C48B6.2	http://www.ensembl.org/Multi/Search/Results?q=C48B6.2	1.63077	2.59096	26.5769	25.9908	27.0258	26.8482	26.5769	25.9908	27.0258	26.8482	4				25.6036	24.7441	25.0695	24.5014	25.6036	1
T25C8.2	act-5	http://www.ensembl.org/Multi/Search/Results?q=T25C8.2	1.77324	2.58284	35.5031	35.4328	35.3485	35.356	35.5031	35.4328	35.3485	35.356	4	33.4484	33.4554	33.3979	34.2458	33.4484	33.4554	33.3979	34.2458	4
F09F7.2a;F09F7.2b	mlc-3	http://www.ensembl.org/Multi/Search/Results?q=F09F7.2a%20OR%20F09F7.2b	1.61843	2.56699	31.7046	31.458	31.5071	30.6771	31.7046	31.458	31.5071	30.6771	4	29.8017	29.8064	29.8279	29.437	29.8017	29.8064	29.8279	29.437	4
C36E6.5	mlc-2	http://www.ensembl.org/Multi/Search/Results?q=C36E6.5	1.09441	2.51543	33.0564	32.7849	32.7047	32.3011	33.0564	32.7849	32.7047	32.3011	4	31.7305	31.7124	31.5537	31.473	31.7305	31.7124	31.5537	31.473	4
K04E7.2	pept-1	http://www.ensembl.org/Multi/Search/Results?q=K04E7.2	1.05039	2.49754	30.1955	29.9647	30.2377	29.9816	30.1955	29.9647	30.2377	29.9816	4	28.8554	28.9146	28.8939	29.514	28.8554	28.9146	28.8939	29.514	4
R119.4	pqn-59	http://www.ensembl.org/Multi/Search/Results?q=R119.4	1.08383	2.39401	27.9235	27.7014	28.1048	27.2656	27.9235	27.7014	28.1048	27.2656	4	27.1203	26.5018	26.5372	26.5007	27.1203	26.5018	26.5372	26.5007	4
K03H1.4;K03H1.3	ttr-2	http://www.ensembl.org/Multi/Search/Results?q=K03H1.4%20OR%20K03H1.3	1.65894	2.36387	27.0413	26.1889	26.7456	25.9944	27.0413	26.1889	26.7456	25.9944	4					24.6606	24.8209	25.0096	24.8434	0
K06A4.3	gsnl-1	http://www.ensembl.org/Multi/Search/Results?q=K06A4.3	7.21423	2.33742	33.6135	33.5431	33.7351	33.3195	33.6135	33.5431	33.7351	33.3195	4	26.4246	24.8282	25.0956	29.0058	26.4246	24.8282	25.0956	29.0058	4
Y57G11C.24a;Y57G11C.24j;Y57G11C.24g;Y57G11C.24i;Y57G11C.24d;Y57G11C.24k;Y57G11C.24h;Y57G11C.24e;Y57G11C.24l;Y57G11C.24m	eps-8	http://www.ensembl.org/Multi/Search/Results?q=Y57G11C.24a%20OR%20Y57G11C.24j%20OR%20Y57G11C.24g%20OR%20Y57G11C.24i%20OR%20Y57G11C.24d%20OR%20Y57G11C.24k%20OR%20Y57G11C.24h%20OR%20Y57G11C.24e%20OR%20Y57G11C.24l%20OR%20Y57G11C.24m	1.9455	2.30511	29.4311	29.3721	29.4226	28.5674	29.4311	29.3721	29.4226	28.5674	4	28.0802	26.9842	26.4638	27.4829	28.0802	26.9842	26.4638	27.4829	4
T10H9.5a;T10H9.5c	pmp-5	http://www.ensembl.org/Multi/Search/Results?q=T10H9.5a%20OR%20T10H9.5c	1.05801	2.27821	33.0637	32.827	33.0898	32.8057	33.0637	32.827	33.0898	32.8057	4	31.9871	31.4755	31.771	32.3206	31.9871	31.4755	31.771	32.3206	4
F36D4.3a;F36D4.3b;F36D4.3k;F36D4.3j;F36D4.3i;F36D4.3h;F36D4.3g;F36D4.3e;F36D4.3c;F36D4.3f	hum-2	http://www.ensembl.org/Multi/Search/Results?q=F36D4.3a%20OR%20F36D4.3b%20OR%20F36D4.3k%20OR%20F36D4.3j%20OR%20F36D4.3i%20OR%20F36D4.3h%20OR%20F36D4.3g%20OR%20F36D4.3e%20OR%20F36D4.3c%20OR%20F36D4.3f	2.3293	2.26916	27.9409	28.0361	28.1941	27.3857	27.9409	28.0361	28.1941	27.3857	4	26.0745			26.34	26.0745	25.2214	24.6037	26.34	2
F29D10.4	hum-1	http://www.ensembl.org/Multi/Search/Results?q=F29D10.4	4.50196	2.26658	32.3539	31.9582	32.0433	31.675	32.3539	31.9582	32.0433	31.675	4	29.4588	26.4472	27.0195	27.0972	29.4588	26.4472	27.0195	27.0972	4
F57H12.6;F57H12.3	F57H12.6	http://www.ensembl.org/Multi/Search/Results?q=F57H12.6%20OR%20F57H12.3	2.86659	2.18821	28.6016	28.3799	28.0693	27.9534	28.6016	28.3799	28.0693	27.9534	4				26.8143	24.8756	25.0166	24.8313	26.8143	1
C29E6.2b;C29E6.2a	trpa-1	http://www.ensembl.org/Multi/Search/Results?q=C29E6.2b%20OR%20C29E6.2a	1.05787	2.16659	25.6275	25.8411	25.9824	25.9649	25.6275	25.8411	25.9824	25.9649	4					24.6812	24.9867	24.3179	25.1987	0
F57F10.1b;F57F10.1d;F57F10.1c;F57F10.1a;F57F10.1e	abts-3	http://www.ensembl.org/Multi/Search/Results?q=F57F10.1b%20OR%20F57F10.1d%20OR%20F57F10.1c%20OR%20F57F10.1a%20OR%20F57F10.1e	1.20867	2.13683	26.1071	25.9092	26.7165	26.3112	26.1071	25.9092	26.7165	26.3112	4				25.7273	24.9586	24.6383	24.8849	25.7273	1
R09H10.5	R09H10.5	http://www.ensembl.org/Multi/Search/Results?q=R09H10.5	3.74652	2.13533	29.6228	29.376	29.2484	29.1521	29.6228	29.376	29.2484	29.1521	4	27.0675			26.0995	27.0675	24.7034	24.5427	26.0995	2
Y119D3B.17	pes-4	http://www.ensembl.org/Multi/Search/Results?q=Y119D3B.17	1.48078	2.11918	26.5737	26.6436	26.4435	26.2253	26.5737	26.6436	26.4435	26.2253	4	25.7399				25.7399	24.8264	24.4928	24.904	1
F13E6.1	F13E6.1	http://www.ensembl.org/Multi/Search/Results?q=F13E6.1	1.15768	2.11911	27.6237	27.3098	27.6717	27.8658	27.6237	27.3098	27.6717	27.8658	4	26.6986	25.9436	26.2543	26.9439	26.6986	25.9436	26.2543	26.9439	4
F15D4.3	romo-1	http://www.ensembl.org/Multi/Search/Results?q=F15D4.3	1.08158	2.11687	27.2349	26.2616	26.8397	26.8134	27.2349	26.2616	26.8397	26.8134	4	25.6636	25.9297	25.6863	25.5436	25.6636	25.9297	25.6863	25.5436	4
T02C12.1	hum-5	http://www.ensembl.org/Multi/Search/Results?q=T02C12.1	4.45768	2.11516	32.8863	32.6547	32.8972	32.3643	32.8863	32.6547	32.8972	32.3643	4	29.1984	26.9033	27.1024	29.7678	29.1984	26.9033	27.1024	29.7678	4
ZK721.2;W03F8.1;T20B3.2	unc-27	http://www.ensembl.org/Multi/Search/Results?q=ZK721.2%20OR%20W03F8.1%20OR%20T20B3.2	1.3377	2.10865	30.8893	30.7895	30.7296	29.7752	30.8893	30.7895	30.7296	29.7752	4	29.7592	29.3148	28.9689	28.7899	29.7592	29.3148	28.9689	28.7899	4
T11B7.4b;T11B7.4e;T11B7.4d;T11B7.4a;T11B7.4c	alp-1	http://www.ensembl.org/Multi/Search/Results?q=T11B7.4b%20OR%20T11B7.4e%20OR%20T11B7.4d%20OR%20T11B7.4a%20OR%20T11B7.4c	1.09755	2.10607	26.371	26.1533	25.8178	25.5518	26.371	26.1533	25.8178	25.5518	4	25.2957				25.2957	24.9499	24.2915	24.9666	1
F53B3.6	F53B3.6	http://www.ensembl.org/Multi/Search/Results?q=F53B3.6	1.40517	2.08476	28.9785	28.8776	28.4926	28.2976	28.9785	28.8776	28.4926	28.2976	4	27.3492	27.8217	27.3752	26.4796	27.3492	27.8217	27.3752	26.4796	4
R06C7.1	wago-1	http://www.ensembl.org/Multi/Search/Results?q=R06C7.1	1.41908	2.04557	28.4648	28.6684	28.7089	28.7183	28.4648	28.6684	28.7089	28.7183	4	27.6861	26.5187	27.4484	27.2309	27.6861	26.5187	27.4484	27.2309	4
R12C12.1a;R12C12.1b	gldc-1	http://www.ensembl.org/Multi/Search/Results?q=R12C12.1a%20OR%20R12C12.1b	1.52347	2.04517	33.0311	33.1843	32.9871	32.4232	33.0311	33.1843	32.9871	32.4232	4	31.14	30.9871	31.0984	32.3066	31.14	30.9871	31.0984	32.3066	4
T17H7.4c;T17H7.4b;T17H7.4a;T17H7.4j;T17H7.4k;T17H7.4g	pat-12	http://www.ensembl.org/Multi/Search/Results?q=T17H7.4c%20OR%20T17H7.4b%20OR%20T17H7.4a%20OR%20T17H7.4j%20OR%20T17H7.4k%20OR%20T17H7.4g	1.42749	2.03748	31.5279	31.2679	31.2328	30.8112	31.5279	31.2679	31.2328	30.8112	4	29.903	30.2078	30.0846	28.9344	29.903	30.2078	30.0846	28.9344	4
F46F11.5	vha-10	http://www.ensembl.org/Multi/Search/Results?q=F46F11.5	1.91381	2.0234	28.2327	27.8841	27.8182	27.0455	28.2327	27.8841	27.8182	27.0455	4	26.6165		26.0283	25.9601	26.6165	24.7205	26.0283	25.9601	3
Y22D7AL.10	Y22D7AL.10	http://www.ensembl.org/Multi/Search/Results?q=Y22D7AL.10	1.5818	2.02121	28.9142	28.6197	28.5945	27.6753	28.9142	28.6197	28.5945	27.6753	4	27.5118	26.4859	27.2992	26.1797	27.5118	26.4859	27.2992	26.1797	4
D2024.6	cap-1	http://www.ensembl.org/Multi/Search/Results?q=D2024.6	5.76687	2.00157	31.6467	31.2825	31.5696	31.5358	31.6467	31.2825	31.5696	31.5358	4				28.6916	24.9723	24.9782	24.3252	28.6916	1
F15H10.2;F15H10.1	col-13	http://www.ensembl.org/Multi/Search/Results?q=F15H10.2%20OR%20F15H10.1	2.9484	1.94544	28.0044	27.9914	27.8418	28.0956	28.0044	27.9914	27.8418	28.0956	4				26.6223	24.4181	24.7281	24.3712	26.6223	1
ZC8.4d;ZC8.4b;ZC8.4e	lfi-1	http://www.ensembl.org/Multi/Search/Results?q=ZC8.4d%20OR%20ZC8.4b%20OR%20ZC8.4e	2.80114	1.92277	35.4702	35.3566	35.1759	35.0391	35.4702	35.3566	35.1759	35.0391	4	32.0737	31.8234	31.892	34.0481	32.0737	31.8234	31.892	34.0481	4
W02B12.3a;W02B12.3b;W02B12.3c	rsp-1	http://www.ensembl.org/Multi/Search/Results?q=W02B12.3a%20OR%20W02B12.3b%20OR%20W02B12.3c	1.08318	1.92014	28.5672	28.3933	28.6515	28.0547	28.5672	28.3933	28.6515	28.0547	4	27.0859	27.1498	27.0529	28.0454	27.0859	27.1498	27.0529	28.0454	4
F02A9.3	far-2	http://www.ensembl.org/Multi/Search/Results?q=F02A9.3	1.14646	1.90212	27.5755	27.6788	26.7717	27.2149	27.5755	27.6788	26.7717	27.2149	4	26.3988	25.6345	26.7329	25.8889	26.3988	25.6345	26.7329	25.8889	4
F28C6.3	cpf-1	http://www.ensembl.org/Multi/Search/Results?q=F28C6.3	4.21175	1.89278	31.766	31.6318	31.2859	30.8708	31.766	31.6318	31.2859	30.8708	4	27.3619	25.6723	26.2079	29.4655	27.3619	25.6723	26.2079	29.4655	4
C01F6.6i;C01F6.6c;C01F6.6d;C01F6.6a;C01F6.6h;C01F6.6f;C01F6.6g;C01F6.6b;C01F6.6j;C01F6.6e	nrfl-1	http://www.ensembl.org/Multi/Search/Results?q=C01F6.6i%20OR%20C01F6.6c%20OR%20C01F6.6d%20OR%20C01F6.6a%20OR%20C01F6.6h%20OR%20C01F6.6f%20OR%20C01F6.6g%20OR%20C01F6.6b%20OR%20C01F6.6j%20OR%20C01F6.6e	2.8393	1.86768	29.5099	29.1781	29.6486	28.8479	29.5099	29.1781	29.6486	28.8479	4	27.4443		26.9823	26.6602	27.4443	24.7406	26.9823	26.6602	3
Y41D4B.11a	Y41D4B.11a	http://www.ensembl.org/Multi/Search/Results?q=Y41D4B.11a	1.11731	1.85802	26.5194	26.0188	25.945	26.337	26.5194	26.0188	25.945	26.337	4	24.8804	25.3267		25.6532	24.8804	25.3267	24.4906	25.6532	3
F28C6.6	suf-1	http://www.ensembl.org/Multi/Search/Results?q=F28C6.6	2.76439	1.83219	31.0739	31.0904	31.1493	30.5293	31.0739	31.0904	31.1493	30.5293	4	28.5472	27.5818	27.0032	29.6532	28.5472	27.5818	27.0032	29.6532	4
R53.2	dtmk-1	http://www.ensembl.org/Multi/Search/Results?q=R53.2	1.35541	1.83214	26.7296	25.4183	26.7087	26.5246	26.7296	25.4183	26.7087	26.5246	4	25.6612		24.8679		25.6612	24.6906	24.8679	24.7399	2
Y110A7A.15a	Y110A7A.15a	http://www.ensembl.org/Multi/Search/Results?q=Y110A7A.15a	1.3376	1.80635	28.1333	28.1895	28.165	28.1319	28.1333	28.1895	28.165	28.1319	4	26.0497	27.0549	26.8733	27.2915	26.0497	27.0549	26.8733	27.2915	4
F53A9.10a;F53A9.10b	tnt-2	http://www.ensembl.org/Multi/Search/Results?q=F53A9.10a%20OR%20F53A9.10b	1.24677	1.79738	30.2027	29.6531	30.1171	28.9522	30.2027	29.6531	30.1171	28.9522	4	28.8012	28.2387	28.465	28.433	28.8012	28.2387	28.465	28.433	4
Y87G2A.19	Y87G2A.19	http://www.ensembl.org/Multi/Search/Results?q=Y87G2A.19	1.21735	1.72564	27.6167	27.0066	27.0181	27.7972	27.6167	27.0066	27.0181	27.7972	4	26.4348		26.2915	26.5859	26.4348	25.257	26.2915	26.5859	3
R153.1c;R153.1e;R153.1h;R153.1b;R153.1g;R153.1d;R153.1f;R153.1a	pde-4	http://www.ensembl.org/Multi/Search/Results?q=R153.1c%20OR%20R153.1e%20OR%20R153.1h%20OR%20R153.1b%20OR%20R153.1g%20OR%20R153.1d%20OR%20R153.1f%20OR%20R153.1a	1.35066	1.72498	26.1794	26.3673	27.4053	26.1781	26.1794	26.3673	27.4053	26.1781	4	26.0919				26.0919	24.9067	24.9134	24.8154	1
F46G10.1a	F46G10.1a	http://www.ensembl.org/Multi/Search/Results?q=F46G10.1a	3.16194	1.7024	33.8945	33.5684	33.3762	33.0942	33.8945	33.5684	33.3762	33.0942	4	29.2028	30.3471	29.3609	32.3747	29.2028	30.3471	29.3609	32.3747	4
F15G9.1b;F15G9.1c;F15G9.1a	F15G9.1b	http://www.ensembl.org/Multi/Search/Results?q=F15G9.1b%20OR%20F15G9.1c%20OR%20F15G9.1a	1.34179	1.69084	26.5474	26.3812	25.5408	25.3366	26.5474	26.3812	25.5408	25.3366	4					24.6306	24.6619	24.5201	24.6263	0
F46G10.7b;F46G10.7c	sir-2.2	http://www.ensembl.org/Multi/Search/Results?q=F46G10.7b%20OR%20F46G10.7c	3.81145	1.68707	30.9887	30.6856	30.8797	30.5743	30.9887	30.6856	30.8797	30.5743	4	27.3413	25.9217	25.3891	29.2304	27.3413	25.9217	25.3891	29.2304	4
K08E3.10	mlc-7	http://www.ensembl.org/Multi/Search/Results?q=K08E3.10	1.26813	1.66734	26.1707	25.704	26.6619	25.2483	26.1707	25.704	26.6619	25.2483	4					24.7136	24.705	24.4601	24.8337	0
Y66H1A.6a;Y66H1A.6c;Y66H1A.6b	hum-8	http://www.ensembl.org/Multi/Search/Results?q=Y66H1A.6a%20OR%20Y66H1A.6c%20OR%20Y66H1A.6b	2.41505	1.63901	30.3367	30.1059	30.111	29.5085	30.3367	30.1059	30.111	29.5085	4	28.5914	26.1178	27.1345	28.5582	28.5914	26.1178	27.1345	28.5582	4
R09E10.6	R09E10.6	http://www.ensembl.org/Multi/Search/Results?q=R09E10.6	2.07366	1.63244	27.8739	27.9143	28.4992	28.1453	27.8739	27.9143	28.4992	28.1453	4	26.341	26.6835	26.6068		26.341	26.6835	26.6068	24.5067	3
C25A1.6	nola-3	http://www.ensembl.org/Multi/Search/Results?q=C25A1.6	1.46258	1.60331	26.7894	26.3343		26.3454	26.7894	26.3343	24.9919	26.3454	3					24.3162	24.8272	24.4076	25.0597	0
T23B3.2	T23B3.2	http://www.ensembl.org/Multi/Search/Results?q=T23B3.2	1.20101	1.59281	26.6239	26.087	26.5695	26.871	26.6239	26.087	26.5695	26.871	4		25.498	25.9004	25.5476	24.4013	25.498	25.9004	25.5476	3
T01G9.6a;T01G9.6b	kin-10	http://www.ensembl.org/Multi/Search/Results?q=T01G9.6a%20OR%20T01G9.6b	1.27851	1.59185	26.2526	26.0931	26.5372	26.7068	26.2526	26.0931	26.5372	26.7068	4	26.0231				26.0231	25.2608	24.5745	24.6172	1
F42G8.11	sph-1	http://www.ensembl.org/Multi/Search/Results?q=F42G8.11	1.83227	1.58126	26.8206	27.1822	27.0253	27.4779	26.8206	27.1822	27.0253	27.4779	4	26.7082				26.7082	24.6498	24.8942	24.9246	1
C56C10.8	icd-1	http://www.ensembl.org/Multi/Search/Results?q=C56C10.8	1.27685	1.5806	29.6461	28.9836	28.9528	27.9572	29.6461	28.9836	28.9528	27.9572	4	27.9527	27.241	28.0095	27.2291	27.9527	27.241	28.0095	27.2291	4
B0495.4	nhx-2	http://www.ensembl.org/Multi/Search/Results?q=B0495.4	1.59802	1.57976	27.9724	27.7089	27.8463	27.3041	27.9724	27.7089	27.8463	27.3041	4	26.696		26.258	26.6082	26.696	24.8772	26.258	26.6082	3
C06G1.4	ain-1	http://www.ensembl.org/Multi/Search/Results?q=C06G1.4	1.22655	1.57457	26.2409	26.628	26.8001	26.4124	26.2409	26.628	26.8001	26.4124	4	26.1827				26.1827	25.1234	24.6103	25.2587	1
T04A8.11	mrpl-16	http://www.ensembl.org/Multi/Search/Results?q=T04A8.11	1.93576	1.56896	27.1925	27.2446	27.0218	27.0364	27.1925	27.2446	27.0218	27.0364	4	26.6356				26.6356	24.7551	24.6667	24.6949	1
M03F4.7a;M03F4.7b	calu-1	http://www.ensembl.org/Multi/Search/Results?q=M03F4.7a%20OR%20M03F4.7b	1.67962	1.54894	28.034	27.8778	26.7782	26.4683	28.034	27.8778	26.7782	26.4683	4	26.3453		26.3448		26.3453	25.0684	26.3448	24.6812	2
K02G10.7d;K02G10.7c	aqp-8	http://www.ensembl.org/Multi/Search/Results?q=K02G10.7d%20OR%20K02G10.7c	1.39599	1.5346	27.5166	26.9439	27.2442	27.4092	27.5166	26.9439	27.2442	27.4092	4		26.2638	26.2154	26.3063	24.7444	26.2638	26.2154	26.3063	3
R07E5.7	R07E5.7	http://www.ensembl.org/Multi/Search/Results?q=R07E5.7	1.56304	1.52201	26.8082	26.5036	26.6359	26.5416	26.8082	26.5036	26.6359	26.5416	4		26.2036			24.3713	26.2036	24.5712	25.091	1
Y67D8C.3b;Y67D8C.3a;Y67D8C.3c	Y67D8C.3b	http://www.ensembl.org/Multi/Search/Results?q=Y67D8C.3b%20OR%20Y67D8C.3a%20OR%20Y67D8C.3c	2.41393	1.46071	28.3541	28.8596	29.4954	29.2294	28.3541	28.8596	29.4954	29.2294	4	26.5179	27.2713		27.8563	26.5179	27.2713	24.6373	27.8563	3
W02D3.5	lbp-6	http://www.ensembl.org/Multi/Search/Results?q=W02D3.5	2.09373	1.4581	27.8407	27.7226	27.6164	27.3829	27.8407	27.7226	27.6164	27.3829	4	27.2735				27.2735	25.0805	24.7406	25.093	1
ZC513.12	sth-1	http://www.ensembl.org/Multi/Search/Results?q=ZC513.12	1.92532	1.3817	27.2325	27.432	26.9851		27.2325	27.432	26.9851	24.8713	3					24.4717	24.9967	24.2599	25.0913	0
K09F5.2	vit-1	http://www.ensembl.org/Multi/Search/Results?q=K09F5.2	-2.05713	5.95347	29.9033	30.0251	29.6941	29.9415	29.9033	30.0251	29.6941	29.9415	4	32.0394	32.0397	31.9901	31.7232	32.0394	32.0397	31.9901	31.7232	4
F59D8.2	vit-4	http://www.ensembl.org/Multi/Search/Results?q=F59D8.2	-1.89819	5.07056	33.5324	33.4973	33.3029	33.6166	33.5324	33.4973	33.3029	33.6166	4	35.4656	35.3875	35.5657	35.1232	35.4656	35.3875	35.5657	35.1232	4
C04F6.1	vit-5	http://www.ensembl.org/Multi/Search/Results?q=C04F6.1	-1.88589	4.64259	30.0697	30.0967	29.6658	30.1988	30.0697	30.0967	29.6658	30.1988	4	31.9633	31.8722	32.1243	31.6149	31.9633	31.8722	32.1243	31.6149	4
Y54G2A.4	samt-1	http://www.ensembl.org/Multi/Search/Results?q=Y54G2A.4	-2.08466	4.14241					24.5302	24.154	24.7962	24.5073	0	26.4023	27.0515	26.3496	26.523	26.4023	27.0515	26.3496	26.523	4
T11F8.3b;T11F8.3a	rme-2	http://www.ensembl.org/Multi/Search/Results?q=T11F8.3b%20OR%20T11F8.3a	-3.40021	3.78083	24.6532				24.6532	24.8371	24.8577	24.8243	1	28.3353	28.4251	28.3606	27.6522	28.3353	28.4251	28.3606	27.6522	4
D2013.9	ttll-12	http://www.ensembl.org/Multi/Search/Results?q=D2013.9	-1.71263	3.53549					24.3574	24.1273	24.9119	24.6391	0	26.581	26.1055	26.1839	26.0159	26.581	26.1055	26.1839	26.0159	4
H02I12.1	cbd-1	http://www.ensembl.org/Multi/Search/Results?q=H02I12.1	-2.58041	3.16907					24.9666	24.4431	24.3916	24.1738	0	27.3782	27.3935	27.3146	26.2105	27.3782	27.3935	27.3146	26.2105	4
F59D8.1	vit-3	http://www.ensembl.org/Multi/Search/Results?q=F59D8.1	-1.89545	3.08132	27.8585	27.8999	27.1059	28.0442	27.8585	27.8999	27.1059	28.0442	4	29.8639	29.6192	29.6634	29.3438	29.8639	29.6192	29.6634	29.3438	4
C44B7.5	C44B7.5	http://www.ensembl.org/Multi/Search/Results?q=C44B7.5	-1.06051	2.9772	28.4603	28.5414	28.3631	28.6316	28.4603	28.5414	28.3631	28.6316	4	29.4627	29.882	29.5851	29.3087	29.4627	29.882	29.5851	29.3087	4
Y45F10A.2	puf-3	http://www.ensembl.org/Multi/Search/Results?q=Y45F10A.2	-3.04488	2.95305	25.908			25.7147	25.908	24.5417	24.6914	25.7147	2	28.1903	28.4233	28.5745	27.8472	28.1903	28.4233	28.5745	27.8472	4
C42D8.2a;C42D8.2b	vit-2	http://www.ensembl.org/Multi/Search/Results?q=C42D8.2a%20OR%20C42D8.2b	-1.52274	2.9207	34.6192	34.6303	34.5305	34.8151	34.6192	34.6303	34.5305	34.8151	4	36.3837	36.2607	36.3543	35.6874	36.3837	36.2607	36.3543	35.6874	4
F22B3.4;REV__B0228.5b;REV__B0228.5a	gfat-2	http://www.ensembl.org/Multi/Search/Results?q=F22B3.4%20OR%20REV__B0228.5b%20OR%20REV__B0228.5a	-1.07827	2.81088	30.0868	30.1115	29.9631	30.1195	30.0868	30.1115	29.9631	30.1195	4	31.1701	31.3274	31.2864	30.8101	31.1701	31.3274	31.2864	30.8101	4
K07H8.6a;K07H8.6c;K07H8.6b	vit-6	http://www.ensembl.org/Multi/Search/Results?q=K07H8.6a%20OR%20K07H8.6c%20OR%20K07H8.6b	-1.03945	2.80919	35.2815	35.3711	35.2664	35.3285	35.2815	35.3711	35.2664	35.3285	4	36.5146	36.3638	36.4753	36.0515	36.5146	36.3638	36.4753	36.0515	4
Y50D7A.7	ads-1	http://www.ensembl.org/Multi/Search/Results?q=Y50D7A.7	-1.18573	2.70993	31.272	31.4702	31.4754	31.7553	31.272	31.4702	31.4754	31.7553	4	32.4736	33.0598	32.8544	32.3281	32.4736	33.0598	32.8544	32.3281	4
F57C9.5	htp-3	http://www.ensembl.org/Multi/Search/Results?q=F57C9.5	-1.04721	2.67012					24.1843	24.6856	24.795	24.2913	0	25.5897		25.681	25.5628	25.5897	25.3115	25.681	25.5628	3
C31H5.6a;C31H5.6b	C31H5.6a	http://www.ensembl.org/Multi/Search/Results?q=C31H5.6a%20OR%20C31H5.6b	-1.31827	2.63908	27.1789	27.3858	27.1644	27.8544	27.1789	27.3858	27.1644	27.8544	4	28.275	29.1	28.9874	28.4943	28.275	29.1	28.9874	28.4943	4
T01H3.4	perm-1	http://www.ensembl.org/Multi/Search/Results?q=T01H3.4	-1.65529	2.57683	25.3121	26.0814		25.9237	25.3121	26.0814	24.9931	25.9237	3	27.6132	27.52	27.0411	26.7571	27.6132	27.52	27.0411	26.7571	4
K05C4.6a;K05C4.6b	hmp-2	http://www.ensembl.org/Multi/Search/Results?q=K05C4.6a%20OR%20K05C4.6b	-1.06208	2.33583					24.4923	24.5916	24.7125	24.8026	0	25.7025		25.9112	25.9968	25.7025	25.2368	25.9112	25.9968	3
ZK1248.16	lec-5	http://www.ensembl.org/Multi/Search/Results?q=ZK1248.16	-1.67158	2.10727	28.9078	28.81	29.1351	29.7765	28.9078	28.81	29.1351	29.7765	4	30.8018	31.3763	31.2355	29.9021	30.8018	31.3763	31.2355	29.9021	4
C27F2.8	tmem-131	http://www.ensembl.org/Multi/Search/Results?q=C27F2.8	-1.07292	2.09155	28.6758	29.003	28.736	29.1622	28.6758	29.003	28.736	29.1622	4	29.4082	30.3633	29.8798	30.2174	29.4082	30.3633	29.8798	30.2174	4
F46H5.7a;F46H5.7b	F46H5.7a	http://www.ensembl.org/Multi/Search/Results?q=F46H5.7a%20OR%20F46H5.7b	-1.16003	2.04851	30.8669	30.9185	30.6256	30.7925	30.8669	30.9185	30.6256	30.7925	4	31.7637	32.3638	32.2585	31.4576	31.7637	32.3638	32.2585	31.4576	4
K06A5.2	K06A5.2	http://www.ensembl.org/Multi/Search/Results?q=K06A5.2	-1.73273	2.04216			26.0524		24.4669	24.8471	26.0524	24.6616	1	26.8972	27.0231	26.9694	26.0692	26.8972	27.0231	26.9694	26.0692	4
T05E7.1	T05E7.1	http://www.ensembl.org/Multi/Search/Results?q=T05E7.1	-1.33707	1.72959	25.9569	26.0794		26.5841	25.9569	26.0794	25.1838	26.5841	3	27.1782	27.8469	27.64	26.4875	27.1782	27.8469	27.64	26.4875	4
C07D8.6	C07D8.6	http://www.ensembl.org/Multi/Search/Results?q=C07D8.6	-1.8436	1.70906	26.0484	25.7228			26.0484	25.7228	24.917	24.321	2	28.251	26.8479	27.0979	26.1868	28.251	26.8479	27.0979	26.1868	4
C44B12.5	perm-4	http://www.ensembl.org/Multi/Search/Results?q=C44B12.5	-1.34539	1.68109					24.4622	24.7656	24.5686	24.2968	0	25.9145	26.1726	26.4373		25.9145	26.1726	26.4373	24.9503	3
C15H9.7	kynu-1	http://www.ensembl.org/Multi/Search/Results?q=C15H9.7	-2.47182	1.65762	31.2552	31.9723	30.6028	30.7268	31.2552	31.9723	30.6028	30.7268	4	33.9832	34.531	34.2011	31.729	33.9832	34.531	34.2011	31.729	4
ZK593.1c;ZK593.1b;ZK593.1a	pyk-2	http://www.ensembl.org/Multi/Search/Results?q=ZK593.1c%20OR%20ZK593.1b%20OR%20ZK593.1a	-2.15838	1.47456					24.4593	24.8587	25.0379	24.2257	0	26.5904		27.7757	27.6918	26.5904	25.1574	27.7757	27.6918	3
T23G11.2	gna-2	http://www.ensembl.org/Multi/Search/Results?q=T23G11.2	-1.58618	1.40628					24.537	24.5088	25.0015	24.4032	0	26.3074	26.9018	26.7544		26.3074	26.9018	26.7544	24.8316	3
C50B6.2	nasp-2	http://www.ensembl.org/Multi/Search/Results?q=C50B6.2	-2.96072	1.34498					24.538	24.7059	25.1342	24.8804	0	28.8181	28.7538	28.4563		28.8181	28.7538	28.4563	25.0732	3

[truncated: 2 more sheets: S1.11. YA_LOTR-1_LOTUSvsTudor, S1.12. YA_LOTR-1_LOTUSdelvsDel]
