# Supplementary material for: The Caenorhabditis elegans TDRD5/7-like protein, LOTR-1, interacts with the helicase ZNFX-1 to balance epigenetic signals in the germline
Source: PLoS Genet. 2022 Jun 3;18(6):e1010245. doi: 10.1371/journal.pgen.1010245 (PMC9200344; doi:10.1371/journal.pgen.1010245)
Supplement: S3 Table — (XLSX) [file pgen.1010245.s008.xlsx]

## Sheet: S3 Table
22G-RNA differential expression analysis results from DESeq2									26G-RNA differential expression analysis results from DESeq2									Gene annotation
Gene	log2 fold change lotr-1 vs. N2 (22G-RNA)	BH-adjusted p-value (22G-RNA)	N2_r1 normalized counts (22G-RNA)	N2_r2 normalized counts (22G-RNA)	N2_r3 normalized counts (22G-RNA)	lotr-1_r1 normalized counts (22G-RNA)	lotr-1_r2 normalized counts (22G-RNA)	lotr-1_r3 normalized counts (22G-RNA)	Gene	log2 fold change lotr-1 vs. N2 (26G-RNA)	BH-adjusted p-value (26G-RNA)	N2_r1 normalized counts (26G-RNA)	N2_r2 normalized counts (26G-RNA)	N2_r3 normalized counts (26G-RNA)	lotr-1_r1 normalized counts (26G-RNA)	lotr-1_r2 normalized counts (26G-RNA)	lotr-1_r3 normalized counts (26G-RNA)	Gene	Gene type	Gene name	Sequence name	Oogenic genes (https://doi.org/10.1534/g3.114.012351)	Spermatogenic genes (https://doi.org/10.1534/g3.114.012351)	Mutator targets (https://doi.org/10.1016/j.cub.2014.02.060)	WAGO targets (https://doi.org/10.1016/j.cell.2012.06.016)	CSR-1 targets (https://doi.org/10.1016/j.cell.2009.09.014)	ERGO-1 targets (https://doi.org/10.15252/embj.201899325)	ALG-3/4 targets (https://doi.org/10.15252/embj.201899325)	NRDE-3 targets (https://doi.org/10.1534/genetics.113.159780)
WBGene00013221	-4.59531	0	6082.69	5224.13	5247.49	246.965	224.02	214.223	WBGene00013221	-4.6739	1	5.70801	6.79353	2.81518	0	0	0	WBGene00013221	protein_coding	Y54G11A.14	Y54G11A.14			Mutator	WAGO
WBGene00020902	-4.31119	0	4333.35	4162.64	3986.02	230.681	178.739	222.206	WBGene00020902	-2.75366	1	2.2832	3.39676	2.11138	0	0	0.99224	WBGene00020902	protein_coding	jmjc-1	T28F2.4			Mutator	WAGO
WBGene00011964	-4.28844	0	7751.2	7218.75	7291.41	352.807	384.885	400.504	WBGene00011964	-4.99471	0.4578	3.42481	5.94433	9.14933	0	0	0	WBGene00011964	protein_coding	saeg-2	T23G5.6		Spermatogenic	Mutator	WAGO
CEMUDR1	2.27461	0	3842.41	3774.53	3813.81	18459.9	18332.7	18513.6	CEMUDR1	1.1902	1	9.13281	5.94433	7.03795	16.1761	19.5206	13.8914	CEMUDR1	transposon
CER16-2-I_CE	2.43039	0	5440.3	5346.5	5419.02	29373.9	28663.8	29317.9	CER16-2-I_CE	1.01576	1	6.84961	9.3411	7.74174	10.784	24.1683	12.8991	CER16-2-I_CE	transposon
WBGene00022103	2.49878	0	4146.17	3890.89	3981.23	22764.2	22715.4	22425.5	WBGene00022103	1.43817	1	0	6.79353	2.81518	13.4801	7.43641	6.94568	WBGene00022103	protein_coding	cdh-12	Y71D11A.1			Mutator	WAGO
WBGene00006616	2.69906	0	1294.13	1192.87	1192.46	8003.28	7996.79	7865.04	WBGene00006616	2.29032	1	0	0	2.11138	5.39202	3.71821	2.97672	WBGene00006616	protein_coding	trp-4	Y71A12B.4			Mutator	WAGO
WBGene00001955	2.79283	0	981.024	964.652	956.015	6640.91	6764.68	6692.8	WBGene00001955	0.689071	1	4.56641	1.69838	0.703795	2.69601	5.57731	1.98448	WBGene00001955	protein_coding	hlh-11	F58A4.7			Mutator	WAGO
WBGene00007372	2.85972	0	1187.78	1092.27	1121.39	8527.07	8096.88	8047.33	WBGene00007372	0.14772	1	2.2832	2.54757	2.11138	4.04402	0.929551	2.97672	WBGene00007372	protein_coding	C06B8.7	C06B8.7			Mutator	WAGO
WBGene00022100	2.95566	0	1039.73	1001.44	1047.59	8209.54	7875.25	7881.01	WBGene00022100	3.79648	1	1.1416	0.849191	0	20.2201	3.71821	1.98448	WBGene00022100	protein_coding	Y69A2AR.31	Y69A2AR.31		Spermatogenic	Mutator	WAGO
WBGene00021931	2.97228	0	1955.24	1746.13	1814.99	14386.4	14425.4	14440.8	WBGene00021931	1.76328	1	2.2832	2.54757	2.11138	8.08804	5.57731	9.9224	WBGene00021931	protein_coding	Y55F3AM.14	Y55F3AM.14			Mutator	WAGO
LINE2C1_CE	2.98032	0	951.244	933.122	994.283	7406.23	7619.06	7705.37	LINE2C1_CE	2.61309	1	1.1416	2.54757	0.703795	4.04402	13.0137	8.93016	LINE2C1_CE	transposon
WBGene00001814	3.00445	0	832.977	794.243	768.092	6651.76	6230.85	6317.58	WBGene00001814	2.49993	1	1.1416	0.849191	0	6.74003	1.8591	1.98448	WBGene00001814	protein_coding	haf-4	W04C9.1			Mutator	WAGO
WBGene00018990	3.07526	0	1108.65	1047.98	1029.13	9069.84	8790.39	8961.44	WBGene00018990	1.43024	1	1.1416	1.69838	0.703795	2.69601	4.64776	1.98448	WBGene00018990	protein_coding	klf-1	F56F11.3			Mutator	WAGO
WBGene00007242	3.07788	0	597.293	543.508	562.402	4739.82	4892.69	4728.87	WBGene00007242	2.00577	1	0	0	1.40759	1.34801	0	4.9612	WBGene00007242	protein_coding	madf-5	C01G12.1	Oogenic		Mutator	WAGO
WBGene00021863	3.14681	0	1798.69	1571.97	1704.97	15427.1	14591.1	14910.4	WBGene00021863	2.7066	1	1.1416	2.54757	2.11138	6.74003	16.7319	14.8836	WBGene00021863	protein_coding	Y54F10BM.9	Y54F10BM.9			Mutator	WAGO
WBGene00013531	3.21013	0	702.798	749.951	751.692	6917.72	6805.2	6703.45	WBGene00013531	0.433138	1	4.56641	0	2.11138	0	5.57731	2.97672	WBGene00013531	protein_coding	Y73F8A.26	Y73F8A.26			Mutator	WAGO
LINE2G_CE	3.23139	0	505.402	515.732	511.834	4752.03	4847.41	4800.72	LINE2G_CE	3.29499	1	0	0.849191	0.703795	4.04402	6.50686	5.95344	LINE2G_CE	transposon
WBGene00006784	3.30365	0	1044.84	900.842	890.413	9467.43	9377.85	9097.16	WBGene00006784	1.79734	1	2.2832	0.849191	0	4.04402	3.71821	1.98448	WBGene00006784	protein_coding	unc-49	T21C12.1			Mutator	WAGO
WBGene00004202	3.32526	0	824.469	739.441	823.444	7761.75	8132.63	8027.37	WBGene00004202	2.53821	1	0	0.849191	2.11138	1.34801	7.43641	9.9224	WBGene00004202	protein_coding	pry-1	C37A5.9			Mutator	WAGO
WBGene00013554	3.37975	0	1380.07	1340	1390.63	14271	14695.9	13819.4	WBGene00013554	3.13931	1	0	0	2.11138	5.39202	7.43641	8.93016	WBGene00013554	protein_coding	Y75B8A.19	Y75B8A.19			Mutator	WAGO
WBGene00010012	3.39268	0	1103.55	1091.52	1133.69	11710.5	11635.9	11629.2	WBGene00010012	4.85847	0.4578	0	0	0.703795	2.69601	10.2251	13.8914	WBGene00010012	protein_coding	saeg-1	F53H10.2		Spermatogenic	Mutator	WAGO
WBGene00000140	3.44801	0	1853.14	1697.34	1698.82	19511.6	19029.8	18686.6	WBGene00000140	2.01434	1	2.2832	2.54757	2.11138	12.1321	11.1546	4.9612	WBGene00000140	protein_coding	anc-1	ZK973.6		Spermatogenic	Mutator	WAGO
WBGene00015153	3.4756	0	457.754	421.894	440.081	5008.5	4895.07	4763.47	WBGene00015153	3.0441	1	0	0	0.703795	4.04402	0.929551	2.97672	WBGene00015153	protein_coding	B0348.5	B0348.5			Mutator	WAGO
WBGene00012103	3.4948	0	477.324	469.189	476.299	5378.94	5269.23	5391.5	WBGene00012103	2.82264	1	0	0	1.40759	4.04402	4.64776	2.97672	WBGene00012103	protein_coding	clec-12	T27F6.2	Oogenic		Mutator	WAGO
WBGene00019881	3.49902	0	444.141	448.92	445.548	5186.26	4895.07	5057.52	WBGene00019881	1.34977	1	1.1416	0	1.40759	2.69601	0.929551	2.97672	WBGene00019881	protein_coding	R05D3.8	R05D3.8			Mutator
WBGene00021509	3.52748	0	336.935	333.312	364.229	4256.75	3814.29	3878.63	WBGene00021509	4.02182	1	0	0	0.703795	6.74003	0.929551	7.93792	WBGene00021509	protein_coding	Y41D4A.7	Y41D4A.7
WBGene00009323	3.5336	0	778.523	810.758	856.245	9622.12	9286.1	9460.4	WBGene00009323	2.45759	1	0	0	2.11138	2.69601	5.57731	4.9612	WBGene00009323	protein_coding	best-13	F32B6.9			Mutator	WAGO
WBGene00021939	3.55123	0	994.637	892.585	936.198	11281.7	11176	10604.7	WBGene00021939	4.5098	0.997935	1.1416	0	0	8.08804	3.71821	9.9224	WBGene00021939	protein_coding	Y55F3BR.2	Y55F3BR.2			Mutator	WAGO
WBGene00023497	3.55881	0	532.629	502.22	479.033	5928.51	5906.73	5966.31	WBGene00023497	2.27917	1	0	0.849191	0	2.69601	0	1.98448	WBGene00023497	protein_coding	lin-15B	ZK662.4			Mutator	WAGO	CSR-1
WBGene00004041	3.5696	0	2004.59	1826.46	1789.71	22954.1	22570	21140.2	WBGene00004041	2.77327	0.59128	4.56641	2.54757	1.40759	18.8721	17.6615	17.8603	WBGene00004041	pseudogene	plg-1	F44E2.11
WBGene00004795	3.65579	0	2134.77	2111.72	2130.02	27935.5	25826.6	26610.2	WBGene00004795	2.9359	0.256141	3.42481	2.54757	2.11138	22.9161	19.5206	17.8603	WBGene00004795	protein_coding	sid-1	C04F5.1			Mutator
WBGene00016264	3.69818	0	370.117	379.104	350.562	4894.51	4761.61	4603.8	WBGene00016264	3.98163	1	1.1416	0	0	5.39202	4.64776	4.9612	WBGene00016264	protein_coding	C30F12.5	C30F12.5			Mutator	WAGO
WBGene00022519	3.77052	0	817.662	784.483	790.643	11302	10723.2	10611.4	WBGene00022519	1.36468	1	0	1.69838	0.703795	2.69601	1.8591	1.98448	WBGene00022519	protein_coding	ZC123.4	ZC123.4			Mutator	WAGO
WBGene00016823	3.86296	0	429.677	409.133	390.88	6047.92	5999.68	5806.64	WBGene00016823	3.66234	1	0	0.849191	0	5.39202	2.78865	3.96896	WBGene00016823	protein_coding	C50E3.12	C50E3.12	Oogenic		Mutator	WAGO
WBGene00003182	3.93023	0	675.571	621.581	652.605	10139.1	9840.19	9721.2	WBGene00003182	3.87523	1	0	0.849191	0	5.39202	5.57731	2.97672	WBGene00003182	protein_coding	mef-2	W10D5.1			Mutator	WAGO
WBGene00022129	3.946	0	1015.91	837.033	884.263	13858.5	14364.7	13873.9	WBGene00022129	4.01215	1	1.1416	0	0.703795	12.1321	10.2251	5.95344	WBGene00022129	protein_coding	lron-11	Y71F9B.8			Mutator	WAGO
CER16-2-LTR_CE	3.97368	0	541.988	488.707	506.367	7894.73	7970.58	8245.59	CER16-2-LTR_CE	1.27414	1	2.2832	0.849191	0.703795	4.04402	1.8591	2.97672	CER16-2-LTR_CE	transposon
WBGene00012222	3.97723	0	390.538	405.379	381.313	6384.44	6017.55	6133.96	WBGene00012222	4.07763	1	0	0	0	1.34801	2.78865	3.96896	WBGene00012222	protein_coding	W03C9.6	W03C9.6		Spermatogenic	Mutator	WAGO
WBGene00021055	3.9994	0	293.541	275.508	282.91	4357.16	4590.02	4663.67	WBGene00021055	3.8243	1	0	0	0	0	2.78865	3.96896	WBGene00021055	protein_coding	W06A11.4	W06A11.4	Oogenic		Mutator	WAGO
Turmoil2	4.06164	0	401.599	370.847	385.413	6494.36	6417.93	6401.41	Turmoil2	4.02702	1	0	0	0.703795	8.08804	3.71821	3.96896	Turmoil2	transposon
WBGene00003387	4.06802	0	305.453	293.524	317.077	5165.9	4949.88	5263.76	WBGene00003387	2.46839	1	0	1.69838	0	2.69601	0.929551	5.95344	WBGene00003387	protein_coding	mod-5	Y54E10BR.7			Mutator	WAGO
WBGene00009126	4.09488	0	319.918	322.802	321.861	5682.9	5290.68	5515.24	WBGene00009126	1.33801	1	3.42481	2.54757	4.22277	12.1321	8.36596	5.95344	WBGene00009126	protein_coding	pyk-1	F25H5.3			Mutator	WAGO	CSR-1		ALG-3/4
WBGene00021036	4.09701	0	912.956	838.534	869.913	15138.1	14762.7	14915.8	WBGene00021036	5.05329	0.239865	1.1416	0	0	8.08804	11.1546	11.9069	WBGene00021036	protein_coding	W05F2.4	W05F2.4		Spermatogenic	Mutator	WAGO
WBGene00000463	4.12004	0	168.467	166.656	178.356	2967.65	3098.15	2872.72	WBGene00000463	3.57976	1	0	0	0	0	3.71821	1.98448	WBGene00000463	protein_coding	ceh-43	C28A5.4			Mutator	WAGO
WBGene00010769	4.14165	0	384.582	320.55	361.495	6436.01	6304.73	6054.13	WBGene00010769	1.18617	1	2.2832	0	1.40759	0	0.929551	6.94568	WBGene00010769	protein_coding	asah-1	K11D2.2			Mutator	WAGO
Helitron1_CE	4.17837	0	154.003	175.664	144.872	2940.51	2821.7	2820.82	Helitron1_CE	0.717879	1	101.603	86.6174	84.4554	103.796	203.572	137.921	Helitron1_CE	transposon
WBGene00021107	4.18704	0	273.121	249.233	244.642	4559.35	4945.12	4425.5	WBGene00021107	2.07146	1	1.1416	0.849191	0.703795	5.39202	0.929551	4.9612	WBGene00021107	protein_coding	W09B7.2	W09B7.2		Spermatogenic	Mutator	WAGO
WBGene00013222	4.22443	0	185.484	216.202	200.907	3913.44	3653.43	3724.29	WBGene00013222	2.39837	1	1.1416	0	0	0	0	4.9612	WBGene00013222	protein_coding	dmsr-6	Y54G11B.1			Mutator	WAGO
WBGene00003674	4.23	0	209.308	219.956	207.057	4106.13	3817.87	4018.34	WBGene00003674	3.96056	1	0	0	0	2.69601	0.929551	3.96896	WBGene00003674	protein_coding	nhr-84	T06C12.7	Oogenic		Mutator	WAGO
WBGene00021219	4.23692	0	347.145	331.06	330.744	6475.36	6210.59	6317.58	WBGene00021219	5.03235	0.250947	0	0.849191	0	10.784	8.36596	11.9069	WBGene00021219	protein_coding	Y19D10A.4	Y19D10A.4			Mutator	WAGO
WBGene00020256	4.23766	0	300.348	341.569	312.294	6224.32	5903.16	5895.79	WBGene00020256	4.13451	1	1.1416	0	0	9.43604	4.64776	2.97672	WBGene00020256	protein_coding	T05C3.6	T05C3.6		Spermatogenic
WBGene00017186	4.24054	0	269.718	234.97	239.858	4704.54	4941.54	4384.25	WBGene00017186	4.25425	1	0	0	0	1.34801	1.8591	5.95344	WBGene00017186	protein_coding	F07B7.2	F07B7.2		Spermatogenic	Mutator	WAGO
WBGene00015271	4.2739	0	355.653	330.309	310.244	6539.14	6380.99	6289.64	WBGene00015271	5.94695	0.0305585	0	0	0	5.39202	10.2251	13.8914	WBGene00015271	protein_coding	C01B4.7	C01B4.7			Mutator	WAGO
WBGene00006513	4.29668	0	922.316	813.761	824.811	16952.4	16996.9	16278.3	WBGene00006513	3.50605	1	1.1416	0.849191	0.703795	9.43604	11.1546	8.93016	WBGene00006513	protein_coding	rimb-1	Y39A3CL.2		Spermatogenic	Mutator	WAGO
WBGene00017419	4.32556	0	120.82	126.869	131.888	2601.27	2591.72	2434.96	WBGene00017419	2.60328	1	0	0	0	0	0.929551	1.98448	WBGene00017419	protein_coding	sec-16A.2	F13B9.1	Oogenic		Mutator	WAGO
WBGene00012759	4.32906	0	158.257	147.888	142.138	2962.22	2911.07	3112.22	WBGene00012759	3.88639	1	0	0	0	1.34801	2.78865	2.97672	WBGene00012759	protein_coding	sup-1	Y41C4A.13			Mutator	WAGO
WBGene00015514	4.34437	0	143.793	138.88	131.204	2736.97	2868.17	2779.58	WBGene00015514	2.9692	1	0	0	0.703795	6.74003	0	0.99224	WBGene00015514	protein_coding	nlp-77	C06A8.3			Mutator	WAGO
WBGene00007779	4.4189	0	912.956	893.335	888.363	19784.3	18721.1	19109.7	WBGene00007779	5.60868	0.0466014	0	0	0.703795	13.4801	19.5206	12.8991	WBGene00007779	protein_coding	C27D8.3	C27D8.3		Spermatogenic	Mutator	WAGO
WBGene00019871	4.48637	0	698.544	571.284	608.187	14207.3	14135.9	13637.1	WBGene00019871	2.44675	1	1.1416	1.69838	0.703795	6.74003	10.2251	1.98448	WBGene00019871	protein_coding	R04E5.8	R04E5.8	Oogenic		Mutator	WAGO
WBGene00019875	4.53081	0	192.291	181.67	205.007	4651.62	4529.25	4221.92	WBGene00019875	2.78612	1	0	0.849191	0.703795	4.04402	4.64776	2.97672	WBGene00019875	protein_coding	mca-2	R05C11.3			Mutator	WAGO				NRDE-3
WBGene00012922	4.57351	0	162.511	168.908	162.639	4100.7	3705.86	3962.46	WBGene00012922	4.5428	1	0	0	0	2.69601	6.50686	1.98448	WBGene00012922	protein_coding	Y47D3A.1	Y47D3A.1			Mutator	WAGO
WBGene00001177	4.61839	0	693.438	683.889	718.207	17269.9	17366.3	16869.1	WBGene00001177	4.50057	0.973266	1.1416	0	0	8.08804	6.50686	6.94568	WBGene00001177	protein_coding	egl-8	B0348.4			Mutator
WBGene00018777	4.69676	0	126.776	108.101	118.221	3157.62	2971.84	3008.43	WBGene00018777	2.47767	1	0	0.849191	0.703795	2.69601	5.57731	0.99224	WBGene00018777	protein_coding	F53H1.3	F53H1.3					CSR-1
WBGene00021239	4.76586	0	1426.87	1269.44	1428.21	37786.9	37879.6	36528.3	WBGene00021239	3.03712	0.0560767	3.42481	3.39676	2.81518	35.0482	21.3797	22.8215	WBGene00021239	protein_coding	Y20F4.4	Y20F4.4			Mutator	WAGO
WBGene00009801	4.79471	0	118.267	117.86	118.221	3319.1	3270.93	3245.28	WBGene00009801	2.98371	1	0	0	0	0	2.78865	0.99224	WBGene00009801	protein_coding	ipla-2	F47A4.5	Oogenic		Mutator
WBGene00004161	4.8319	0	295.243	293.524	279.493	8164.76	8191.02	8338.73	WBGene00004161	2.76169	1	1.1416	0.849191	0	6.74003	3.71821	1.98448	WBGene00004161	protein_coding	pqn-80	Y111B2A.14					CSR-1
CER1	4.89439	0	264.613	255.239	231.658	7349.23	7290.18	7637.51	CER1	1.52213	1	0	2.54757	2.81518	4.04402	7.43641	4.9612	CER1	transposon
WBGene00022139	4.99909	0	91.0404	67.5632	89.5197	2602.63	2610.78	2713.05	WBGene00022139	NA	NA	0	0	0	0	0	0	WBGene00022139	protein_coding	tub-2	Y71G12A.3	Oogenic		Mutator
WBGene00000497	5.17085	0	366.714	311.541	358.079	12526	12458.1	12313.2	WBGene00000497	5.69424	0.0842367	0	0	0	2.69601	14.8728	6.94568	WBGene00000497	protein_coding	chs-2	F48A11.1		Spermatogenic	Mutator	WAGO
WBGene00002176	5.24153	0	340.338	345.323	307.51	12470.4	12682.1	12327.8	WBGene00002176	4.73324	0.531858	0	0.849191	0	6.74003	9.29551	8.93016	WBGene00002176	protein_coding	jip-1	F56D12.4			Mutator	WAGO
WBGene00003609	5.344	0	53.6032	58.5547	56.0352	2278.32	2286.67	2276.62	WBGene00003609	1.95309	1	0	0	1.40759	1.34801	3.71821	0.99224	WBGene00003609	protein_coding	nhr-10	B0280.8	Oogenic			WAGO
WBGene00012158	5.45652	0	91.0404	87.8321	98.4033	4169.9	4007.33	4027.66	WBGene00012158	3.0942	1	0	0	0	1.34801	2.78865	0	WBGene00012158	protein_coding	ucr-2.1	VW06B3R.1			Mutator	WAGO
WBGene00007388	5.46126	0	86.7862	72.8181	79.2693	3456.15	3515.2	3518.05	WBGene00007388	3.00512	1	0	0	0	0	1.8591	1.98448	WBGene00007388	protein_coding	folt-1	C06H2.4		Spermatogenic		WAGO
WBGene00004751	5.89369	0	1064.41	906.097	914.331	57483.1	57426.5	56173	WBGene00004751	4.1382	0.00526559	2.2832	0.849191	1.40759	29.6561	19.5206	27.7827	WBGene00004751	protein_coding	sea-2	K10G6.3
WBGene00018044	6.0702	0	79.9794	84.8293	78.586	5684.26	5355.03	5310.33	WBGene00018044	2.27739	1	1.1416	0	0	2.69601	0	1.98448	WBGene00018044	protein_coding	F35D11.3	F35D11.3	Oogenic		Mutator	WAGO
WBGene00004010	6.3605	0	114.864	99.0926	97.7199	8733.32	7972.96	8777.82	WBGene00004010	5.33108	0.239865	0	0	0	4.04402	10.2251	4.9612	WBGene00004010	protein_coding	pha-1	Y48A6C.5			Mutator	WAGO
WBGene00019456	6.51601	0	37.4372	41.2886	32.8011	3601.34	3225.65	3345.07	WBGene00019456	3.21363	1	0	0	0	2.69601	1.8591	0	WBGene00019456	protein_coding	K06H7.2	K06H7.2
WBGene00016340	6.5742	0	57.0066	45.7928	43.0514	4840.24	4377.92	4550.57	WBGene00016340	3.32026	1	0	0	0	0	2.78865	1.98448	WBGene00016340	protein_coding	gba-2	C33C12.8			Mutator	WAGO
WBGene00016906	6.60147	0	53.6032	74.3195	53.3018	5750.75	6005.64	5849.22	WBGene00016906	4.24679	1	0	0	0	1.34801	2.78865	4.9612	WBGene00016906	protein_coding	C53D5.5	C53D5.5			Mutator	WAGO
WBGene00010768	6.69236	0	94.4438	93.8377	93.6198	9825.66	10005.8	9311.38	WBGene00010768	3.7021	1	0	0.849191	0	2.69601	7.43641	1.98448	WBGene00010768	protein_coding	K11D2.1	K11D2.1			Mutator	WAGO
WBGene00016540	6.69911	0	119.969	133.625	144.872	13878.9	13605.6	14162.7	WBGene00016540	5.75895	0.0560767	0	0	0	6.74003	6.50686	12.8991	WBGene00016540	protein_coding	C39F7.5	C39F7.5		Spermatogenic	Mutator	WAGO
WBGene00017818	6.82836	0	68.0676	59.3054	83.3695	8247.53	8177.91	7678.76	WBGene00017818	4.69408	1	0	0	0	0	5.57731	6.94568	WBGene00017818	protein_coding	F26D11.1	F26D11.1			Mutator	WAGO
WBGene00018356	7.10847	0	18.7186	23.2718	25.2842	3087.06	3008.78	3283.86	WBGene00018356	5.16516	0.352834	0	0	0	8.08804	4.64776	4.9612	WBGene00018356	protein_coding	islo-1	F42G8.5				WAGO
WBGene00021020	7.21097	0	87.637	69.8153	65.6022	10905.8	11007.9	10800.3	WBGene00021020	5.2644	0.262012	0	0	0	9.43604	4.64776	4.9612	WBGene00021020	protein_coding	W04B5.3	W04B5.3			Mutator
WBGene00019636	7.36474	0	85.0845	108.101	83.3695	15675.5	14849.7	15058.1	WBGene00019636	6.01926	0.0261116	0	0	0	4.04402	14.8728	11.9069	WBGene00019636	protein_coding	gsto-3	K10F12.4			Mutator	WAGO
WBGene00004922	7.63571	0	29.7796	22.5211	30.0677	5555.35	5431.29	5391.5	WBGene00004922	5.21257	0.310035	0	0	0	5.39202	4.64776	7.93792	WBGene00004922	protein_coding	snt-2	F42G9.7				WAGO
WBGene00021237	8.47179	0	31.4813	48.7956	25.9675	12676.6	12741.7	12142.8	WBGene00021237	5.6479	0.0750891	0	0	0	8.08804	9.29551	6.94568	WBGene00021237	protein_coding	crtc-1	Y20F4.2				WAGO
WBGene00021876	8.90174	0	22.122	19.5182	23.2341	10323.7	10449.1	10301.3	WBGene00021876	4.29529	0.524608	0	0	1.40759	12.1321	8.36596	12.8991	WBGene00021876	protein_coding	Y54G2A.11	Y54G2A.11
WBGene00007376	-3.43642	3.91234e-303	6541.29	5737.61	5986.2	588.916	571.965	525.578	WBGene00007376	-3.75406	1	11.416	9.3411	8.44554	1.34801	0	0.99224	WBGene00007376	pseudogene	C06C3.5	C06C3.5			Mutator
WBGene00003915	-4.65001	1.13796e-301	3208.54	3124.42	3252.09	137.052	112.01	134.388	WBGene00003915	-4.07681	1	2.2832	3.39676	4.22277	0	0	0	WBGene00003915	protein_coding	pan-1	M88.6			Mutator	WAGO
WBGene00013575	2.69842	1.69891e-301	1207.35	1159.08	1158.29	7881.16	7598.8	7386.03	WBGene00013575	4.36115	1	0	0	0	5.39202	2.78865	1.98448	WBGene00013575	protein_coding	acs-5	Y76A2B.3			Mutator	WAGO
WBGene00004235	6.51507	2.78344e-299	33.1829	24.7732	25.9675	2518.5	2582.19	2504.15	WBGene00004235	3.22836	1	0	0	0	2.69601	0.929551	0.99224	WBGene00004235	protein_coding	ptr-21	Y65B4BR.3
WBGene00020183	3.38298	2.44885e-297	309.707	310.791	297.26	3230.89	3205.39	3129.52	WBGene00020183	2.12265	1	1.1416	0.849191	0	0	2.78865	4.9612	WBGene00020183	protein_coding	T03D3.5	T03D3.5			Mutator		CSR-1
WBGene00044588	6.35921	1.74285e-294	30.6304	27.0253	30.0677	2433.01	2365.32	2397.7	WBGene00044588	2.72042	1	0	0	0	1.34801	1.8591	0	WBGene00044588	protein_coding	ZK1236.9	ZK1236.9				WAGO
WBGene00023291	4.27427	5.51721e-294	116.566	120.112	106.604	2243.04	2180.62	2204.77	WBGene00023291	2.21434	1	0	0	0	1.34801	0.929551	0	WBGene00023291	pseudogene	F53H1.2	F53H1.2			Mutator
WBGene00001063	8.20362	1.98133e-292	17.8677	12.7619	13.6671	4406.01	4443.46	4071.57	WBGene00001063	4.11532	1	0	0	0	2.69601	3.71821	1.98448	WBGene00001063	protein_coding	dpy-1	M01E10.2
WBGene00021362	9.55814	4.30942e-289	11.061	8.25772	10.2503	7539.21	7392.65	7282.25	WBGene00021362	4.54507	1	0	0	0	6.74003	0.929551	3.96896	WBGene00021362	protein_coding	fmil-1	Y37E11AL.6		Spermatogenic
WBGene00022488	4.38378	9.91072e-289	97.8471	104.348	105.237	2076.13	2146.06	2208.76	WBGene00022488	1.85667	1	0	2.54757	0	2.69601	4.64776	1.98448	WBGene00022488	protein_coding	orc-3	Y119D3B.11	Oogenic				CSR-1
WBGene00045272	-7.78055	1.70434e-279	6618.72	5697.08	5817.41	21.7112	33.3646	26.6115	WBGene00045272	-2.92435	1	2.2832	0.849191	1.40759	0	0	0	WBGene00045272	protein_coding	F59C12.4	F59C12.4		Spermatogenic	Mutator	WAGO
WBGene00010813	4.90012	2.19371e-274	71.471	62.3083	61.5021	1987.93	1858.89	1958.61	WBGene00010813	1.25034	1	0	0	0	0	0.929551	0	WBGene00010813	protein_coding	pitp-1	M01F1.7		Spermatogenic		WAGO
WBGene00012124	2.78036	1.41183e-269	885.729	786.736	834.378	5781.96	5772.08	5649.63	WBGene00012124	4.3248	1	0	0	0	4.04402	2.78865	2.97672	WBGene00012124	protein_coding	T28D6.4	T28D6.4			Mutator	WAGO
WBGene00001561	3.58745	2.24313e-268	226.325	270.253	276.759	3241.75	3145.81	2947.23	WBGene00001561	-1.39661	1	0	4.24595	1.40759	1.34801	0.929551	0	WBGene00001561	protein_coding	gei-4	W07B3.2	Oogenic				CSR-1
WBGene00015492	2.97852	1.23655e-261	484.131	487.206	488.6	3875.45	3718.97	3917.22	WBGene00015492	3.06057	1	0	0.849191	0	0	3.71821	3.96896	WBGene00015492	protein_coding	lnp-1	C05E11.1			Mutator	WAGO
WBGene00009374	2.5767	1.01837e-254	1014.21	970.658	1022.3	5982.79	5948.44	6010.22	WBGene00009374	-0.355765	1	9.13281	3.39676	0.703795	4.04402	2.78865	2.97672	WBGene00009374	protein_coding	F34D10.4	F34D10.4					CSR-1
WBGene00021764	7.06717	5.89799e-254	17.8677	18.0168	19.8173	2548.35	2546.44	2400.36	WBGene00021764	3.11404	1	0	0	0	1.34801	1.8591	0.99224	WBGene00021764	protein_coding	Y51F10.3	Y51F10.3
WBGene00017979	2.83655	2.07948e-252	759.804	720.674	811.827	5621.84	5254.93	5515.24	WBGene00017979	1.09077	1	2.2832	0.849191	1.40759	2.69601	5.57731	0.99224	WBGene00017979	protein_coding	F32B5.6	F32B5.6			Mutator	WAGO
WBGene00021415	2.83174	2.1995e-240	635.581	623.833	597.937	4325.95	4587.64	4292.44	WBGene00021415	0.937851	1	2.2832	0.849191	1.40759	2.69601	3.71821	1.98448	WBGene00021415	protein_coding	nsy-4	Y38F2AL.1			Mutator	WAGO
WBGene00003638	3.01199	1.44505e-227	476.473	427.9	428.464	3732.97	3544.99	3452.85	WBGene00003638	4.15956	1	0	0	0	4.04402	3.71821	0.99224	WBGene00003638	protein_coding	nhr-48	ZK662.3			Mutator	WAGO
WBGene00017423	-4.16195	3.34825e-224	2498.08	2367.71	2398.58	131.624	146.566	126.405	WBGene00017423	-3.27022	1	3.42481	1.69838	0.703795	0	0	0	WBGene00017423	protein_coding	F13C5.2	F13C5.2	Oogenic		Mutator	WAGO
WBGene00000800	3.53166	5.1886e-224	188.037	199.687	171.522	2160.26	2129.38	2166.18	WBGene00000800	0.288564	1	0	0	0.703795	0	0	0.99224	WBGene00000800	protein_coding	cars-1	Y23H5A.7					CSR-1
WBGene00012240	4.09565	2.17518e-220	92.7421	102.095	135.988	1921.44	1882.72	1906.72	WBGene00012240	1.2795	1	0	0.849191	0	1.34801	0	0.99224	WBGene00012240	protein_coding	W04A8.5	W04A8.5			Mutator	WAGO
WBGene00001745	-4.02448	5.8299e-220	2933.71	2619.2	2685.59	177.76	141.8	188.942	WBGene00001745	-2.65306	1	0	0.849191	2.81518	0	0	0	WBGene00001745	protein_coding	gsa-1	R06A10.2		Spermatogenic	Mutator	WAGO
WBGene00020988	-3.49969	4.223e-219	3157.48	2897.71	3001.98	283.602	264.534	252.81	WBGene00020988	-2.48017	1	2.2832	4.24595	0	1.34801	0	0	WBGene00020988	protein_coding	W03D8.7	W03D8.7			Mutator	WAGO
WBGene00008018	6.93473	1.99703e-213	16.166	17.2661	15.7172	2000.14	1948.26	2061.06	WBGene00008018	NA	NA	0	0	0	0	0	0	WBGene00008018	protein_coding	tbc-8	C38H2.1		Spermatogenic		WAGO
WBGene00009361	2.60372	3.58274e-213	1015.06	889.582	963.532	5691.04	5910.31	5815.95	WBGene00009361	0.10222	1	1.1416	1.69838	2.11138	2.69601	1.8591	0.99224	WBGene00009361	protein_coding	F33E2.5	F33E2.5			Mutator	WAGO
WBGene00018850	2.28388	6.14805e-213	1843.78	1814.45	1866.93	8934.15	9219.37	8752.54	WBGene00018850	2.1892	1	0	1.69838	1.40759	8.08804	4.64776	2.97672	WBGene00018850	protein_coding	gpx-8	F55A3.5			Mutator	WAGO
WBGene00022564	4.30568	2.43362e-212	87.637	79.5744	78.586	1529.28	1603.89	1712.45	WBGene00022564	0.585629	1	0	0	1.40759	1.34801	0	0.99224	WBGene00022564	protein_coding	ZC204.14	ZC204.14			Mutator	WAGO
WBGene00044799	-4.91627	1.07616e-211	2201.99	2110.22	2186.74	69.2044	72.6873	73.1817	WBGene00044799	-3.83938	1	3.42481	5.09514	0	0	0	0	WBGene00044799	protein_coding	ZK686.6	ZK686.6			Mutator	WAGO
WBGene00013135	6.00216	1.19654e-211	28.0779	18.7675	28.0176	1550.99	1650.36	1591.37	WBGene00013135	2.62802	1	0	0	0	0	0	2.97672	WBGene00013135	protein_coding	rga-2	Y53C10A.4
Vingi-1_CE	2.78848	2.05898e-208	646.642	630.59	623.221	4260.82	4661.52	4195.31	Vingi-1_CE	2.4555	1	0	0	2.11138	8.08804	2.78865	2.97672	Vingi-1_CE	transposon
WBGene00008447	-2.86389	3.54453e-208	5054.02	5307.46	5699.19	728.681	748.321	729.156	WBGene00008447	-4.95896	2.4257e-20	147.267	188.52	157.65	4.04402	6.50686	4.9612	WBGene00008447	protein_coding	E01G4.5	E01G4.5	Oogenic		Mutator		CSR-1	ERGO-1		NRDE-3
WBGene00013673	2.20635	4.32291e-206	2184.97	2198.81	2222.27	10444.4	10101.1	9948.72	WBGene00013673	2.16297	1	3.42481	1.69838	2.11138	13.4801	9.29551	8.93016	WBGene00013673	protein_coding	Y105E8A.13	Y105E8A.13		Spermatogenic	Mutator	WAGO
WBGene00015456	2.22081	3.22229e-203	1723.81	1768.65	1737.09	8160.69	8143.36	8076.6	WBGene00015456	0.48073	1	0	0.849191	4.22277	4.04402	1.8591	1.98448	WBGene00015456	protein_coding	C04G6.6	C04G6.6		Spermatogenic	Mutator
WBGene00013672	2.83632	7.16259e-200	778.523	639.598	749.642	5320.6	5173.9	4976.36	WBGene00013672	0.100271	1	5.70801	1.69838	0	1.34801	1.8591	3.96896	WBGene00013672	protein_coding	catp-1	Y105E8A.12			Mutator	WAGO
WBGene00000820	3.05346	9.31284e-196	280.779	309.289	317.761	2542.92	2521.41	2492.17	WBGene00000820	1.74443	1	0	0	1.40759	1.34801	0.929551	2.97672	WBGene00000820	protein_coding	csp-2	Y73B6BL.7			Mutator	WAGO
WBGene00021430	2.38779	2.22617e-195	1972.26	1756.64	1795.86	9901.65	9551.82	9435.12	WBGene00021430	1.48005	1	4.56641	1.69838	2.11138	6.74003	6.50686	8.93016	WBGene00021430	protein_coding	Y38F2AR.12	Y38F2AR.12			Mutator	WAGO
WBGene00004240	2.50367	8.39202e-193	901.045	833.279	863.762	5045.13	4833.11	4847.29	WBGene00004240	-0.206836	1	0	2.54757	0	1.34801	0.929551	0	WBGene00004240	pseudogene	puf-4	M4.2			Mutator	WAGO
WBGene00018193	2.57294	1.65767e-192	709.604	671.127	690.19	4099.34	4022.82	4195.31	WBGene00018193	1.5892	1	1.1416	0.849191	0.703795	5.39202	1.8591	0.99224	WBGene00018193	protein_coding	F39C12.1	F39C12.1			Mutator	WAGO
WBGene00012374	-6.70195	1.09883e-191	2745.68	2712.29	2726.59	25.782	27.4067	25.281	WBGene00012374	-3.74478	1	0	5.09514	2.81518	0	0	0	WBGene00012374	protein_coding	W09H1.4	W09H1.4		Spermatogenic	Mutator	WAGO
WBGene00004196	2.61101	8.38406e-190	635.581	622.332	653.972	4017.92	3850.04	3818.76	WBGene00004196	1.72513	1	1.1416	0	1.40759	2.69601	2.78865	2.97672	WBGene00004196	protein_coding	prx-11	C47B2.8			Mutator	WAGO
WBGene00002632	4.44394	2.5431e-186	58.7083	64.5604	60.8187	1366.45	1264.28	1382.47	WBGene00002632	1.25034	1	0	0	0	0	0.929551	0	WBGene00002632	protein_coding	let-413	F26D11.11	Oogenic				CSR-1
WBGene00007982	2.20778	2.42346e-185	2194.33	2149.26	2093.12	10169	9562.55	9995.29	WBGene00007982	0.656761	1	2.2832	3.39676	2.81518	2.69601	5.57731	4.9612	WBGene00007982	protein_coding	pxd-1	C36E8.3			Mutator	WAGO
WBGene00016341	7.02264	1.16339e-182	15.3152	15.7647	10.9337	1799.31	1949.45	1655.24	WBGene00016341	NA	NA	0	0	0	0	0	0	WBGene00016341	protein_coding	mtq-2	C33C12.9
WBGene00011737	2.04977	1.68019e-182	10493.5	9928.78	9784.3	42974.6	41132.7	40936.5	WBGene00011737	1.74767	1	7.99121	11.8887	6.33415	31.0041	26.0274	30.7594	WBGene00011737	protein_coding	sqst-1	T12G3.1			Mutator	WAGO
WBGene00000056	4.78657	5.24854e-182	52.7524	43.5407	39.6347	1241.61	1254.75	1221.47	WBGene00000056	1.25034	1	0	0	0	1.34801	0	0	WBGene00000056	protein_coding	acr-17	F53E10.2				WAGO
WBGene00001488	2.05685	5.98625e-181	3502.93	3330.11	3461.2	14481.4	14320.6	14024.3	WBGene00001488	1.69147	1	9.13281	0.849191	5.63036	18.8721	12.0842	17.8603	WBGene00001488	protein_coding	frm-1	ZK270.2			Mutator	WAGO
WBGene00021198	6.0644	1.76887e-175	20.4203	17.2661	22.5508	1394.94	1392.97	1254.73	WBGene00021198	1.98586	1	0	0	0	0	1.8591	0	WBGene00021198	protein_coding	npp-26	Y17G9B.1				WAGO
WBGene00021893	2.6597	2.1388e-175	667.062	578.791	602.037	3787.24	3990.65	3875.97	WBGene00021893	2.7208	1	1.1416	0	0	1.34801	1.8591	2.97672	WBGene00021893	protein_coding	ndnf-1	Y54G2A.29	Oogenic		Mutator	WAGO
WBGene00013226	2.33581	2.82792e-174	2307.49	1991.61	2125.92	10916.7	10853	10642	WBGene00013226	1.08808	1	4.56641	3.39676	2.81518	13.4801	1.8591	7.93792	WBGene00013226	protein_coding	faah-5	Y56A3A.5			Mutator	WAGO
WBGene00008587	3.88024	1.10674e-173	99.5488	90.0842	92.2531	1362.38	1353.65	1426.38	WBGene00008587	2.77045	1	0	0	0	1.34801	0	1.98448	WBGene00008587	protein_coding	F08G12.3	F08G12.3	Oogenic			WAGO
WBGene00000397	5.55502	9.69825e-173	24.6745	33.0309	21.8674	1309.46	1265.47	1156.27	WBGene00000397	0.288564	1	0	0	0.703795	1.34801	0	0	WBGene00000397	protein_coding	cdh-5	F08B4.2		Spermatogenic	Mutator	WAGO
WBGene00008622	-2.92418	1.30038e-172	3086.86	2952.51	3065.54	403.014	411.1	384.537	WBGene00008622	-3.56962	1	3.42481	0.849191	2.81518	0	0	0	WBGene00008622	protein_coding	F09C8.2	F09C8.2			Mutator	WAGO
WBGene00021910	3.17864	1.88827e-172	232.281	213.95	265.142	2126.34	2180.62	2150.21	WBGene00021910	2.01813	1	0	0	0	0	0.929551	0.99224	WBGene00021910	protein_coding	stim-1	Y55B1BM.1				WAGO	CSR-1
WBGene00022517	2.4698	2.20652e-171	1187.78	1014.95	1105.67	6174.12	6151.01	5983.6	WBGene00022517	1.48219	1	3.42481	0	1.40759	9.43604	2.78865	0.99224	WBGene00022517	protein_coding	ZC123.1	ZC123.1			Mutator	WAGO
WBGene00008537	3.32414	4.87651e-168	165.064	176.415	181.773	1781.67	1678.96	1793.62	WBGene00008537	3.87555	1	0	0	0	1.34801	3.71821	1.98448	WBGene00008537	pseudogene	F02H6.4	F02H6.4	Oogenic		Mutator	WAGO
WBGene00010011	4.38078	5.89084e-168	53.6032	56.3026	60.8187	1217.18	1141.55	1212.16	WBGene00010011	2.25749	1	1.1416	0	0	2.69601	0.929551	0.99224	WBGene00010011	protein_coding	F53H4.6	F53H4.6	Oogenic		Mutator	WAGO
WBGene00050926	3.32385	8.18883e-167	216.115	201.939	199.54	2248.46	2004.26	1922.68	WBGene00050926	0.529695	1	2.2832	0.849191	0	1.34801	1.8591	0.99224	WBGene00050926	pseudogene	B0250.11	B0250.11			Mutator
WBGene00001819	5.42137	3.20706e-165	31.4813	21.7704	26.6509	1134.41	1152.27	1115.02	WBGene00001819	NA	NA	0	0	0	0	0	0	WBGene00001819	protein_coding	haf-9	ZK484.2				WAGO
WBGene00000780	-6.06261	6.0983e-163	1917.8	1948.82	1987.88	23.0681	33.3646	30.6033	WBGene00000780	-3.7199	1	0	4.24595	3.51897	0	0	0	WBGene00000780	protein_coding	cpn-4	F49D11.8			Mutator	WAGO
WBGene00004057	2.11373	4.55745e-161	2692.07	2667.99	2567.37	11892.3	11308.2	11099.7	WBGene00004057	1.2633	1	3.42481	3.39676	2.11138	12.1321	4.64776	4.9612	WBGene00004057	protein_coding	pmk-3	F42G8.4			Mutator	WAGO
WBGene00020551	6.52083	1.04092e-158	11.9118	14.2633	16.4006	1291.82	1323.86	1335.9	WBGene00020551	2.01813	1	0	0	0	0	0.929551	0.99224	WBGene00020551	protein_coding	T17H7.7	T17H7.7		Spermatogenic		WAGO
WBGene00018772	2.34246	7.28251e-158	1275.42	1214.64	1158.97	6050.63	6435.8	5995.58	WBGene00018772	1.49049	1	2.2832	0.849191	0.703795	6.74003	2.78865	0.99224	WBGene00018772	protein_coding	F53G12.4	F53G12.4		Spermatogenic	Mutator	WAGO
WBGene00010805	3.49468	2.18082e-157	131.03	129.121	146.238	1517.07	1611.04	1462.3	WBGene00010805	0.119463	1	4.56641	0	1.40759	1.34801	4.64776	0	WBGene00010805	protein_coding	M01E5.2	M01E5.2				WAGO
WBGene00010673	6.73241	1.15567e-155	10.2101	13.5126	14.3505	1350.16	1390.59	1353.2	WBGene00010673	1.98586	1	0	0	0	0	1.8591	0	WBGene00010673	protein_coding	K08E7.5	K08E7.5				WAGO
WBGene00003404	5.35425	9.87548e-154	20.4203	25.5239	30.751	1044.85	1106.99	1024.54	WBGene00003404	1.25034	1	0	0	0	0	0.929551	0	WBGene00003404	protein_coding	mpz-1	C52A11.4				WAGO
WBGene00012373	-4.59249	1.07509e-153	1948.43	1608.75	1701.56	62.4196	69.1125	86.4875	WBGene00012373	-2.5748	1	1.1416	1.69838	0.703795	0	0	0	WBGene00012373	protein_coding	W09H1.3	W09H1.3			Mutator	WAGO
WBGene00023498	3.38489	2.72323e-153	200.799	153.894	150.338	1708.4	1767.13	1764.35	WBGene00023498	2.21434	1	0	0	0	1.34801	0.929551	0	WBGene00023498	protein_coding	lin-15A	ZK678.1			Mutator	WAGO
WBGene00001707	8.17918	4.22541e-153	9.35929	8.25772	5.46685	2306.81	2115.08	2152.87	WBGene00001707	4.06542	1	0	0	0	5.39202	2.78865	0	WBGene00001707	protein_coding	grh-1	Y48G8AR.1
WBGene00005061	2.47387	2.96155e-150	673.018	606.567	658.072	3532.14	3622.45	3603.2	WBGene00005061	2.41075	1	0	0.849191	0.703795	5.39202	3.71821	0	WBGene00005061	protein_coding	sra-35	B0304.8			Mutator	WAGO
WBGene00022205	3.494	4.34436e-149	119.118	122.364	118.904	1310.81	1383.44	1365.17	WBGene00022205	1.67238	1	0	0.849191	0	0	0	2.97672	WBGene00022205	pseudogene	Y73B3A.3	Y73B3A.3			Mutator	WAGO
WBGene00013602	3.87489	5.85067e-149	80.8302	75.8209	97.0366	1305.38	1183.25	1252.07	WBGene00013602	2.77045	1	0	0	0	1.34801	0	1.98448	WBGene00013602	protein_coding	Y87G2A.16	Y87G2A.16			Mutator	WAGO
WBGene00003107	7.19195	1.50204e-148	9.35929	9.00842	12.3004	1513	1416.81	1599.35	WBGene00003107	3.13277	1	0	0	0	1.34801	0.929551	1.98448	WBGene00003107	protein_coding	mab-10	R166.1	Oogenic
WBGene00021037	2.0444	2.206e-147	3276.6	3226.52	3512.45	13815.1	13534.1	13985.7	WBGene00021037	1.97756	1	1.1416	1.69838	2.81518	8.08804	9.29551	5.95344	WBGene00021037	pseudogene	fbxa-203	W05F2.5			Mutator
WBGene00016631	4.59039	3.74632e-145	46.7965	33.0309	47.8349	1073.35	1029.54	972.652	WBGene00016631	NA	NA	0	0	0	0	0	0	WBGene00016631	protein_coding	C44B7.11	C44B7.11	Oogenic			WAGO
WBGene00007281	3.74348	2.08714e-144	91.8912	114.107	99.0867	1453.29	1240.45	1403.76	WBGene00007281	-0.926643	1	2.2832	0	0	0	0.929551	0	WBGene00007281	protein_coding	C03E10.3	C03E10.3			Mutator	WAGO
WBGene00000068	4.21502	1.39177e-143	52.7524	57.804	62.8688	1023.14	1054.56	1158.93	WBGene00000068	3.39142	1	0	0	0	1.34801	3.71821	0	WBGene00000068	protein_coding	acy-1	F17C8.1
WBGene00020778	2.6687	2.87502e-142	516.463	439.911	504.317	3213.25	3099.34	2969.85	WBGene00020778	2.34834	1	1.1416	0.849191	0	1.34801	3.71821	3.96896	WBGene00020778	protein_coding	T24E12.11	T24E12.11	Oogenic		Mutator	WAGO
WBGene00012195	3.59835	1.06721e-141	111.461	107.35	127.788	1506.21	1291.69	1415.73	WBGene00012195	2.26003	1	0	0	0.703795	2.69601	0.929551	0.99224	WBGene00012195	protein_coding	bath-34	W02A11.5			Mutator	WAGO
WBGene00010178	4.18642	9.59262e-141	59.5591	52.5491	55.3519	1047.56	986.64	1008.58	WBGene00010178	-1.03985	1	1.1416	0.849191	2.11138	0	0.929551	0.99224	WBGene00010178	protein_coding	yif-1	F57A8.2					CSR-1
WBGene00013440	2.54165	2.22438e-140	821.916	687.643	694.973	4373.45	4212.29	4221.92	WBGene00013440	0.610495	1	0	0.849191	2.81518	0	2.78865	2.97672	WBGene00013440	protein_coding	nrps-1	Y66D12A.14		Spermatogenic	Mutator	WAGO
WBGene00000647	2.2011	1.817e-139	1793.58	1635.03	1593.59	7818.74	7741.79	7505.79	WBGene00000647	0.282042	1	0	1.69838	0.703795	0	0.929551	1.98448	WBGene00000647	protein_coding	col-71	Y49F6B.10			Mutator	WAGO
WBGene00022385	2.30387	2.27397e-137	1048.24	963.151	988.133	4966.43	5107.17	4722.22	WBGene00022385	1.47119	1	0	2.54757	2.11138	5.39202	5.57731	2.97672	WBGene00022385	protein_coding	Y95B8A.4	Y95B8A.4		Spermatogenic	Mutator	WAGO			ALG-3/4
WBGene00012499	-3.14553	6.81219e-137	1979.06	1955.58	1987.2	245.608	216.87	207.57	WBGene00012499	-2.88309	1	2.2832	0	2.11138	0	0	0	WBGene00012499	pseudogene	Y24F12A.4	Y24F12A.4			Mutator
WBGene00016346	2.01693	8.88009e-137	2430.01	2297.9	2337.08	9698.11	9620.93	9262.15	WBGene00016346	0.348472	1	4.56641	2.54757	2.11138	1.34801	4.64776	4.9612	WBGene00016346	protein_coding	fbxa-120	C33E10.2	Oogenic		Mutator	WAGO
WBGene00013603	2.41809	1.4352e-135	822.767	707.161	759.209	4009.78	4175.35	4031.65	WBGene00013603	3.48843	1	0	0	0	2.69601	2.78865	0	WBGene00013603	protein_coding	soem-1	Y87G2A.17			Mutator	WAGO
WBGene00002040	4.46033	5.44125e-133	41.6914	41.2886	41.6847	884.73	905.612	954.024	WBGene00002040	3.13277	1	0	0	0	1.34801	0.929551	1.98448	WBGene00002040	protein_coding	hum-7	F56A6.2			Mutator	WAGO
WBGene00018330	4.93875	2.74844e-130	24.6745	30.7788	30.0677	905.085	905.612	827.619	WBGene00018330	2.04974	1	0	0	0	0	0	1.98448	WBGene00018330	protein_coding	elks-1	F42A6.9	Oogenic				CSR-1
WBGene00018663	3.45878	4.58085e-130	113.162	114.857	99.77	1195.47	1177.3	1221.47	WBGene00018663	1.28053	1	0	0	0.703795	1.34801	0	0.99224	WBGene00018663	protein_coding	math-31	F52C6.6			Mutator	WAGO
WBGene00022270	2.98774	9.36842e-130	223.772	249.233	216.624	1797.96	1933.96	1733.74	WBGene00022270	2.01813	1	0	0	0	0	0.929551	0.99224	WBGene00022270	protein_coding	Y73E7A.3	Y73E7A.3		Spermatogenic	Mutator	WAGO
WBGene00015111	-4.42395	2.88391e-129	1430.27	1303.22	1279.24	65.1335	65.5377	55.8842	WBGene00015111	-2.24714	1	1.1416	1.69838	0	0	0	0	WBGene00015111	protein_coding	B0281.4	B0281.4			Mutator	WAGO
WBGene00003600	-4.60987	9.62315e-129	1323.91	1253.67	1263.53	48.8501	50.047	58.5454	WBGene00003600	-3.4698	1	1.1416	2.54757	2.81518	0	0	0	WBGene00003600	protein_coding	nhr-1	R09G11.2			Mutator	WAGO
WBGene00022307	2.77744	4.281e-128	302.05	301.782	301.36	1963.5	2190.15	2049.09	WBGene00022307	4.00065	1	0	0	0	4.04402	1.8591	1.98448	WBGene00022307	protein_coding	nadk-1	Y77E11A.2			Mutator	WAGO
WBGene00013036	2.09835	9.03771e-126	2824.8	2507.34	2591.97	11683.3	11186.7	11042.5	WBGene00013036	2.38357	1	0	0.849191	2.11138	8.08804	5.57731	3.96896	WBGene00013036	protein_coding	fbxa-218	Y49E10.17		Spermatogenic	Mutator	WAGO
CER2-LTR_CE	2.50818	1.76655e-124	450.948	470.69	442.815	2625.7	2642.96	2490.84	CER2-LTR_CE	1.51881	1	0	0	2.11138	4.04402	1.8591	0.99224	CER2-LTR_CE	transposon
WBGene00021357	2.64732	3.20142e-124	347.145	340.819	332.111	2196.9	2132.95	2055.74	WBGene00021357	0.398006	1	0	0	2.11138	0	1.8591	0.99224	WBGene00021357	protein_coding	Y37E11AL.1	Y37E11AL.1			Mutator	WAGO
WBGene00013536	3.26988	5.50571e-124	135.284	138.88	121.637	1306.74	1239.26	1264.05	WBGene00013536	2.04974	1	0	0	0	0	0	1.98448	WBGene00013536	protein_coding	Y73F8A.32	Y73F8A.32				WAGO
WBGene00002248	2.47642	5.41433e-120	450.948	475.194	466.049	2688.12	2553.59	2512.13	WBGene00002248	0.22806	1	1.1416	1.69838	0	1.34801	0.929551	0.99224	WBGene00002248	protein_coding	lam-3	T22A3.8			Mutator	WAGO
WBGene00007303	-2.2351	4.64277e-119	7049.25	6453.03	6517.17	1328.45	1445.4	1475.61	WBGene00007303	-2.74808	1	12.5576	5.94433	4.22277	2.69601	0	0.99224	WBGene00007303	protein_coding	rnh-1.3	C04F12.9	Oogenic		Mutator	WAGO
WBGene00015124	-3.09607	4.67085e-119	1835.27	1851.23	1886.75	242.894	228.786	179.628	WBGene00015124	-2.5748	1	1.1416	1.69838	0.703795	0	0	0	WBGene00015124	protein_coding	anmt-1	B0303.2			Mutator	WAGO
WBGene00021068	3.22464	3.40371e-116	186.335	149.39	228.241	1753.18	1769.52	1767.01	WBGene00021068	1.5911	1	0	0.849191	0	0	2.78865	0	WBGene00021068	protein_coding	W06H8.6	W06H8.6			Mutator	WAGO
CER12-1-LTR_CE	2.21251	1.19811e-115	768.313	818.265	809.094	3632.55	3729.69	3749.57	CER12-1-LTR_CE	3.73126	1	0	0	0	2.69601	2.78865	0.99224	CER12-1-LTR_CE	transposon
WBGene00022848	2.06273	5.7231e-115	1365.61	1436.84	1489.72	6075.06	6010.4	5863.85	WBGene00022848	2.41781	1	0	0	1.40759	4.04402	3.71821	0.99224	WBGene00022848	protein_coding	ZK1055.7	ZK1055.7			Mutator	WAGO
WBGene00006812	3.61685	5.95055e-115	91.0404	85.58	71.7524	1009.57	971.15	1049.83	WBGene00006812	1.25034	1	0	0	0	0	0.929551	0	WBGene00006812	protein_coding	unc-80	F25C8.3	Oogenic		Mutator
WBGene00018711	-3.53905	7.11393e-115	1413.25	1347.51	1341.43	104.485	128.692	118.421	WBGene00018711	-2.24714	1	1.1416	1.69838	0	0	0	0	WBGene00018711	protein_coding	F52G3.3	F52G3.3			Mutator	WAGO
WBGene00013736	-4.01761	1.51919e-113	1171.61	1205.63	1192.46	88.2017	73.8789	58.5454	WBGene00013736	-1.88331	1	1.1416	1.69838	1.40759	0	0	0.99224	WBGene00013736	protein_coding	gtf-2A2	Y111B2A.13			Mutator	WAGO
WBGene00004858	6.74027	9.94952e-113	11.061	8.25772	8.88363	1048.92	1020	920.759	WBGene00004858	3.40852	1	0	0	0	1.34801	2.78865	0.99224	WBGene00004858	protein_coding	sma-4	R12B2.1
WBGene00010402	2.42123	1.83836e-112	451.799	463.183	460.582	2515.78	2467.79	2387.06	WBGene00010402	-1.5327	1	45.6641	39.0628	39.4125	17.5241	15.8024	9.9224	WBGene00010402	pseudogene	H16D19.4	H16D19.4			Mutator			ERGO-1
WBGene00006640	2.33541	4.82665e-112	680.676	600.562	643.722	3183.4	3331.7	3188.06	WBGene00006640	1.32752	1	0	1.69838	0.703795	1.34801	0.929551	3.96896	WBGene00006640	protein_coding	tsp-14	F39C12.3			Mutator	WAGO
WBGene00010339	4.42725	9.58467e-111	39.1389	24.7732	47.1516	784.316	805.518	811.652	WBGene00010339	NA	NA	0	0	0	0	0	0	WBGene00010339	protein_coding	acl-1	F59F4.4				WAGO
WBGene00012851	2.33793	1.40953e-110	713.859	675.632	730.508	3735.68	3637.94	3346.4	WBGene00012851	2.25	1	0	0	0	1.34801	0	0.99224	WBGene00012851	protein_coding	Y44A6C.2	Y44A6C.2			Mutator	WAGO	CSR-1
WBGene00044436	-3.92085	7.76344e-110	1197.14	1137.31	1143.26	80.06	70.3041	79.8346	WBGene00044436	-3.23351	1	1.1416	0.849191	3.51897	0	0	0	WBGene00044436	protein_coding	Y47G6A.31	Y47G6A.31	Oogenic		Mutator	WAGO
WBGene00016273	1.93758	1.52848e-108	1752.74	1677.82	1700.87	6615.12	6509.68	6525.15	WBGene00016273	2.47869	1	0	0.849191	2.81518	12.1321	6.50686	4.9612	WBGene00016273	protein_coding	C30G12.1	C30G12.1			Mutator	WAGO
WBGene00015115	2.85255	1.41419e-107	250.999	240.225	218.674	1731.47	1802.88	1578.06	WBGene00015115	0.752984	1	3.42481	0	0	1.34801	2.78865	0.99224	WBGene00015115	protein_coding	B0286.1	B0286.1		Spermatogenic	Mutator	WAGO
WBGene00021387	2.58573	1.16134e-106	330.128	303.284	308.877	1846.81	1877.95	1924.01	WBGene00021387	0.902363	1	1.1416	0.849191	0	2.69601	0	0.99224	WBGene00021387	protein_coding	Y37F4.6	Y37F4.6			Mutator	WAGO
WBGene00017451	3.53553	1.94176e-105	74.8743	87.8321	80.636	991.929	937.785	898.14	WBGene00017451	1.25034	1	0	0	0	0	0.929551	0	WBGene00017451	protein_coding	lido-14	F14D2.2					CSR-1
WBGene00021678	2.53928	1.38549e-104	361.609	371.597	348.512	2130.41	1984	2172.83	WBGene00021678	3.11971	1	0	0.849191	0	1.34801	2.78865	3.96896	WBGene00021678	protein_coding	Y48G1C.5	Y48G1C.5		Spermatogenic	Mutator	WAGO
WBGene00007600	2.36628	1.59304e-104	600.696	544.259	556.935	3044.99	2774.03	2948.56	WBGene00007600	1.55771	1	0	0	1.40759	2.69601	0	1.98448	WBGene00007600	protein_coding	C15C6.1	C15C6.1			Mutator	WAGO
WBGene00002989	6.74713	1.38159e-103	5.10507	8.25772	11.6171	903.728	990.215	859.553	WBGene00002989	2.21434	1	0	0	0	1.34801	0.929551	0	WBGene00002989	protein_coding	lim-7	C04F1.3				WAGO
WBGene00018761	2.87873	2.09076e-103	188.037	174.163	185.873	1317.6	1376.29	1334.57	WBGene00018761	0.288566	1	1.1416	0	0	1.34801	0	0	WBGene00018761	protein_coding	F53E10.5	F53E10.5			Mutator	WAGO
WBGene00021531	2.17441	2.82517e-103	790.435	807.755	765.359	3675.97	3521.16	3468.81	WBGene00021531	0.632616	1	2.2832	0	1.40759	2.69601	0	2.97672	WBGene00021531	protein_coding	Y42G9A.1	Y42G9A.1			Mutator	WAGO
WBGene00006982	-2.68325	2.47919e-102	2416.4	2319.67	2295.39	360.948	412.292	318.008	WBGene00006982	-3.8904	1	0	5.94433	2.81518	0	0	0	WBGene00006982	protein_coding	zig-5	Y48A6A.1			Mutator	WAGO
WBGene00012368	4.07152	2.66892e-102	51.9015	44.2914	41.0014	762.605	722.106	807.66	WBGene00012368	2.01813	1	0	0	0	0	0.929551	0.99224	WBGene00012368	pseudogene	fbxa-93	W09G3.5		Spermatogenic	Mutator
WBGene00022020	2.59316	1.48395e-101	453.5	435.407	370.379	2477.79	2684.66	2412.34	WBGene00022020	4.4208	1	0	0	0	2.69601	4.64776	2.97672	WBGene00022020	protein_coding	hpo-39	Y61A9LA.9			Mutator	WAGO
CER9-LTR_CE	1.97297	4.87543e-101	2584.87	2541.88	2496.3	9338.52	10216.7	10359.9	CER9-LTR_CE	1.49235	1	3.42481	4.24595	1.40759	1.34801	5.57731	17.8603	CER9-LTR_CE	transposon
WBGene00021808	2.12516	1.08088e-100	922.316	888.08	863.762	3770.96	3889.36	3994.39	WBGene00021808	0.813269	1	1.1416	0	1.40759	2.69601	0.929551	0.99224	WBGene00021808	protein_coding	Y53G8AM.8	Y53G8AM.8			Mutator	WAGO
CER3-1-LTR_CE	2.11986	1.14862e-100	1049.94	938.377	984.033	4302.88	4226.59	4378.93	CER3-1-LTR_CE	-0.315333	1	2.2832	3.39676	2.11138	1.34801	2.78865	1.98448	CER3-1-LTR_CE	transposon
WBGene00003548	5.23623	2.66663e-100	22.9728	15.7647	15.7172	711.041	670.868	643.999	WBGene00003548	NA	NA	0	0	0	0	0	0	WBGene00003548	protein_coding	nas-30	Y95B8A.1
WBGene00003903	2.09818	5.2228e-100	1286.48	1168.84	1139.84	5244.61	5051.17	5077.48	WBGene00003903	1.33775	1	1.1416	0	2.11138	2.69601	2.78865	2.97672	WBGene00003903	protein_coding	pab-2	F18H3.3			Mutator	WAGO
WBGene00014082	2.60413	1.20005e-99	377.775	351.328	333.478	2257.96	2212.79	1975.91	WBGene00014082	0.672859	1	5.70801	9.3411	1.40759	14.8281	3.71821	7.93792	WBGene00014082	protein_coding	ZK795.2	ZK795.2		Spermatogenic	Mutator	WAGO			ALG-3/4
WBGene00004509	2.15425	7.66869e-99	878.923	809.257	805.677	3723.47	3765.44	3596.55	WBGene00004509	0.2618	1	0	0.849191	0.703795	0	1.8591	0	WBGene00004509	protein_coding	rrf-2	M01G12.12			Mutator	WAGO
WBGene00020701	4.52364	1.42003e-97	30.6304	30.0281	30.751	652.692	786.452	661.297	WBGene00020701	1.25034	1	0	0	0	0	0.929551	0	WBGene00020701	protein_coding	T22F7.1	T22F7.1				WAGO
WBGene00271598	2.43489	2.41024e-97	385.433	427.9	416.847	2314.95	2142.49	2206.1	WBGene00271598	1.50625	1	0	1.69838	0	0	2.78865	1.98448	WBGene00271598	pseudogene	Y18D10A.30	Y18D10A.30
WBGene00043534	-5.04467	6.41353e-97	1036.33	951.139	951.232	35.2807	25.0235	29.2727	WBGene00043534	-1.9016	1	2.2832	0	0	0	0	0	WBGene00043534	protein_coding	W02B12.13	W02B12.13			Mutator	WAGO
WBGene00000685	-4.02799	8.25775e-97	1270.31	1053.99	1061.25	73.2752	75.0705	58.5454	WBGene00000685	-2.67254	1	2.2832	0.849191	0.703795	0	0	0	WBGene00000685	protein_coding	col-111	F29B9.9		Spermatogenic	Mutator	WAGO
WBGene00009089	-3.73226	8.77453e-97	1118.01	1063.74	1052.37	67.8474	92.9444	81.1652	WBGene00009089	-0.673216	1	0	0	0.703795	0	0	0	WBGene00009089	protein_coding	jmjd-3.2	F23D12.5			Mutator	WAGO
Mariner3_CE	1.93934	4.89573e-96	1870.16	1715.35	1827.29	6772.53	6926.74	7053.39	Mariner3_CE	1.11138	1	1.1416	0.849191	2.11138	6.74003	1.8591	0.99224	Mariner3_CE	transposon
WBGene00019575	2.95709	1.8854e-95	195.694	148.639	182.456	1393.59	1394.17	1294.65	WBGene00019575	3.21363	1	0	0	0	2.69601	1.8591	0	WBGene00019575	pseudogene	K09E3.4	K09E3.4			Mutator	WAGO
WBGene00044310	5.06014	2.07536e-95	11.9118	21.0197	23.2341	640.48	651.802	617.388	WBGene00044310	3.43867	1	0	0	0	1.34801	0.929551	2.97672	WBGene00044310	protein_coding	H20J04.9	H20J04.9					CSR-1
Tc1	1.64031	2.12955e-95	13685.8	13137.3	13231.8	41389.6	41746.3	41713.6	Tc1	1.05344	1	25.1152	19.5314	19.7062	36.3962	55.7731	38.6974	Tc1	transposon
WBGene00001562	3.86023	5.26044e-95	45.0948	48.0449	56.7186	742.251	730.447	717.181	WBGene00001562	-1.9016	1	2.2832	0	0	0	0	0	WBGene00001562	protein_coding	lin-66	B0513.1					CSR-1
WBGene00011531	-4.0052	5.53352e-95	1079.72	954.893	1074.24	77.3461	54.8133	62.5371	WBGene00011531	-1.34395	1	0	0	1.40759	0	0	0	WBGene00011531	protein_coding	rsbp-1	T06D10.1			Mutator	WAGO
WBGene00001976	-2.16251	1.25279e-94	7364.91	6525.85	6526.05	1495.36	1475.19	1590.04	WBGene00001976	-4.29405	1	4.56641	5.09514	2.11138	0	0	0	WBGene00001976	protein_coding	hmg-11	T05A7.4			Mutator
WBGene00044220	-3.16451	1.4916e-94	1339.23	1526.93	1458.97	141.123	177.548	162.33	WBGene00044220	-0.0453346	1	0	0.849191	1.40759	1.34801	0	0.99224	WBGene00044220	pseudogene	Y102A5C.35	Y102A5C.35			Mutator
WBGene00001485	2.77644	2.95734e-94	187.186	188.426	189.973	1290.46	1280.96	1305.3	WBGene00001485	2.25	1	0	0	0	1.34801	0	0.99224	WBGene00001485	protein_coding	fre-1	Y113G7A.8			Mutator		CSR-1
WBGene00022370	6.56193	3.9181e-94	8.50845	9.75912	6.83356	751.75	773.345	831.611	WBGene00022370	NA	NA	0	0	0	0	0	0	WBGene00022370	pseudogene	Y92H12BR.4	Y92H12BR.4
WBGene00022450	4.20561	5.45058e-94	38.288	29.2774	47.8349	751.75	734.022	655.974	WBGene00022450	3.51508	1	0	0	0	2.69601	0.929551	1.98448	WBGene00022450	protein_coding	ubc-26	Y110A2AM.3		Spermatogenic	Mutator
WBGene00010453	2.17745	5.60965e-94	815.96	782.982	815.244	3419.51	3702.28	3796.14	WBGene00010453	1.32805	1	3.42481	0	0	2.69601	2.78865	1.98448	WBGene00010453	protein_coding	fozi-1	K01B6.1		Spermatogenic	Mutator	WAGO
CER9-I_CE	1.68215	9.04895e-94	20899.3	19977.7	20641.5	63783.4	66787.7	66834.9	CER9-I_CE	1.3053	1	39.9561	25.4757	24.6328	74.1403	69.7164	73.4258	CER9-I_CE	transposon
WBGene00010584	2.36062	2.38145e-93	424.572	407.631	435.981	2225.4	2112.7	2179.49	WBGene00010584	3.99171	1	0	0	0	4.04402	2.78865	0.99224	WBGene00010584	protein_coding	K05C4.8	K05C4.8		Spermatogenic	Mutator	WAGO
WBGene00012548	-2.68479	1.1186e-92	2272.61	2003.62	2058.95	308.027	349.137	325.991	WBGene00012548	-2.74891	1	3.42481	0.849191	3.51897	1.34801	0	0	WBGene00012548	protein_coding	Y37D8A.6	Y37D8A.6			Mutator	WAGO
WBGene00010067	-4.30622	4.26501e-91	1031.22	973.66	904.764	67.8474	48.8554	30.6033	WBGene00010067	-2.24714	1	1.1416	1.69838	0	0	0	0	WBGene00010067	protein_coding	dot-1.2	F54F7.7			Mutator	WAGO
WBGene00219700	-2.69564	1.91288e-90	1869.31	1765.65	1835.49	298.529	250.235	298.049	WBGene00219700	-0.673216	1	1.1416	0	0	0	0	0	WBGene00219700	lincRNA	linc-6	F52D2.13
WBGene00018878	1.80281	3.31302e-90	2333.02	2348.95	2270.79	8181.04	7949.13	8124.5	WBGene00018878	1.24884	1	2.2832	1.69838	3.51897	6.74003	4.64776	6.94568	WBGene00018878	protein_coding	glit-1	F55D10.3	Oogenic		Mutator	WAGO
WBGene00010269	3.98024	2.66521e-89	41.6914	51.7984	37.5846	732.752	681.592	650.652	WBGene00010269	1.98586	1	0	0	0	0	1.8591	0	WBGene00010269	protein_coding	F58G1.7	F58G1.7				WAGO
WBGene00003585	2.60842	6.37772e-89	241.64	263.496	249.425	1529.28	1475.19	1602.01	WBGene00003585	1.456	1	0	0.849191	0	2.69601	0	0	WBGene00003585	protein_coding	ndx-8	Y87G2A.14			Mutator	WAGO
WBGene00012610	-5.29971	6.83763e-89	949.543	907.599	883.58	18.9973	27.4067	22.6198	WBGene00012610	-1.34395	1	0	0	1.40759	0	0	0	WBGene00012610	protein_coding	Y38F1A.8	Y38F1A.8			Mutator	WAGO
WBGene00019786	3.16148	2.61527e-87	104.654	95.3391	103.187	882.017	919.911	908.784	WBGene00019786	0.288564	1	0	0	0.703795	0	0	0.99224	WBGene00019786	protein_coding	M70.4	M70.4			Mutator	WAGO	CSR-1
WBGene00219636	5.30239	1.60741e-86	9.35929	18.0168	17.0839	561.777	651.802	569.487	WBGene00219636	1.75743	1	1.1416	0	0	1.34801	1.8591	0	WBGene00219636	lincRNA	linc-81	Y116F11B.26
WBGene00021039	3.29252	2.94842e-86	94.4438	84.0786	82.6861	882.017	807.901	862.214	WBGene00021039	NA	NA	0	0	0	0	0	0	WBGene00021039	protein_coding	W05F2.7	W05F2.7		Spermatogenic		WAGO
WBGene00007941	-2.67344	1.07428e-85	1654.89	1638.78	1582.65	256.463	257.384	250.148	WBGene00007941	-0.673216	1	1.1416	0	0	0	0	0	WBGene00007941	protein_coding	C34F6.7	C34F6.7			Mutator	WAGO
WBGene00000089	1.8211	3.08133e-85	2416.4	2299.4	2287.88	8485	8143.36	8108.54	WBGene00000089	0.380051	1	2.2832	0	2.81518	4.04402	1.8591	0.99224	WBGene00000089	protein_coding	aex-6	Y87G2A.4			Mutator	WAGO
TC5B	3.42291	1.48502e-84	82.5319	64.5604	81.3194	848.093	760.237	840.925	TC5B	NA	NA	0	0	0	0	0	0	TC5B	transposon
WBGene00006961	-2.57331	2.86179e-84	1796.98	1746.13	1726.16	295.815	302.665	286.074	WBGene00006961	-0.935297	1	2.2832	4.24595	1.40759	0	0	3.96896	WBGene00006961	protein_coding	xnp-1	B0041.7				WAGO	CSR-1
WBGene00022207	2.67298	5.04778e-84	230.579	195.182	205.007	1348.81	1339.35	1323.92	WBGene00022207	1.25034	1	0	0	0	1.34801	0	0	WBGene00022207	protein_coding	elk-2	Y73B3A.5			Mutator	WAGO
WBGene00008776	-5.44842	1.62553e-82	868.712	870.814	846.678	16.2834	27.4067	14.6363	WBGene00008776	-2.34376	1	0	0.849191	2.11138	0	0	0	WBGene00008776	protein_coding	F13H10.5	F13H10.5			Mutator	WAGO
WBGene00022608	-4.18497	1.69493e-82	923.167	864.809	792.693	42.0654	46.4722	53.2231	WBGene00022608	-1.72313	1	1.1416	0.849191	0	0	0	0	WBGene00022608	protein_coding	madf-9	ZC416.1			Mutator	WAGO
WBGene00185098	-2.65979	2.01003e-82	1798.69	1648.54	1695.41	263.248	294.324	254.14	WBGene00185098	-3.49761	1	1.1416	3.39676	2.11138	0	0	0	WBGene00185098	protein_coding	Y71G12B.35	Y71G12B.35			Mutator	WAGO
WBGene00003624	3.27213	2.36944e-82	94.4438	78.8237	78.586	803.314	809.093	808.991	WBGene00003624	NA	NA	0	0	0	0	0	0	WBGene00003624	protein_coding	nhr-28	C11G6.4			Mutator	WAGO
WBGene00219399	2.73374	1.25536e-81	194.843	167.407	198.173	1263.32	1207.09	1258.73	WBGene00219399	2.57535	1	0	0	0	0	1.8591	0.99224	WBGene00219399	protein_coding	Y55F3AM.21	Y55F3AM.21
WBGene00195254	3.4948	5.83686e-81	56.1558	65.3111	64.9188	719.183	683.975	706.536	WBGene00195254	0.345776	1	3.42481	1.69838	2.11138	0	6.50686	1.98448	WBGene00195254	pseudogene	H16D19.6	H16D19.6						ERGO-1
CER2-1-LTR_CE	2.53116	7.2305e-81	264.613	258.241	265.826	1432.94	1588.4	1535.49	CER2-1-LTR_CE	4.06848	1	0	0	0	1.34801	3.71821	2.97672	CER2-1-LTR_CE	transposon
WBGene00014130	1.69554	1.46881e-79	4947.66	4637.84	4700.81	15230.4	15518.1	15507.9	WBGene00014130	1.54498	1	5.70801	1.69838	0.703795	8.08804	6.50686	6.94568	WBGene00014130	protein_coding	ZK892.6	ZK892.6	Oogenic		Mutator	WAGO
WBGene00017947	3.60774	1.58703e-79	65.515	43.5407	76.5359	754.463	765.004	750.445	WBGene00017947	1.98586	1	0	0	0	0	1.8591	0	WBGene00017947	protein_coding	mth-2	F31D5.4	Oogenic			WAGO
WBGene00001247	2.53535	2.16313e-79	245.894	231.967	246.008	1399.01	1433.49	1362.51	WBGene00001247	2.57535	1	0	0	0	0	1.8591	0.99224	WBGene00001247	protein_coding	elo-9	Y53F4B.2			Mutator	WAGO
WBGene00044233	4.11641	6.32372e-79	42.5422	32.2802	26.6509	576.703	600.564	558.842	WBGene00044233	2.62802	1	0	0	0	0	0	2.97672	WBGene00044233	protein_coding	dolk-1	Y56A3A.36				WAGO
WBGene00018577	-2.94449	3.48843e-78	1261.8	1193.62	1177.42	150.621	156.099	164.992	WBGene00018577	-2.88707	1	1.1416	2.54757	0.703795	0	0	0	WBGene00018577	pseudogene	asna-2	F47G3.2	Oogenic		Mutator	WAGO
WBGene00000222	3.14999	9.97999e-78	83.3828	93.8377	100.453	825.025	798.368	852.9	WBGene00000222	-1.72313	1	1.1416	0.849191	0	0	0	0	WBGene00000222	protein_coding	atf-6	F45E6.2	Oogenic				CSR-1
WBGene00015366	2.54393	2.00679e-77	242.491	226.712	220.724	1347.45	1342.93	1325.25	WBGene00015366	2.1347	1	1.1416	0	0	1.34801	2.78865	0	WBGene00015366	protein_coding	C03A7.2	C03A7.2			Mutator	WAGO
WBGene00019327	1.66377	2.43283e-77	6654.46	6348.69	6684.59	20298.6	20978	21100.3	WBGene00019327	1.04363	1	10.2744	5.94433	7.03795	10.784	17.6615	17.8603	WBGene00019327	protein_coding	zip-2	K02F3.4			Mutator	WAGO
WBGene00014090	-4.01296	2.38863e-75	795.54	770.22	742.808	43.4224	53.6218	45.2396	WBGene00014090	NA	NA	0	0	0	0	0	0	WBGene00014090	protein_coding	ZK822.2	ZK822.2		Spermatogenic	Mutator	WAGO
WBGene00002100	-6.35576	8.22411e-75	987.831	926.366	935.515	9.49864	14.2991	10.6446	WBGene00002100	-2.5748	1	1.1416	1.69838	0.703795	0	0	0	WBGene00002100	protein_coding	ins-17	F56F3.6			Mutator	WAGO
WBGene00001523	2.35441	1.04029e-74	320.768	316.796	305.46	1616.13	1586.01	1616.65	WBGene00001523	0.754648	1	1.1416	0	1.40759	1.34801	0	2.97672	WBGene00001523	protein_coding	gbh-2	M05D6.7			Mutator	WAGO
WBGene00020930	2.07316	1.10002e-74	888.282	779.979	858.295	3522.64	3679.64	3420.91	WBGene00020930	1.00785	1	2.2832	0	2.11138	4.04402	1.8591	2.97672	WBGene00020930	protein_coding	hlh-30	W02C12.3			Mutator	WAGO
WBGene00001459	-3.7825	1.19246e-74	998.892	853.548	811.827	70.5613	61.9629	61.2065	WBGene00001459	-2.52013	1	1.1416	0.849191	1.40759	0	0	0	WBGene00001459	protein_coding	flp-16	F15D4.8			Mutator	WAGO
WBGene00012699	3.69571	5.75516e-74	47.6473	45.7928	43.7348	599.771	562.433	612.065	WBGene00012699	2.21434	1	0	0	0	1.34801	0.929551	0	WBGene00012699	protein_coding	Y39B6A.41	Y39B6A.41			Mutator	WAGO
WBGene00022063	-3.15145	6.02246e-74	1122.26	998.434	1120.7	135.695	122.734	106.446	WBGene00022063	-2.67254	1	2.2832	0.849191	0.703795	0	0	0	WBGene00022063	protein_coding	nlp-81	Y67D8B.4			Mutator	WAGO
WBGene00010921	2.07343	2.51765e-73	735.981	731.934	768.092	3298.74	2970.65	3150.81	WBGene00010921	0.242595	1	4.56641	1.69838	1.40759	4.04402	3.71821	0.99224	WBGene00010921	pseudogene	fbxb-4	M117.5			Mutator
WBGene00004148	2.13968	3.07364e-73	544.541	516.483	570.602	2354.31	2401.06	2438.95	WBGene00004148	1.19168	1	1.1416	1.69838	2.11138	4.04402	5.57731	1.98448	WBGene00004148	protein_coding	pqn-65	T13H2.4	Oogenic		Mutator	WAGO
WBGene00001493	4.05871	1.37351e-72	38.288	38.2858	28.0176	607.913	620.821	500.297	WBGene00001493	0.288564	1	0	0	0.703795	0	0	0.99224	WBGene00001493	protein_coding	frm-7	C51F7.1
WBGene00003593	-2.73363	2.56607e-72	1355.4	1291.21	1343.48	225.253	189.464	186.281	WBGene00003593	-0.673216	1	0	0	0.703795	0	0	0	WBGene00003593	protein_coding	nfm-1	F42A10.2			Mutator	WAGO
WBGene00010976	-4.80134	9.79611e-72	752.998	681.637	688.14	24.4251	21.4487	30.6033	WBGene00010976	NA	NA	0	0	0	0	0	0	WBGene00010976	protein_coding	R02D5.1	R02D5.1			Mutator	WAGO
WBGene00016585	-5.2508	2.05014e-71	757.252	775.475	675.839	17.6403	21.4487	18.6281	WBGene00016585	-2.79825	1	1.1416	0.849191	2.11138	0	0	0	WBGene00016585	protein_coding	oac-59	C42C1.7			Mutator	WAGO
WBGene00012623	1.76596	3.52225e-71	3085.16	2944.25	2893.33	9988.5	10544.4	9794.38	WBGene00012623	1.42684	1	4.56641	0.849191	2.11138	6.74003	7.43641	4.9612	WBGene00012623	pseudogene	fbxa-149	Y38H6C.10			Mutator	WAGO
WBGene00013202	2.42967	3.57346e-71	249.298	251.485	263.092	1377.3	1381.06	1361.18	WBGene00013202	1.0641	1	1.1416	0	0	0	0.929551	0.99224	WBGene00013202	protein_coding	Y54E5A.7	Y54E5A.7			Mutator
WBGene00021027	-4.34582	4.25819e-71	756.401	689.895	704.54	48.8501	34.5562	22.6198	WBGene00021027	NA	NA	0	0	0	0	0	0	WBGene00021027	protein_coding	W04C9.5	W04C9.5		Spermatogenic	Mutator	WAGO
WBGene00019915	3.78224	5.74342e-71	52.7524	45.0421	35.5345	541.422	647.036	626.702	WBGene00019915	1.25034	1	0	0	0	1.34801	0	0	WBGene00019915	protein_coding	tbc-10	R06B10.5				WAGO
WBGene00014801	-2.30835	3.70311e-70	3714.79	3272.31	3125.67	740.894	645.844	655.974	WBGene00014801	-1.56453	1	4.56641	3.39676	4.22277	0	2.78865	0.99224	WBGene00014801	protein_coding	K08E5.1	K08E5.1			Mutator
WBGene00017344	-2.10909	6.19002e-70	2977.11	2784.35	2847.55	667.619	643.461	685.247	WBGene00017344	-1.90228	1	4.56641	2.54757	0.703795	0	1.8591	0	WBGene00017344	protein_coding	F10E7.2	F10E7.2			Mutator	WAGO
WBGene00002181	2.08946	8.71463e-70	661.106	603.564	595.203	2701.68	2635.81	2565.35	WBGene00002181	-0.264242	1	1.1416	0.849191	2.11138	2.69601	0	0.99224	WBGene00002181	protein_coding	kal-1	K03D10.1	Oogenic		Mutator	WAGO
WBGene00015469	-6.49858	9.15985e-70	995.488	956.394	847.362	9.49864	9.53276	11.9752	WBGene00015469	-1.43834	1	0	0.849191	0.703795	0	0	0	WBGene00015469	protein_coding	C05D2.8	C05D2.8			Mutator	WAGO
WBGene00044651	4.81511	1.64346e-69	15.3152	19.5182	14.3505	496.643	451.614	435.099	WBGene00044651	0.288564	1	0	0	0.703795	0	0	0.99224	WBGene00044651	protein_coding	egrh-3	Y94H6A.11			Mutator	WAGO
WBGene00017948	6.38705	2.14455e-69	6.80676	4.50421	8.20028	548.207	546.942	548.198	WBGene00017948	NA	NA	0	0	0	0	0	0	WBGene00017948	protein_coding	mth-1	F31D5.5	Oogenic
WBGene00021656	2.62498	3.58779e-69	189.738	169.659	174.939	1069.28	1095.08	1125.67	WBGene00021656	2.60328	1	0	0	0	0	0.929551	1.98448	WBGene00021656	protein_coding	Y48D7A.1	Y48D7A.1			Mutator	WAGO
WBGene00022274	2.43098	2.30396e-68	308.006	255.989	263.776	1460.08	1494.26	1495.57	WBGene00022274	4.00065	1	0	0	0	4.04402	1.8591	1.98448	WBGene00022274	protein_coding	Y73E7A.8	Y73E7A.8			Mutator	WAGO
WBGene00001111	2.0238	4.95146e-68	935.929	1032.22	1029.13	4353.09	3903.66	3947.82	WBGene00001111	2.84689	1	0	0	0.703795	0	4.64776	1.98448	WBGene00001111	pseudogene	duo-2	F29C4.5			Mutator	WAGO
WBGene00012639	10.0577	5.16916e-68	2.55253	2.25211	1.36671	2199.61	2129.38	2114.29	WBGene00012639	3.75471	1	0	0	0	2.69601	0.929551	2.97672	WBGene00012639	protein_coding	fezf-1	Y38H8A.5			Mutator	WAGO
WBGene00021671	2.07412	6.34641e-68	758.953	651.609	687.456	2868.59	2977.79	2973.84	WBGene00021671	0.855947	1	1.1416	0	0.703795	1.34801	0.929551	0.99224	WBGene00021671	protein_coding	Y48G1BM.6	Y48G1BM.6		Spermatogenic	Mutator	WAGO
WBGene00012664	4.77909	9.49529e-68	13.6135	18.0168	16.4006	454.578	426.591	445.743	WBGene00012664	NA	NA	0	0	0	0	0	0	WBGene00012664	protein_coding	Y39B6A.1	Y39B6A.1
WBGene00022280	3.41983	1.10499e-67	60.41	67.5632	51.9351	652.692	592.222	675.933	WBGene00022280	NA	NA	0	0	0	0	0	0	WBGene00022280	protein_coding	Y74C10AL.2	Y74C10AL.2					CSR-1
WBGene00021402	-3.59721	2.579e-67	756.401	728.932	773.559	55.6349	70.3041	59.876	WBGene00021402	-2.5748	1	1.1416	1.69838	0.703795	0	0	0	WBGene00021402	protein_coding	Y38C1AA.12	Y38C1AA.12	Oogenic			WAGO
WBGene00019639	5.37132	3.14829e-67	10.2101	8.25772	13.6671	438.294	444.465	460.38	WBGene00019639	1.25034	1	0	0	0	1.34801	0	0	WBGene00019639	protein_coding	K10F12.7	K10F12.7
WBGene00021148	-3.72854	4.37288e-67	806.601	743.946	709.324	69.2044	48.8554	53.2231	WBGene00021148	NA	NA	0	0	0	0	0	0	WBGene00021148	protein_coding	W10G11.19	W10G11.19			Mutator	WAGO
WBGene00008975	3.22896	5.34418e-67	70.6201	63.8097	77.9026	683.902	651.802	659.966	WBGene00008975	1.25034	1	0	0	0	1.34801	0	0	WBGene00008975	protein_coding	F20D1.3	F20D1.3
WBGene00022682	2.13383	6.72226e-67	480.727	478.197	503.634	2120.91	2079.33	2224.72	WBGene00022682	2.64235	1	1.1416	0	0	0	2.78865	2.97672	WBGene00022682	protein_coding	ZK185.2	ZK185.2			Mutator	WAGO
WBGene00019909	2.69651	1.09495e-66	165.064	141.883	155.805	998.714	967.575	1029.87	WBGene00019909	2.43452	1	0	0	0	2.69601	0	0	WBGene00019909	protein_coding	R06A10.1	R06A10.1			Mutator	WAGO
HelitronY3_CE	2.67886	1.92999e-66	159.108	193.681	192.023	1143.91	1099.84	1258.73	HelitronY3_CE	0.608997	1	0	3.39676	1.40759	4.04402	2.78865	0.99224	HelitronY3_CE	transposon
WBGene00044632	4.97097	2.18807e-66	17.8677	7.50702	17.0839	446.436	459.955	420.462	WBGene00044632	1.25034	1	0	0	0	0	0.929551	0	WBGene00044632	pseudogene	Y73F8A.37	Y73F8A.37			Mutator
WBGene00013159	-4.61004	3.48736e-66	672.167	682.388	623.904	21.7112	40.5142	17.2975	WBGene00013159	-0.926643	1	2.2832	0	0	0	0.929551	0	WBGene00013159	protein_coding	Y53F4B.12	Y53F4B.12			Mutator	WAGO
WBGene00021469	-4.05895	7.1094e-66	770.014	641.85	697.707	50.2071	34.5562	42.5785	WBGene00021469	-1.72313	1	1.1416	0.849191	0	0	0	0	WBGene00021469	protein_coding	Y39G10AR.11	Y39G10AR.11			Mutator	WAGO
WBGene00045212	-3.27249	7.99101e-66	860.204	794.243	862.396	89.5586	83.4116	87.8181	WBGene00045212	-1.88331	1	1.1416	1.69838	1.40759	0	0	0.99224	WBGene00045212	protein_coding	Y110A7A.21	Y110A7A.21			Mutator	WAGO
WBGene00010083	6.84793	3.80382e-65	4.25422	6.75632	4.10014	578.06	585.073	577.47	WBGene00010083	2.77874	1	0	0.849191	0	2.69601	1.8591	1.98448	WBGene00010083	protein_coding	xdh-1	F55B11.1
WBGene00020345	2.69549	2.45303e-64	133.583	147.138	147.605	920.011	933.018	927.412	WBGene00020345	1.57903	1	1.1416	0.849191	0	2.69601	0	2.97672	WBGene00020345	protein_coding	T08B2.4	T08B2.4			Mutator	WAGO
WBGene00000232	4.67986	8.88928e-63	20.4203	18.0168	11.6171	389.444	432.549	440.421	WBGene00000232	NA	NA	0	0	0	0	0	0	WBGene00000232	protein_coding	avr-14	B0207.12		Spermatogenic
PALTTAA2_CE	2.71084	2.09152e-62	133.583	150.14	140.771	925.439	881.78	976.644	PALTTAA2_CE	2.0453	1	1.1416	0.849191	0	2.69601	0.929551	3.96896	PALTTAA2_CE	transposon
WBGene00006570	-5.06362	2.97248e-62	642.388	584.046	628.004	20.3542	16.6823	18.6281	WBGene00006570	NA	NA	0	0	0	0	0	0	WBGene00006570	protein_coding	tig-2	F39G3.8			Mutator	WAGO
WBGene00044034	2.66654	4.9227e-62	145.494	145.636	148.972	884.73	953.276	956.685	WBGene00044034	0.288564	1	1.1416	0	0	0	0.929551	0	WBGene00044034	protein_coding	Y38E10A.28	Y38E10A.28			Mutator	WAGO
WBGene00007715	8.45557	5.38925e-62	2.55253	2.25211	3.41678	1006.86	958.042	952.693	WBGene00007715	1.25034	1	0	0	0	1.34801	0	0	WBGene00007715	pseudogene	C25D7.2	C25D7.2		Spermatogenic
WBGene00013464	2.14223	2.05851e-61	530.927	466.937	469.466	2226.75	2067.42	2172.83	WBGene00013464	4.07763	1	0	0	0	1.34801	2.78865	3.96896	WBGene00013464	protein_coding	Y67H2A.7	Y67H2A.7			Mutator
WBGene00012977	3.50559	8.4647e-61	44.2439	43.5407	50.5684	542.779	493.32	541.545	WBGene00012977	-0.673216	1	1.1416	0	0	0	0	0	WBGene00012977	protein_coding	Y48A6C.4	Y48A6C.4					CSR-1
WBGene00012219	-3.16649	2.2632e-60	839.784	799.498	769.459	93.6295	88.178	86.4875	WBGene00012219	0.251593	1	4.56641	6.79353	6.33415	8.08804	7.43641	5.95344	WBGene00012219	protein_coding	W03C9.1	W03C9.1		Spermatogenic	Mutator	WAGO			ALG-3/4
WBGene00014987	-2.98292	3.54701e-60	913.807	860.304	896.563	103.128	108.435	126.405	WBGene00014987	-3.08261	1	4.56641	2.54757	2.81518	1.34801	0	0	WBGene00014987	pseudogene	ZK637.6	ZK637.6	Oogenic		Mutator
WBGene00012498	-3.25806	4.76339e-60	730.876	760.461	766.042	82.7739	72.6873	81.1652	WBGene00012498	-2.52013	1	1.1416	0.849191	1.40759	0	0	0	WBGene00012498	pseudogene	Y24F12A.3	Y24F12A.3	Oogenic		Mutator	WAGO	CSR-1			NRDE-3
WBGene00003579	-7.12925	4.89181e-60	1011.65	961.649	916.381	5.42779	3.57478	11.9752	WBGene00003579	-1.3736	1	0	1.69838	6.33415	1.34801	0	1.98448	WBGene00003579	protein_coding	ndx-2	W02G9.1		Spermatogenic	Mutator	WAGO			ALG-3/4
WBGene00008819	-3.84438	1.48567e-59	627.923	611.071	632.788	55.6349	38.131	37.2562	WBGene00008819	-2.52013	1	1.1416	0.849191	1.40759	0	0	0	WBGene00008819	protein_coding	shw-1	F14F11.1	Oogenic		Mutator	WAGO
WBGene00004976	2.41139	1.55261e-59	224.623	257.491	224.141	1295.89	1217.81	1245.42	WBGene00004976	-0.177916	1	4.56641	3.39676	2.11138	4.04402	1.8591	2.97672	WBGene00004976	protein_coding	spe-41	K01A11.4		Spermatogenic	Mutator	WAGO			ALG-3/4
WBGene00012151	-2.75058	1.62008e-59	996.339	1085.51	1049.64	153.335	148.949	163.661	WBGene00012151	-1.71158	1	2.2832	0.849191	3.51897	0	0.929551	0.99224	WBGene00012151	protein_coding	VH15N14R.1	VH15N14R.1			Mutator	WAGO	CSR-1			NRDE-3
WBGene00014643	2.99347	1.87972e-59	81.6811	79.5744	90.8864	683.902	661.335	667.95	WBGene00014643	2.5428	1	0	0	0	0	2.78865	0	WBGene00014643	pseudogene	B0391.8	B0391.8			Mutator
WBGene00018383	2.33894	1.97411e-59	285.884	314.544	265.826	1439.72	1525.24	1411.74	WBGene00018383	3.32026	1	0	0	0	0	2.78865	1.98448	WBGene00018383	protein_coding	F43C11.6	F43C11.6			Mutator	WAGO
WBGene00013198	2.2709	2.1821e-59	322.47	294.275	321.861	1546.92	1439.45	1544.8	WBGene00013198	0.247209	1	5.70801	2.54757	1.40759	5.39202	3.71821	1.98448	WBGene00013198	protein_coding	Y54E5A.2	Y54E5A.2		Spermatogenic	Mutator	WAGO			ALG-3/4
WBGene00009962	-3.87202	4.8337e-59	653.449	601.312	649.188	27.139	47.6638	54.5537	WBGene00009962	0.198234	1	1.1416	5.09514	6.33415	6.74003	3.71821	4.9612	WBGene00009962	protein_coding	F53B6.7	F53B6.7		Spermatogenic	Mutator	WAGO			ALG-3/4
WBGene00003614	1.64082	3.60876e-58	3301.28	3098.9	3222.02	9779.53	10045.1	10173.6	WBGene00003614	0.0474507	1	6.84961	7.64272	11.2607	6.74003	14.8728	4.9612	WBGene00003614	protein_coding	nhr-15	F33E11.1		Spermatogenic	Mutator	WAGO
WBGene00022371	3.22423	4.1251e-58	62.9625	66.0618	58.0853	544.136	614.863	585.454	WBGene00022371	1.25034	1	0	0	0	0	0.929551	0	WBGene00022371	protein_coding	set-29	Y92H12BR.6			Mutator	WAGO
WBGene00004056	1.90502	5.30808e-58	850.845	819.016	893.83	3172.55	3126.74	3309.15	WBGene00004056	0.288564	1	0	0	0.703795	0	0	0.99224	WBGene00004056	protein_coding	pmk-2	F42G8.3			Mutator	WAGO
WBGene00021637	-4.68605	2.05222e-57	562.408	534.5	561.719	23.0681	22.6403	18.6281	WBGene00021637	-1.9016	1	2.2832	0	0	0	0	0	WBGene00021637	protein_coding	Y47G6A.7	Y47G6A.7		Spermatogenic	Mutator	WAGO
WBGene00044637	2.15312	5.80629e-57	407.555	430.903	464.682	1878.02	1881.53	2049.09	WBGene00044637	-0.175836	1	0	2.54757	0	1.34801	0	0.99224	WBGene00044637	protein_coding	rft-1	Y47D7A.16			Mutator	WAGO
WBGene00013163	-8.39659	5.00832e-56	1570.66	1404.56	1370.81	0	3.57478	9.31404	WBGene00013163	-1.62157	1	1.1416	0	0.703795	0	0	0	WBGene00013163	protein_coding	Y53F4B.17	Y53F4B.17			Mutator	WAGO
WBGene00006797	7.0423	7.85977e-56	2.55253	3.00281	6.15021	554.992	554.091	481.669	WBGene00006797	1.25034	1	0	0	0	0	0	0.99224	WBGene00006797	protein_coding	unc-63	Y110A7A.3		Spermatogenic
WBGene00010451	1.86837	1.10868e-55	1026.12	952.641	918.431	3582.34	3541.42	3439.54	WBGene00010451	2.34964	1	0	0	0.703795	0	3.71821	0.99224	WBGene00010451	protein_coding	K01A11.3	K01A11.3		Spermatogenic	Mutator	WAGO
WBGene00012898	-1.99519	5.06592e-55	3634.81	3326.36	3476.23	955.292	809.093	856.892	WBGene00012898	-2.98847	1	4.56641	3.39676	1.40759	0	0.929551	0	WBGene00012898	pseudogene	Y46G5A.6	Y46G5A.6		Spermatogenic	Mutator
WBGene00010209	3.09751	1.5811e-54	65.515	64.5604	66.9689	557.706	557.666	572.148	WBGene00010209	1.25034	1	0	0	0	1.34801	0	0	WBGene00010209	pseudogene	fbxa-191	F57G4.4		Spermatogenic	Mutator
WBGene00004778	-5.86533	1.55124e-53	584.53	596.808	622.538	5.42779	5.95797	19.9587	WBGene00004778	-1.43834	1	0	0.849191	0.703795	0	0	0	WBGene00004778	protein_coding	ser-3	K02F2.6			Mutator	WAGO
WBGene00003976	-3.99392	4.32401e-53	564.961	513.48	565.136	27.139	30.9815	45.2396	WBGene00003976	-2.67254	1	2.2832	0.849191	0.703795	0	0	0	WBGene00003976	protein_coding	pes-1	T28H11.4	Oogenic		Mutator	WAGO
WBGene00044200	-4.02792	7.04626e-53	540.286	548.763	554.202	51.564	25.0235	25.281	WBGene00044200	-0.673216	1	0	0	0.703795	0	0	0	WBGene00044200	protein_coding	H37A05.4	H37A05.4	Oogenic		Mutator	WAGO	CSR-1			NRDE-3
WBGene00018615	-2.99068	1.06755e-52	829.574	740.943	774.926	92.2725	103.669	98.4627	WBGene00018615	-1.43834	1	0	0.849191	0.703795	0	0	0	WBGene00018615	protein_coding	F48G7.4	F48G7.4			Mutator	WAGO
WBGene00022349	2.17251	1.36999e-52	341.189	392.617	407.964	1793.89	1678.96	1689.83	WBGene00022349	-0.673216	1	0	0.849191	0	0	0	0	WBGene00022349	protein_coding	Y82E9BR.17	Y82E9BR.17			Mutator	WAGO
CER2-I_CE	1.65985	3.00724e-52	2025.86	1944.32	2011.8	6191.76	6234.42	6474.59	CER2-I_CE	0.898126	1	1.1416	1.69838	6.33415	6.74003	3.71821	7.93792	CER2-I_CE	transposon
WBGene00021473	3.64345	3.43343e-52	39.9897	33.0309	30.751	426.082	458.764	401.834	WBGene00021473	-0.673216	1	0	0.849191	0	0	0	0	WBGene00021473	protein_coding	sydn-1	Y39G10AR.17	Oogenic
WBGene00019536	1.72632	9.48384e-52	2202.84	2017.89	2012.48	6981.5	6597.86	7033.43	WBGene00019536	0.494189	1	5.70801	1.69838	2.81518	4.04402	1.8591	7.93792	WBGene00019536	protein_coding	rpi-2	K08D12.2			Mutator	WAGO
LTRCER1	2.69512	2.31766e-51	135.284	117.109	107.97	770.747	801.943	749.115	LTRCER1	2.21434	1	0	0	0	1.34801	0.929551	0	LTRCER1	transposon
WBGene00013666	1.81448	3.32353e-51	1332.42	1219.89	1205.44	4579.7	4411.28	4212.61	WBGene00013666	1.19068	1	1.1416	0.849191	0	1.34801	0	2.97672	WBGene00013666	protein_coding	Y105E8A.1	Y105E8A.1			Mutator	WAGO
WBGene00019360	-3.23051	5.53967e-51	638.134	626.836	658.072	73.2752	69.1125	62.5371	WBGene00019360	-3.52468	1	1.1416	4.24595	1.40759	0	0	0	WBGene00019360	protein_coding	neto-1	K03E5.1			Mutator	WAGO
WBGene00004175	2.19259	8.15334e-51	307.155	290.522	315.711	1457.36	1359.61	1361.18	WBGene00004175	-2.03241	1	0	1.69838	0.703795	0	0	0	WBGene00004175	protein_coding	pqn-96	ZK1236.6			Mutator
WBGene00017515	1.98224	9.59041e-51	490.937	476.696	486.55	1937.72	1916.08	1890.75	WBGene00017515	3.15173	1	0	0	0	1.34801	0	2.97672	WBGene00017515	protein_coding	F16F9.4	F16F9.4			Mutator	WAGO
WBGene00016018	3.39729	1.15668e-50	51.9015	40.5379	47.8349	479.003	549.325	444.413	WBGene00016018	-0.673216	1	1.1416	0	0	0	0	0	WBGene00016018	protein_coding	C23H3.2	C23H3.2				WAGO
WBGene00021349	-5.83069	4.27948e-50	590.486	511.228	584.27	8.14169	13.1075	7.98346	WBGene00021349	-2.72545	1	2.2832	1.69838	0	0	0	0	WBGene00021349	protein_coding	arl-13	Y37E3.5		Spermatogenic	Mutator	WAGO
WBGene00022749	-3.98475	4.29974e-50	507.954	499.967	500.217	28.4959	38.131	27.9421	WBGene00022749	-1.43834	1	0	0.849191	0.703795	0	0	0	WBGene00022749	protein_coding	ZK484.3	ZK484.3	Oogenic		Mutator		CSR-1
WBGene00010212	2.90536	4.44198e-50	81.6811	107.35	118.221	788.387	687.55	843.586	WBGene00010212	-0.925619	1	2.2832	0	0	0	0	0.99224	WBGene00010212	protein_coding	fbxa-192	F57G4.8		Spermatogenic	Mutator	WAGO
WBGene00022060	3.29968	4.57383e-50	40.8405	54.8012	47.1516	472.218	469.488	469.694	WBGene00022060	2.25	1	0	0	0	1.34801	0	0.99224	WBGene00022060	protein_coding	dmd-9	Y67D8A.3	Oogenic		Mutator	WAGO
WBGene00021333	-6.77751	9.41468e-50	698.544	703.408	718.207	4.07085	7.14957	7.98346	WBGene00021333	-3.07051	1	1.1416	1.69838	2.11138	0	0	0	WBGene00021333	protein_coding	Y34D9A.8	Y34D9A.8			Mutator	WAGO
WBGene00019370	-5.53979	1.62435e-49	544.541	514.981	500.9	14.9264	9.53276	9.31404	WBGene00019370	NA	NA	0	0	0	0	0	0	WBGene00019370	protein_coding	K03H6.5	K03H6.5			Mutator	WAGO
WBGene00000514	-3.40776	1.74445e-49	598.995	576.539	578.803	59.7057	44.089	62.5371	WBGene00000514	NA	NA	0	0	0	0	0	0	WBGene00000514	protein_coding	ckb-4	F22F7.5		Spermatogenic	Mutator	WAGO
WBGene00195142	-4.36614	2.31596e-49	493.49	463.934	476.299	17.6403	28.5983	22.6198	WBGene00195142	-1.43834	1	0	0.849191	0.703795	0	0	0	WBGene00195142	protein_coding	M110.10	M110.10
WBGene00044461	2.7701	1.61027e-48	139.539	101.345	99.77	758.534	805.518	742.462	WBGene00044461	1.75766	1	0	0.849191	0	1.34801	1.8591	0	WBGene00044461	protein_coding	Y18H1A.14	Y18H1A.14			Mutator	WAGO
WBGene00013698	-2.14029	4.81701e-48	1580.87	1644.79	1685.84	371.804	377.735	364.578	WBGene00013698	-2.34163	1	1.1416	2.54757	2.11138	0	0	0.99224	WBGene00013698	protein_coding	Y106G6D.1	Y106G6D.1			Mutator	WAGO
WBGene00000237	2.6606	4.94268e-48	109.759	107.35	109.337	682.545	681.592	699.884	WBGene00000237	NA	NA	0	0	0	0	0	0	WBGene00000237	protein_coding	bam-2	Y71F9AR.1			Mutator	WAGO
WBGene00044401	1.61492	4.95766e-48	3107.28	2839.15	2926.81	9149.9	9065.65	8949.46	WBGene00044401	0.818493	1	0	3.39676	2.81518	4.04402	4.64776	2.97672	WBGene00044401	protein_coding	Y55B1BR.6	Y55B1BR.6			Mutator	WAGO
WBGene00010610	-6.68743	5.53789e-48	665.361	678.635	647.822	9.49864	9.53276	0	WBGene00010610	-2.34376	1	0	0.849191	2.11138	0	0	0	WBGene00010610	protein_coding	K07A1.3	K07A1.3		Spermatogenic	Mutator	WAGO
WBGene00013234	1.76883	1.36199e-47	913.807	912.103	954.649	3171.19	3157.73	3152.14	WBGene00013234	1.35314	1	0	0	2.11138	0	3.71821	1.98448	WBGene00013234	protein_coding	fbxb-24	Y56A3A.15			Mutator	WAGO
WBGene00012492	1.95698	1.78978e-47	554.751	502.22	521.401	2097.84	2025.71	1998.53	WBGene00012492	1.28053	1	0	0	0.703795	1.34801	0	0.99224	WBGene00012492	protein_coding	fbxb-7	Y20C6A.2	Oogenic		Mutator	WAGO
WBGene00021790	-4.04001	6.73558e-47	467.114	461.682	469.466	31.2098	32.1731	21.2892	WBGene00021790	-0.673216	1	1.1416	0	0	0	0	0	WBGene00021790	protein_coding	Y51H7C.12	Y51H7C.12			Mutator	WAGO
WBGene00007838	5.58774	1.16154e-46	5.10507	7.50702	6.83356	313.455	308.623	322	WBGene00007838	1.25034	1	0	0	0	1.34801	0	0	WBGene00007838	pseudogene	fbxa-168	C31C9.4			Mutator	WAGO				NRDE-3
WBGene00021913	-2.75908	1.86121e-46	882.326	821.268	823.444	118.055	106.052	150.355	WBGene00021913	-2.65306	1	0	0.849191	2.81518	0	0	0	WBGene00021913	protein_coding	cec-8	Y55B1BR.3			Mutator	WAGO
WBGene00050947	-5.64392	1.91345e-46	497.744	484.953	499.533	8.14169	9.53276	11.9752	WBGene00050947	-2.75368	1	0	2.54757	1.40759	0	0	0	WBGene00050947	protein_coding	K07C5.13	K07C5.13			Mutator	WAGO
WBGene00219241	3.03711	2.75813e-46	88.4879	60.8069	62.8688	605.199	591.031	530.9	WBGene00219241	1.25034	1	0	0	0	1.34801	0	0	WBGene00219241	protein_coding	Y116A8A.150	Y116A8A.150
WBGene00012452	-1.76944	9.58949e-46	3458.68	3447.97	3459.15	1054.35	994.981	992.61	WBGene00012452	-0.883205	1	33.1065	48.4039	24.6328	18.8721	18.591	19.8448	WBGene00012452	protein_coding	Y17D7B.4	Y17D7B.4			Mutator			ERGO-1		NRDE-3
WBGene00006662	6.38335	1.55272e-45	4.25422	5.25491	3.41678	378.589	341.988	352.603	WBGene00006662	1.25034	1	0	0	0	0	0	0.99224	WBGene00006662	protein_coding	twk-7	F22B7.7
WBGene00000415	2.65166	1.677e-45	114.864	114.107	100.453	686.616	719.723	657.305	WBGene00000415	-0.654286	1	1.1416	0	0.703795	0	0.929551	0	WBGene00000415	protein_coding	ced-1	Y47H9C.4					CSR-1
WBGene00189952	-7.66734	2.48856e-45	904.448	863.307	852.829	2.7139	4.76638	5.32231	WBGene00189952	-2.42324	1	2.2832	2.54757	1.40759	0	0	0.99224	WBGene00189952	protein_coding	K10D2.8	K10D2.8		Spermatogenic	Mutator	WAGO			ALG-3/4
WBGene00044045	2.50114	4.92796e-45	148.047	167.407	142.821	932.224	856.756	804.999	WBGene00044045	2.01813	1	0	0	0	0	0.929551	0.99224	WBGene00044045	protein_coding	R11G10.3	R11G10.3			Mutator	WAGO
WBGene00016216	1.64092	9.25749e-45	1530.67	1493.9	1512.27	4742.54	4772.34	4630.41	WBGene00016216	1.57772	1	1.1416	2.54757	0.703795	5.39202	1.8591	5.95344	WBGene00016216	protein_coding	pals-22	C29F9.1			Mutator	WAGO
WBGene00001188	-3.03838	9.8573e-45	636.432	605.816	656.022	85.4878	65.5377	81.1652	WBGene00001188	-1.62157	1	1.1416	0	0.703795	0	0	0	WBGene00001188	protein_coding	egl-20	W08D2.1			Mutator	WAGO
WBGene00002006	2.1403	4.99104e-44	361.609	303.284	328.694	1521.14	1471.62	1379.81	WBGene00002006	-0.480639	1	0	0.849191	0.703795	0	0.929551	0	WBGene00002006	pseudogene	hsp-2	K09C4.3			Mutator
WBGene00011733	-5.46684	7.20004e-44	477.324	448.92	440.081	6.78474	16.6823	6.65289	WBGene00011733	-0.673216	1	1.1416	0	0	0	0	0	WBGene00011733	protein_coding	T12D8.5	T12D8.5			Mutator	WAGO
WBGene00016110	-3.88438	8.51904e-44	457.754	433.155	441.448	28.4959	30.9815	30.6033	WBGene00016110	-0.673216	1	0	0	0.703795	0	0	0	WBGene00016110	protein_coding	npr-11	C25G6.5			Mutator	WAGO
WBGene00020740	5.42859	9.47066e-44	9.35929	3.75351	7.51692	317.526	276.45	286.074	WBGene00020740	NA	NA	0	0	0	0	0	0	WBGene00020740	protein_coding	T23F4.2	T23F4.2
WBGene00014213	-3.3861	1.5998e-43	569.215	484.203	537.118	50.2071	51.2386	50.5619	WBGene00014213	-0.673216	1	0	0.849191	0	0	0	0	WBGene00014213	protein_coding	ZK1073.1	ZK1073.1			Mutator	WAGO
WBGene00194923	-4.31157	1.60099e-43	386.284	480.449	538.485	28.4959	25.0235	17.2975	WBGene00194923	-7.72848	4.7252e-06	102.744	80.6731	64.0453	0	0	0.99224	WBGene00194923	lincRNA	linc-121	Y57G11C.1134						ERGO-1		NRDE-3
WBGene00007405	-3.75701	2.24937e-43	438.185	481.951	489.283	42.0654	39.3226	22.6198	WBGene00007405	-2.10907	1	0	2.54757	0	0	0	0	WBGene00007405	protein_coding	C07A9.9	C07A9.9	Oogenic		Mutator	WAGO
Mariner2_CE	1.45162	6.74803e-43	9378.01	8973.14	9191.14	24989.6	24894.8	25442	Mariner2_CE	0.81306	1	9.13281	20.3806	7.03795	18.8721	25.0979	19.8448	Mariner2_CE	transposon
WBGene00002065	-2.04379	1.35592e-42	1811.45	1708.6	1732.99	432.867	445.656	393.851	WBGene00002065	0.288564	1	0	0.849191	0	0	0.929551	0	WBGene00002065	protein_coding	iff-2	F54C9.1			Mutator	WAGO
WBGene00004933	2.04498	1.38261e-42	395.643	363.34	410.014	1678.55	1626.53	1520.85	WBGene00004933	0.288564	1	1.1416	0	0	0	0.929551	0	WBGene00004933	protein_coding	sod-4	F55H2.1			Mutator	WAGO
WBGene00011829	-3.03409	1.90556e-42	684.079	593.054	691.557	97.7003	65.5377	78.504	WBGene00011829	-2.37254	1	2.2832	0.849191	0	0	0	0	WBGene00011829	protein_coding	T19A6.4	T19A6.4			Mutator	WAGO
WBGene00011497	-3.25481	2.22135e-42	522.419	517.984	555.569	50.2071	65.5377	50.5619	WBGene00011497	-2.52341	1	0	3.39676	0	0	0	0	WBGene00011497	protein_coding	T05F1.13	T05F1.13	Oogenic		Mutator	WAGO
WBGene00020612	2.13855	2.31926e-42	299.497	282.264	276.759	1234.82	1209.47	1331.91	WBGene00020612	1.25034	1	0	0	0	0	0.929551	0	WBGene00020612	protein_coding	arrd-22	T20D4.6			Mutator	WAGO
WBGene00009304	3.7391	2.74143e-42	28.0779	20.269	25.9675	320.24	316.964	352.603	WBGene00009304	1.25034	1	0	0	0	1.34801	0	0	WBGene00009304	protein_coding	eva-1	F32A7.3				WAGO
WBGene00012710	-3.52596	5.27307e-42	481.578	451.923	489.283	33.9237	48.8554	39.9173	WBGene00012710	NA	NA	0	0	0	0	0	0	WBGene00012710	protein_coding	Y39C12A.9	Y39C12A.9			Mutator	WAGO
CELE42	1.84778	8.45767e-42	849.994	812.259	806.36	3016.5	2735.9	3132.18	CELE42	-0.257737	1	2.2832	0.849191	2.81518	0	3.71821	0.99224	CELE42	transposon
WBGene00001179	3.11935	8.52994e-42	39.9897	56.3026	55.3519	453.221	442.082	432.438	WBGene00001179	1.25034	1	0	0	0	0	0	0.99224	WBGene00001179	protein_coding	egl-10	F28C1.2	Oogenic			WAGO
WBGene00004198	1.76845	1.38124e-41	1027.82	954.893	972.416	3518.57	3199.43	3346.4	WBGene00004198	0.651603	1	4.56641	0	1.40759	4.04402	1.8591	2.97672	WBGene00004198	protein_coding	prx-13	F32A5.6		Spermatogenic	Mutator	WAGO
WBGene00008353	-4.23531	2.45403e-41	376.073	442.163	442.815	31.2098	23.8319	11.9752	WBGene00008353	-2.46174	1	1.1416	0	2.11138	0	0	0	WBGene00008353	protein_coding	D1025.1	D1025.1			Mutator	WAGO
WBGene00012113	4.26096	3.12748e-41	17.0169	16.5154	10.9337	291.744	270.492	280.752	WBGene00012113	NA	NA	0	0	0	0	0	0	WBGene00012113	protein_coding	T28B8.1	T28B8.1
WBGene00021008	2.35033	4.70861e-41	177.827	195.182	187.24	1043.49	880.588	938.057	WBGene00021008	1.98586	1	0	0	0	0	1.8591	0	WBGene00021008	protein_coding	W03F11.5	W03F11.5			Mutator	WAGO
WBGene00013779	1.80924	8.55745e-41	684.079	727.43	713.424	2430.29	2434.43	2587.97	WBGene00013779	-3.22564	9.03829e-30	303.666	330.335	273.776	39.0922	34.3934	24.806	WBGene00013779	protein_coding	Y116A8B.1	Y116A8B.1			Mutator			ERGO-1		NRDE-3
WBGene00013162	-7.37068	8.76861e-41	796.391	671.878	666.272	1.35695	4.76638	6.65289	WBGene00013162	-0.673216	1	0	0	0.703795	0	0	0	WBGene00013162	protein_coding	Y53F4B.16	Y53F4B.16			Mutator	WAGO
WBGene00000113	3.56744	1.32375e-40	39.9897	30.7788	23.9175	408.442	375.352	324.661	WBGene00000113	1.25034	1	0	0	0	0	0	0.99224	WBGene00000113	protein_coding	alh-7	F45H10.1
WBGene00001118	3.67194	1.45847e-40	29.7796	26.2746	20.5007	331.095	326.497	308.694	WBGene00001118	NA	NA	0	0	0	0	0	0	WBGene00001118	protein_coding	dyf-2	ZK520.3				WAGO
WBGene00017190	3.02316	2.03616e-40	60.41	60.0562	49.2017	473.575	421.824	479.008	WBGene00017190	NA	NA	0	0	0	0	0	0	WBGene00017190	protein_coding	F07B7.12	F07B7.12	Oogenic		Mutator	WAGO
WBGene00008890	-3.13415	4.13283e-40	607.503	508.225	549.418	62.4196	60.7713	66.5289	WBGene00008890	-0.673216	1	1.1416	0	0	0	0	0	WBGene00008890	protein_coding	ser-5	F16D3.7			Mutator	WAGO
CELE46B	1.95227	1.0337e-39	498.595	558.522	539.851	1959.43	1998.3	2230.05	CELE46B	1.07295	1	1.1416	4.24595	0	6.74003	1.8591	2.97672	CELE46B	transposon
WBGene00001638	1.63841	1.22218e-39	1404.74	1398.56	1430.26	4557.99	4345.75	4280.47	WBGene00001638	-1.00028	1	2.2832	1.69838	2.11138	0	1.8591	0.99224	WBGene00001638	protein_coding	gly-13	B0416.6			Mutator	WAGO
WBGene00009221	-3.35351	2.09898e-39	510.507	469.189	466.732	36.6376	58.3881	45.2396	WBGene00009221	-0.673216	1	0	0.849191	0	0	0	0	WBGene00009221	protein_coding	acs-2	F28F8.2			Mutator	WAGO
LINE2C_CE	2.04108	2.20402e-39	420.317	367.093	420.264	1534.71	1683.72	1749.71	LINE2C_CE	1.13091	1	0	0.849191	1.40759	1.34801	0.929551	2.97672	LINE2C_CE	transposon
WBGene00012981	-5.68709	3.04208e-39	441.588	408.382	413.431	9.49864	4.76638	10.6446	WBGene00012981	-1.34395	1	0	0	1.40759	0	0	0	WBGene00012981	protein_coding	Y48B6A.10	Y48B6A.10	Oogenic		Mutator	WAGO
WBGene00015015	2.27894	3.71048e-39	182.932	199.687	197.49	952.578	992.598	872.859	WBGene00015015	2.43452	1	0	0	0	2.69601	0	0	WBGene00015015	protein_coding	math-1	B0047.4			Mutator	WAGO
WBGene00018804	-3.57653	7.86105e-39	501.998	427.9	427.781	47.4932	28.5983	38.5867	WBGene00018804	-0.673216	1	0	0	0.703795	0	0	0	WBGene00018804	protein_coding	lido-15	F54D10.3			Mutator	WAGO
WBGene00003420	5.01084	1.73395e-38	6.80676	12.0112	4.78349	242.894	270.492	242.165	WBGene00003420	NA	NA	0	0	0	0	0	0	WBGene00003420	pseudogene	msh-4	T02G5.6
WBGene00007395	2.41853	1.98098e-38	153.152	135.126	159.222	740.894	859.14	791.693	WBGene00007395	1.25034	1	0	0	0	0	0	0.99224	WBGene00007395	protein_coding	dcar-1	C06H5.7				WAGO
WBGene00017644	-6.28883	3.39694e-38	494.341	466.937	450.332	6.78474	5.95797	5.32231	WBGene00017644	1.25034	1	0	0	0	0	0.929551	0	WBGene00017644	protein_coding	exc-9	F20D12.5		Spermatogenic	Mutator	WAGO			ALG-3/4
WBGene00000857	1.79061	5.76383e-38	707.903	652.36	707.957	2439.79	2333.14	2383.06	WBGene00000857	0.737797	1	1.1416	0	1.40759	1.34801	0.929551	1.98448	WBGene00000857	protein_coding	cwn-1	K10B4.6			Mutator	WAGO
WBGene00012624	1.61073	3.37953e-37	1397.94	1393.3	1390.63	4188.9	4387.45	4191.32	WBGene00012624	0.997515	1	1.1416	1.69838	0	2.69601	1.8591	0.99224	WBGene00012624	protein_coding	fbxa-150	Y38H6C.11			Mutator	WAGO
WBGene00006922	2.40401	3.76815e-37	131.03	134.376	135.305	721.897	668.485	733.148	WBGene00006922	0.760541	1	0	0	1.40759	2.69601	0	0	WBGene00006922	protein_coding	vhl-1	F08G12.4	Oogenic		Mutator	WAGO
WBGene00001548	2.70207	3.8724e-37	95.2946	84.8293	102.503	702.899	560.049	580.132	WBGene00001548	1.25034	1	0	0	0	0	0.929551	0	WBGene00001548	protein_coding	gcy-23	T26C12.4			Mutator	WAGO
WBGene00004347	3.41687	4.28417e-37	35.7355	30.7788	32.8011	398.943	300.282	360.586	WBGene00004347	1.24649	1	0	0	0.703795	1.34801	0.929551	0	WBGene00004347	protein_coding	rgs-4	Y38E10A.21
WBGene00008863	1.67105	4.30793e-37	2043.73	1857.99	1971.48	5885.09	6620.5	6185.85	WBGene00008863	0.603539	1	5.70801	0	4.22277	1.34801	9.29551	3.96896	WBGene00008863	protein_coding	F15D4.6	F15D4.6		Spermatogenic	Mutator	WAGO
WBGene00021116	4.00693	1.10933e-36	16.166	12.7619	19.8173	276.818	257.384	254.14	WBGene00021116	NA	NA	0	0	0	0	0	0	WBGene00021116	protein_coding	ncs-6	W09G10.3				WAGO
WBGene00012370	2.79922	1.1713e-36	68.0676	66.0618	64.9188	445.079	461.147	477.677	WBGene00012370	NA	NA	0	0	0	0	0	0	WBGene00012370	protein_coding	W09G3.7	W09G3.7
WBGene00022131	-3.09851	1.97891e-36	501.148	498.466	459.215	59.7057	53.6218	57.2148	WBGene00022131	-1.9509	1	0	0.849191	1.40759	0	0	0	WBGene00022131	protein_coding	Y71F9B.13	Y71F9B.13		Spermatogenic	Mutator	WAGO
WBGene00013348	2.44542	2.99143e-36	129.328	120.112	131.204	751.75	656.569	666.619	WBGene00013348	2.57535	1	0	0	0	0	1.8591	0.99224	WBGene00013348	protein_coding	fbxa-106	Y59A8B.11			Mutator	WAGO
WBGene00007489	-5.63411	4.44923e-36	360.758	382.107	407.28	5.42779	10.7244	6.65289	WBGene00007489	-1.42789	1	1.1416	2.54757	2.11138	1.34801	0.929551	0	WBGene00007489	protein_coding	C09G5.7	C09G5.7		Spermatogenic	Mutator	WAGO			ALG-3/4
WBGene00021679	-2.00304	4.89928e-36	1716.15	1614.01	1653.72	408.442	377.735	459.049	WBGene00021679	-2.40684	1	0	1.69838	1.40759	0	0	0	WBGene00021679	protein_coding	Y48G1C.6	Y48G1C.6			Mutator	WAGO
WBGene00009926	2.51201	6.67342e-36	116.566	117.86	94.9865	632.338	618.438	621.379	WBGene00009926	NA	NA	0	0	0	0	0	0	WBGene00009926	protein_coding	noah-2	F52B11.3			Mutator	WAGO
WBGene00000775	-3.29399	8.82837e-36	407.555	459.43	447.598	44.7793	41.7058	47.9008	WBGene00000775	-0.673216	1	0	0	0.703795	0	0	0	WBGene00000775	protein_coding	cpin-1	F38E11.3			Mutator	WAGO
WBGene00009380	1.65147	9.37634e-36	1052.49	1083.26	1076.97	3396.44	3434.18	3263.91	WBGene00009380	0.237184	1	2.2832	0.849191	2.81518	0	3.71821	2.97672	WBGene00009380	protein_coding	F34H10.3	F34H10.3			Mutator	WAGO
WBGene00012702	3.11218	1.64884e-35	49.349	42.0393	39.6347	388.087	341.988	397.843	WBGene00012702	-0.673216	1	0	0	0.703795	0	0	0	WBGene00012702	protein_coding	ztf-20	Y39B6A.46			Mutator	WAGO
WBGene00022326	4.70954	3.5591e-35	8.50845	7.50702	10.9337	278.174	225.211	207.57	WBGene00022326	NA	NA	0	0	0	0	0	0	WBGene00022326	protein_coding	fbxa-14	Y82E9BL.10								NRDE-3
CER12-LTR_CE	1.62653	3.86083e-35	2555.94	2256.61	2435.48	7095.48	7651.23	7621.55	CER12-LTR_CE	1.7258	1	2.2832	1.69838	4.22277	6.74003	14.8728	5.95344	CER12-LTR_CE	transposon
WBGene00003552	1.92967	5.1044e-35	480.727	539.755	500.217	1960.79	1771.9	2067.72	WBGene00003552	0.0141714	1	1.1416	0.849191	1.40759	2.69601	0.929551	0	WBGene00003552	protein_coding	nas-36	C26C6.3			Mutator	WAGO
NeSL-1	1.3981	5.15962e-35	37516.3	35936.8	35686.2	96046.2	97405.7	94170.3	NeSL-1	0.803687	1	63.9297	45.8563	29.5594	94.3604	80.871	65.4879	NeSL-1	transposon
WBGene00021369	1.6961	1.20975e-34	1079.72	1050.98	1009.32	3585.06	3330.51	3253.26	WBGene00021369	0.973094	1	0	1.69838	0.703795	0	3.71821	0.99224	WBGene00021369	protein_coding	siah-1	Y37E11AR.2			Mutator	WAGO	CSR-1
WBGene00007900	-3.57083	2.22419e-34	393.941	382.107	374.479	44.7793	28.5983	23.9504	WBGene00007900	-2.79825	1	1.1416	0.849191	2.11138	0	0	0	WBGene00007900	protein_coding	C33D9.6	C33D9.6	Oogenic		Mutator	WAGO
WBGene00021458	-4.17754	2.39584e-34	369.267	312.292	343.045	14.9264	25.0235	15.9669	WBGene00021458	NA	NA	0	0	0	0	0	0	WBGene00021458	protein_coding	Y39G10AL.1	Y39G10AL.1			Mutator	WAGO
WBGene00044503	2.3614	2.8656e-34	129.328	140.381	125.054	659.477	685.167	682.586	WBGene00044503	0.288564	1	0	0	0.703795	1.34801	0	0	WBGene00044503	pseudogene	Y73B6A.6	Y73B6A.6			Mutator	WAGO
WBGene00017354	-7.88821	3.54339e-34	748.743	698.153	692.24	4.07085	1.19159	3.99173	WBGene00017354	-0.0803835	1	4.56641	1.69838	2.11138	4.04402	1.8591	1.98448	WBGene00017354	protein_coding	F10E9.2	F10E9.2		Spermatogenic	Mutator	WAGO			ALG-3/4
WBGene00012758	-3.7981	4.48822e-34	354.802	337.065	364.912	18.9973	27.4067	29.2727	WBGene00012758	-1.72313	1	1.1416	0.849191	0	0	0	0	WBGene00012758	protein_coding	Y41C4A.12	Y41C4A.12			Mutator	WAGO
WBGene00008110	-3.80702	7.13568e-34	407.555	336.314	371.062	17.6403	38.131	22.6198	WBGene00008110	-0.673216	1	1.1416	0	0	0	0	0	WBGene00008110	protein_coding	C46C2.2	C46C2.2			Mutator	WAGO
WBGene00077761	-2.60548	8.13353e-34	770.865	650.108	691.557	104.485	109.627	133.058	WBGene00077761	-2.03241	1	0	1.69838	0.703795	0	0	0	WBGene00077761	protein_coding	zip-9	F17C11.17				WAGO
CER11-I_CE	2.36179	8.24999e-34	131.03	149.39	138.038	689.33	776.92	685.247	CER11-I_CE	1.25034	1	0	0	0	0	0.929551	0	CER11-I_CE	transposon
WBGene00014041	2.03543	1.21533e-33	323.321	286.017	283.593	1286.39	1171.34	1196.19	WBGene00014041	2.43452	1	0	0	0	2.69601	0	0	WBGene00014041	protein_coding	ZK666.1	ZK666.1			Mutator	WAGO
WBGene00009558	-6.34287	1.38742e-33	443.29	409.883	404.547	9.49864	1.19159	5.32231	WBGene00009558	-1.52727	1	0	1.69838	0	0	0	0	WBGene00009558	protein_coding	F39B2.8	F39B2.8			Mutator	WAGO
WBGene00044258	1.71164	1.50675e-33	2258.99	1972.84	2058.95	6469.93	7453.42	6663.53	WBGene00044258	-6.98597	1.29041e-30	490.889	374.493	351.897	2.69601	4.64776	1.98448	WBGene00044258	protein_coding	Y57G11C.51	Y57G11C.51			Mutator			ERGO-1
WBGene00014858	1.70854	1.52823e-33	827.872	807.755	848.045	2837.38	2656.06	2627.89	WBGene00014858	0.66959	1	1.1416	0.849191	0.703795	1.34801	1.8591	0.99224	WBGene00014858	pseudogene	W09C5.3	W09C5.3			Mutator
WBGene00044768	2.16361	1.81855e-33	199.949	229.715	220.041	1047.56	947.318	922.09	WBGene00044768	NA	NA	0	0	0	0	0	0	WBGene00044768	pseudogene	M117.7	M117.7			Mutator
WBGene00016299	1.51787	3.39458e-33	2326.21	2219.07	2236.63	6602.91	6503.72	6306.94	WBGene00016299	1.52077	1	0	3.39676	0	5.39202	2.78865	1.98448	WBGene00016299	protein_coding	C32B5.6	C32B5.6			Mutator	WAGO
WBGene00009288	-5.17822	3.86198e-33	324.172	333.312	322.544	13.5695	9.53276	3.99173	WBGene00009288	-1.43834	1	0	0.849191	0.703795	0	0	0	WBGene00009288	protein_coding	F31C3.6	F31C3.6			Mutator	WAGO
WBGene00013306	5.19083	5.01482e-33	3.40338	7.50702	6.83356	195.401	208.529	256.801	WBGene00013306	-0.848971	1	3.42481	0.849191	1.40759	0	0.929551	1.98448	WBGene00013306	protein_coding	Y57G11C.8	Y57G11C.8							ALG-3/4
WBGene00219675	-5.80918	5.78128e-33	385.433	354.331	345.095	5.42779	5.95797	7.98346	WBGene00219675	NA	NA	0	0	0	0	0	0	WBGene00219675	lincRNA	linc-44	F10C1.22
WBGene00043952	-6.49855	6.83429e-33	416.063	428.651	435.981	5.42779	7.14957	1.33058	WBGene00043952	0.0697925	1	2.2832	0.849191	2.11138	2.69601	0.929551	1.98448	WBGene00043952	protein_coding	ZC404.2	ZC404.2		Spermatogenic					ALG-3/4
WBGene00002246	-5.68575	9.22395e-33	381.178	333.312	345.095	1.35695	13.1075	5.32231	WBGene00002246	-0.673216	1	0	0.849191	0	0	0	0	WBGene00002246	protein_coding	lag-2	Y73C8B.4			Mutator	WAGO
WBGene00000224	2.73932	1.04065e-32	70.6201	57.0533	72.4358	451.864	431.357	453.727	WBGene00000224	NA	NA	0	0	0	0	0	0	WBGene00000224	protein_coding	atgp-1	F26D10.9			Mutator	WAGO
WBGene00009453	-6.11392	1.36282e-32	429.677	348.326	382.68	5.42779	7.14957	3.99173	WBGene00009453	NA	NA	0	0	0	0	0	0	WBGene00009453	protein_coding	F36A2.3	F36A2.3			Mutator	WAGO
WBGene00008861	2.87278	3.15766e-32	59.5591	48.0449	53.3018	416.583	383.693	375.223	WBGene00008861	NA	NA	0	0	0	0	0	0	WBGene00008861	protein_coding	F15D4.4	F15D4.4				WAGO
WBGene00009220	3.30687	3.69715e-32	39.9897	34.5323	24.6008	343.308	343.179	283.413	WBGene00009220	NA	NA	0	0	0	0	0	0	WBGene00009220	protein_coding	F28D9.4	F28D9.4			Mutator
WBGene00004120	-5.50172	6.00268e-32	357.355	314.544	322.544	10.8556	4.76638	6.65289	WBGene00004120	-0.673216	1	0	0	0.703795	0	0	0	WBGene00004120	protein_coding	pqn-32	F29C12.1			Mutator	WAGO
WBGene00015887	3.21456	7.273e-32	45.0948	31.5295	31.4344	294.458	338.413	360.586	WBGene00015887	-0.673216	1	0	0.849191	0	0	0	0	WBGene00015887	protein_coding	C17C3.1	C17C3.1			Mutator	WAGO
WBGene00015569	-3.77184	7.93738e-32	349.697	315.295	340.995	25.782	16.6823	31.9338	WBGene00015569	-0.673216	1	0	0	0.703795	0	0	0	WBGene00015569	protein_coding	C07D10.5	C07D10.5	Oogenic		Mutator	WAGO
WBGene00015247	-3.33175	1.45111e-31	386.284	355.833	374.479	37.9946	35.7478	37.2562	WBGene00015247	-1.9016	1	2.2832	0	0	0	0	0	WBGene00015247	protein_coding	B0545.4	B0545.4		Spermatogenic		WAGO
WBGene00019381	-3.01824	1.55533e-31	447.544	460.931	485.183	52.921	75.0705	42.5785	WBGene00019381	-2.92435	1	2.2832	0.849191	1.40759	0	0	0	WBGene00019381	protein_coding	K04C2.3	K04C2.3			Mutator	WAGO	CSR-1
WBGene00014106	2.54615	1.88941e-31	123.372	85.58	138.038	659.477	704.232	665.289	WBGene00014106	1.75743	1	1.1416	0	0	1.34801	1.8591	0	WBGene00014106	protein_coding	ZK856.5	ZK856.5			Mutator	WAGO
WBGene00021603	4.2784	2.38108e-31	11.9118	9.00842	11.6171	223.897	208.529	198.256	WBGene00021603	NA	NA	0	0	0	0	0	0	WBGene00021603	protein_coding	clec-204	Y46H3B.2
WBGene00020753	2.25138	4.57932e-31	140.389	152.392	147.605	713.755	675.634	710.528	WBGene00020753	2.74473	1	0	0	0	1.34801	0.929551	0.99224	WBGene00020753	protein_coding	T24A6.16	T24A6.16				WAGO
WBGene00020797	-7.1791	5.60667e-31	501.998	486.455	504.317	1.35695	7.14957	1.33058	WBGene00020797	-1.72313	1	1.1416	0.849191	0	0	0	0	WBGene00020797	protein_coding	T25D3.3	T25D3.3			Mutator	WAGO
WBGene00021342	2.38225	5.66686e-31	116.566	109.602	124.371	640.48	574.349	616.057	WBGene00021342	-0.673216	1	0	0	0.703795	0	0	0	WBGene00021342	pseudogene	Y35H6.3	Y35H6.3
WBGene00022175	3.01977	6.98048e-31	39.9897	45.0421	38.9513	314.812	332.455	357.925	WBGene00022175	1.25034	1	0	0	0	1.34801	0	0	WBGene00022175	protein_coding	Y71H2AM.10	Y71H2AM.10				WAGO
WBGene00022219	2.73231	7.45999e-31	80.8302	55.5519	71.7524	422.011	473.063	482.999	WBGene00022219	-1.51148	1	0	2.54757	0.703795	0	0	0.99224	WBGene00022219	protein_coding	Y73B3A.18	Y73B3A.18
WBGene00001215	-2.28656	7.9369e-31	964.858	883.576	861.712	177.76	164.44	214.223	WBGene00001215	-1.61075	1	1.1416	1.69838	0.703795	1.34801	0	0	WBGene00001215	protein_coding	ego-2	Y53H1C.2					CSR-1
WBGene00015701	-5.9699	8.83841e-31	370.117	360.337	321.177	4.07085	3.57478	9.31404	WBGene00015701	-1.72313	1	1.1416	0.849191	0	0	0	0	WBGene00015701	protein_coding	C11D2.3	C11D2.3			Mutator	WAGO
WBGene00022067	-2.56368	1.25681e-30	587.083	584.797	622.538	92.2725	114.393	95.8015	WBGene00022067	-3.08189	1	3.42481	1.69838	0	0	0	0	WBGene00022067	protein_coding	ivph-3	Y67D8C.3					CSR-1
WBGene00017153	2.41431	1.96728e-30	114.013	111.855	101.82	597.057	607.713	537.553	WBGene00017153	0.288564	1	0	0.849191	0	0	0.929551	0	WBGene00017153	protein_coding	E_BE45912.2	E_BE45912.2			Mutator	WAGO
WBGene00020352	-3.0628	2.86584e-30	390.538	402.376	422.314	44.7793	52.4302	47.9008	WBGene00020352	-4.04736	1	5.70801	8.49191	4.92656	0	0	0.99224	WBGene00020352	pseudogene	T08B6.2	T08B6.2			Mutator			ERGO-1
WBGene00008010	1.49959	3.44349e-30	3660.33	3287.32	3517.92	9894.87	9724.6	9966.02	WBGene00008010	0.288399	1	5.70801	2.54757	4.22277	5.39202	3.71821	5.95344	WBGene00008010	protein_coding	C38D9.2	C38D9.2		Spermatogenic	Mutator	WAGO
WBGene00021374	-4.20104	3.6531e-30	338.636	295.026	268.559	14.9264	15.4907	18.6281	WBGene00021374	NA	NA	0	0	0	0	0	0	WBGene00021374	protein_coding	Y37E11B.1	Y37E11B.1			Mutator	WAGO
WBGene00000443	1.47907	3.94263e-30	2456.39	2464.55	2512.7	7024.92	7008.96	6691.47	WBGene00000443	1.20909	1	1.1416	1.69838	4.22277	8.08804	7.43641	1.98448	WBGene00000443	protein_coding	ceh-20	F31E3.1	Oogenic		Mutator	WAGO
Mariner5_CE	2.31396	6.19359e-30	116.566	124.617	131.204	629.624	602.947	624.041	Mariner5_CE	2.74473	1	0	0	0	1.34801	0.929551	0.99224	Mariner5_CE	transposon
RTE1	1.43194	7.40283e-30	5156.12	4831.52	4866.86	13279.1	13523.4	13260.5	RTE1	1.53363	1	4.56641	2.54757	4.92656	10.784	12.0842	11.9069	RTE1	transposon
WBGene00003654	-3.96703	8.47626e-30	301.199	297.278	287.693	13.5695	21.4487	21.2892	WBGene00003654	-0.673216	1	0	0	0.703795	0	0	0	WBGene00003654	protein_coding	nhr-64	C45E1.1			Mutator	WAGO
WBGene00021130	3.47777	1.2991e-29	26.3762	18.0168	24.6008	234.752	255.001	276.76	WBGene00021130	NA	NA	0	0	0	0	0	0	WBGene00021130	pseudogene	W10D9.2	W10D9.2				WAGO
WBGene00001666	-2.74288	1.36119e-29	516.463	482.701	532.335	67.8474	91.7528	67.8594	WBGene00001666	-1.34395	1	0	0	1.40759	0	0	0	WBGene00001666	protein_coding	gpa-4	T07A9.7	Oogenic		Mutator	WAGO
WBGene00001145	-3.85233	1.7141e-29	296.945	304.785	291.793	24.4251	21.4487	15.9669	WBGene00001145	NA	NA	0	0	0	0	0	0	WBGene00001145	protein_coding	eat-16	C16C2.2	Oogenic		Mutator	WAGO
WBGene00195226	2.75174	2.19365e-29	58.7083	51.0477	62.8688	403.014	386.077	375.223	WBGene00195226	0.288564	1	0	0	0.703795	0	0	0.99224	WBGene00195226	protein_coding	ZC404.16	ZC404.16
WBGene00011645	2.31892	3.21163e-29	119.118	120.863	114.804	605.199	582.69	581.462	WBGene00011645	-0.673216	1	1.1416	0	0	0	0	0	WBGene00011645	protein_coding	T09B9.4	T09B9.4	Oogenic		Mutator	WAGO
WBGene00018468	-5.993	6.02161e-29	340.338	317.547	328.011	6.78474	3.57478	5.32231	WBGene00018468	NA	NA	0	0	0	0	0	0	WBGene00018468	protein_coding	cla-1	F45E4.3
WBGene00021515	-2.3177	1.07189e-28	764.909	700.405	708.64	154.692	141.8	139.711	WBGene00021515	-2.03241	1	0	1.69838	0.703795	0	0	0	WBGene00021515	protein_coding	set-23	Y41D4B.12			Mutator
WBGene00004809	3.15346	1.22083e-28	38.288	27.776	36.2179	321.597	264.534	323.33	WBGene00004809	2.25	1	0	0	0	1.34801	0	0.99224	WBGene00004809	protein_coding	skr-3	F44G3.6				WAGO
WBGene00013230	1.8144	1.3274e-28	449.246	412.135	426.414	1462.79	1514.52	1547.46	WBGene00013230	0.288564	1	0	0	0.703795	0	0	0.99224	WBGene00013230	protein_coding	fbxb-22	Y56A3A.10			Mutator	WAGO
WBGene00017606	-2.91386	1.35334e-28	426.273	428.651	399.763	62.4196	51.2386	53.2231	WBGene00017606	-0.673216	1	1.1416	0	0	0	0	0	WBGene00017606	protein_coding	ets-6	F19F10.10	Oogenic		Mutator
WBGene00013563	-3.4439	2.19105e-28	338.636	322.802	333.478	17.6403	32.1731	41.2479	WBGene00013563	-0.673216	1	0	0	0.703795	0	0	0	WBGene00013563	protein_coding	Y75B8A.33	Y75B8A.33			Mutator	WAGO
WBGene00022221	4.92288	3.2504e-28	6.80676	5.25491	6.15021	169.619	210.912	168.983	WBGene00022221	NA	NA	0	0	0	0	0	0	WBGene00022221	protein_coding	Y73B3A.20	Y73B3A.20				WAGO
WBGene00011388	2.71429	5.16654e-28	54.4541	60.8069	60.1354	407.085	355.095	392.52	WBGene00011388	1.25034	1	0	0	0	1.34801	0	0	WBGene00011388	protein_coding	T02G6.5	T02G6.5	Oogenic			WAGO
WBGene00002223	-2.37158	8.73781e-28	668.764	681.637	662.172	149.264	109.627	131.727	WBGene00002223	-3.23769	1	3.42481	0.849191	1.40759	0	0	0	WBGene00002223	protein_coding	klp-12	T01G1.1				WAGO	CSR-1
WBGene00017015	4.21669	1.2236e-27	9.35929	7.50702	12.9838	183.188	188.272	188.942	WBGene00017015	-0.258152	1	2.2832	0	1.40759	0	0.929551	1.98448	WBGene00017015	protein_coding	D1014.2	D1014.2		Spermatogenic					ALG-3/4
WBGene00021918	4.48382	1.36637e-27	5.10507	8.25772	10.9337	203.542	160.865	191.603	WBGene00021918	NA	NA	0	0	0	0	0	0	WBGene00021918	protein_coding	Y55D5A.4	Y55D5A.4
WBGene00014250	2.09027	1.37138e-27	175.274	197.435	197.49	785.673	836.499	810.321	WBGene00014250	-1.43834	1	0	0.849191	0.703795	0	0	0	WBGene00014250	protein_coding	ZK1307.9	ZK1307.9			Mutator	WAGO	CSR-1
WBGene00003523	-3.06454	1.39116e-27	425.422	358.085	379.946	36.6376	52.4302	49.2314	WBGene00003523	NA	NA	0	0	0	0	0	0	WBGene00003523	protein_coding	nas-4	C05D11.6			Mutator	WAGO
WBGene00011592	-2.80536	1.51049e-27	444.992	408.382	443.498	61.0627	64.3461	59.876	WBGene00011592	-1.72313	1	1.1416	0.849191	0	0	0	0	WBGene00011592	protein_coding	T07F10.6	T07F10.6			Mutator	WAGO
WBGene00044705	-5.43292	2.63772e-27	278.226	298.779	258.992	6.78474	4.76638	7.98346	WBGene00044705	NA	NA	0	0	0	0	0	0	WBGene00044705	protein_coding	T22F3.12	T22F3.12			Mutator	WAGO
WBGene00206511	2.18606	2.92796e-27	166.766	138.88	154.439	711.041	673.251	706.536	WBGene00206511	2.74473	1	0	0	0	1.34801	0.929551	0.99224	WBGene00206511	protein_coding	W02H5.16	W02H5.16
WBGene00003959	2.61693	2.97134e-27	73.1726	60.0562	64.2355	408.442	389.651	409.818	WBGene00003959	0.288564	1	0	0	0.703795	1.34801	0	0	WBGene00003959	protein_coding	pcp-4	Y116F11B.3			Mutator	WAGO
WBGene00002184	1.70751	3.18755e-27	785.33	731.184	680.623	2483.22	2372.46	2308.55	WBGene00002184	0.336561	1	1.1416	0	0.703795	1.34801	0	0.99224	WBGene00002184	protein_coding	kel-1	C47D12.7			Mutator	WAGO
WBGene00015320	1.68349	3.19593e-27	724.069	709.413	679.94	2378.73	2209.22	2196.78	WBGene00015320	2.43264	1	0	0	0.703795	1.34801	3.71821	0	WBGene00015320	protein_coding	C02B8.1	C02B8.1		Spermatogenic	Mutator	WAGO
WBGene00015914	1.83578	3.20114e-27	370.117	377.603	373.113	1394.94	1284.54	1323.92	WBGene00015914	1.25034	1	0	0	0	0	0	0.99224	WBGene00015914	protein_coding	C17F4.8	C17F4.8			Mutator	WAGO
WBGene00006714	1.50636	3.66283e-27	2134.77	1987.86	2096.54	5780.6	6111.69	5768.05	WBGene00006714	-0.737304	1	2.2832	1.69838	1.40759	1.34801	1.8591	0	WBGene00006714	protein_coding	ubc-19	Y69H2.6			Mutator	WAGO
WBGene00015099	-3.23177	4.10255e-27	344.592	315.295	355.345	29.8529	41.7058	35.9256	WBGene00015099	NA	NA	0	0	0	0	0	0	WBGene00015099	protein_coding	ggtb-1	B0280.1		Spermatogenic
WBGene00043065	4.84582	4.82719e-27	8.50845	3.00281	6.83356	168.262	185.889	167.653	WBGene00043065	NA	NA	0	0	0	0	0	0	WBGene00043065	protein_coding	C55C3.7	C55C3.7				WAGO
WBGene00021547	-4.99969	5.43647e-27	283.331	252.236	248.058	6.78474	9.53276	7.98346	WBGene00021547	NA	NA	0	0	0	0	0	0	WBGene00021547	protein_coding	Y44E3A.1	Y44E3A.1		Spermatogenic		WAGO
WBGene00050934	2.52659	6.90372e-27	78.2777	70.566	75.1692	449.15	425.399	415.14	WBGene00050934	-1.52727	1	0	1.69838	0	0	0	0	WBGene00050934	protein_coding	T19C9.10	T19C9.10
WBGene00045277	-4.09252	8.14215e-27	282.48	243.227	265.142	14.9264	19.0655	11.9752	WBGene00045277	-0.673216	1	0	0	0.703795	0	0	0	WBGene00045277	protein_coding	ZK742.6	ZK742.6			Mutator	WAGO
WBGene00015203	-2.53998	8.45719e-27	554.751	511.228	548.052	108.556	84.6032	85.1569	WBGene00015203	-0.7513	1	1.1416	0.849191	0	0	0.929551	0	WBGene00015203	protein_coding	cdk-11.1	B0495.2					CSR-1
WBGene00013387	-4.00461	9.58368e-27	284.182	249.984	274.026	25.782	14.2991	10.6446	WBGene00013387	-0.673216	1	0	0.849191	0	0	0	0	WBGene00013387	protein_coding	Y62F5A.9	Y62F5A.9			Mutator	WAGO
WBGene00014233	2.05994	1.03567e-26	226.325	202.69	215.941	930.867	936.593	818.305	WBGene00014233	NA	NA	0	0	0	0	0	0	WBGene00014233	protein_coding	ZK1128.7	ZK1128.7			Mutator	WAGO
WBGene00010330	-4.19268	1.33092e-26	282.48	235.72	259.675	14.9264	15.4907	11.9752	WBGene00010330	NA	NA	0	0	0	0	0	0	WBGene00010330	protein_coding	F59D12.2	F59D12.2			Mutator	WAGO
WBGene00021542	-2.6417	1.53561e-26	561.558	479.699	516.617	90.9156	65.5377	94.471	WBGene00021542	NA	NA	0	0	0	0	0	0	WBGene00021542	protein_coding	Y43B11AL.1	Y43B11AL.1			Mutator	WAGO
WBGene00021096	-3.29878	1.72715e-26	345.443	303.284	316.394	28.4959	29.7899	39.9173	WBGene00021096	-0.673216	1	0	0.849191	0	0	0	0	WBGene00021096	protein_coding	W08F4.7	W08F4.7		Spermatogenic	Mutator	WAGO
WBGene00007721	6.1198	2.8437e-26	2.55253	1.5014	4.10014	207.613	182.314	187.611	WBGene00007721	0.288564	1	0	0	0.703795	0	0	0.99224	WBGene00007721	pseudogene	C25D7.12	C25D7.12		Spermatogenic
WBGene00003884	1.54769	4.20507e-26	1806.34	1649.29	1661.92	5013.93	5166.75	4766.13	WBGene00003884	-3.69228	1	2.2832	2.54757	2.81518	0	0	0	WBGene00003884	protein_coding	osm-3	M02B7.3		Spermatogenic	Mutator	WAGO
WBGene00002990	1.65248	4.23766e-26	1009.1	886.579	966.266	2842.81	3029.03	3118.87	WBGene00002990	2.54731	1	1.1416	0	0.703795	1.34801	3.71821	4.9612	WBGene00002990	protein_coding	lin-1	C37F5.1			Mutator	WAGO
WBGene00000959	-4.69669	4.86271e-26	250.148	246.981	239.175	12.2125	7.14957	9.31404	WBGene00000959	NA	NA	0	0	0	0	0	0	WBGene00000959	protein_coding	dgk-2	F46H6.2			Mutator	WAGO
WBGene00023209	-2.56062	6.2971e-26	519.015	490.959	482.45	81.4169	77.4536	94.471	WBGene00023209	-0.673216	1	0	0.849191	0	0	0	0	WBGene00023209	pseudogene	ZC513.7	ZC513.7		Spermatogenic	Mutator
WBGene00019266	1.89145	6.2971e-26	305.453	294.275	295.893	1052.99	1148.7	1117.68	WBGene00019266	2.25	1	0	0	0	1.34801	0	0.99224	WBGene00019266	protein_coding	H35N09.2	H35N09.2			Mutator	WAGO
WBGene00008270	1.64822	7.4715e-26	874.668	895.587	857.612	2936.44	2707.3	2593.29	WBGene00008270	2.8429	1	0	1.69838	0	2.69601	5.57731	3.96896	WBGene00008270	protein_coding	C53A5.13	C53A5.13			Mutator	WAGO
WBGene00008348	2.48743	8.51421e-26	67.2167	97.5912	86.7862	484.431	471.871	461.71	WBGene00008348	2.04974	1	0	0	0	0	0	1.98448	WBGene00008348	protein_coding	C56G7.3	C56G7.3		Spermatogenic		WAGO
WBGene00004457	2.36991	8.86266e-26	114.013	104.348	103.87	598.414	486.171	580.132	WBGene00004457	NA	NA	0	0	0	0	0	0	WBGene00004457	protein_coding	rpm-1	C01B7.6	Oogenic		Mutator	WAGO
Helitron2_CE	1.9596	1.28385e-25	376.073	346.824	387.463	1549.64	1528.82	1240.1	Helitron2_CE	0.705758	1	1.1416	0	1.40759	1.34801	2.78865	0	Helitron2_CE	transposon
WBGene00022736	-4.49225	1.77503e-25	256.104	231.967	236.441	10.8556	14.2991	6.65289	WBGene00022736	NA	NA	0	0	0	0	0	0	WBGene00022736	protein_coding	ZK418.7	ZK418.7			Mutator	WAGO
WBGene00016177	-4.62319	2.18653e-25	223.772	260.494	247.375	8.14169	4.76638	17.2975	WBGene00016177	1.20387	1	0	0.849191	2.11138	2.69601	3.71821	0.99224	WBGene00016177	protein_coding	C28C12.1	C28C12.1		Spermatogenic	Mutator	WAGO			ALG-3/4
WBGene00008424	4.11201	2.41184e-25	16.166	9.75912	6.83356	192.687	201.379	158.339	WBGene00008424	2.62802	1	0	0	0	0	0	2.97672	WBGene00008424	protein_coding	D2045.7	D2045.7		Spermatogenic
WBGene00022039	-5.28282	4.25716e-25	262.06	263.496	227.558	9.49864	7.14957	2.66115	WBGene00022039	0.228261	1	1.1416	0.849191	1.40759	0	1.8591	1.98448	WBGene00022039	protein_coding	Y65B4BL.7	Y65B4BL.7			Mutator	WAGO
WBGene00194955	1.82821	4.73286e-25	365.863	393.368	356.712	1342.02	1370.33	1248.08	WBGene00194955	NA	NA	0	0	0	0	0	0	WBGene00194955	protein_coding	F37H8.6	F37H8.6				WAGO
WBGene00021146	4.78595	5.27088e-25	8.50845	5.25491	4.10014	154.692	152.524	174.306	WBGene00021146	1.25034	1	0	0	0	0	0.929551	0	WBGene00021146	protein_coding	lgc-45	W10G11.16
WBGene00013510	2.60833	5.33155e-25	72.3218	71.3167	57.4019	450.507	367.011	404.495	WBGene00013510	1.25034	1	0	0	0	0	0	0.99224	WBGene00013510	pseudogene	Y71A12B.13	Y71A12B.13			Mutator
WBGene00017160	-3.56137	6.55833e-25	274.823	251.485	310.927	24.4251	20.2571	26.6115	WBGene00017160	-2.30827	1	2.2832	0	0.703795	0	0	0	WBGene00017160	protein_coding	F01F1.3	F01F1.3			Mutator	WAGO
WBGene00023484	5.46156	1.40386e-24	5.95591	0.750702	4.78349	141.123	163.248	195.595	WBGene00023484	NA	NA	0	0	0	0	0	0	WBGene00023484	protein_coding	Y54G2A.37	Y54G2A.37
WBGene00011809	-4.68884	1.43598e-24	246.745	227.463	223.458	9.49864	11.9159	5.32231	WBGene00011809	-3.00437	1	3.42481	0	1.40759	0	0	0	WBGene00011809	protein_coding	T16G12.8	T16G12.8	Oogenic		Mutator	WAGO
WBGene00020164	1.48299	1.54398e-24	1689.78	1654.55	1664.66	4794.1	4506.61	4702.26	WBGene00020164	1.98744	1	0	2.54757	0.703795	2.69601	4.64776	5.95344	WBGene00020164	pseudogene	T02G5.4	T02G5.4		Spermatogenic	Mutator
WBGene00011110	-3.3835	1.75337e-24	272.27	317.547	285.643	37.9946	23.8319	22.6198	WBGene00011110	0.769103	1	0	3.39676	2.11138	5.39202	1.8591	2.97672	WBGene00011110	protein_coding	prdx-3	R07E5.2			Mutator		CSR-1
WBGene00021106	1.57876	2.07284e-24	1009.1	994.68	983.35	3021.92	3077.89	2818.16	WBGene00021106	0.200567	1	1.1416	1.69838	0.703795	0	0.929551	2.97672	WBGene00021106	protein_coding	W09B7.1	W09B7.1		Spermatogenic	Mutator	WAGO
WBGene00017101	2.1129	2.21614e-24	170.169	160.65	144.872	678.474	668.485	705.206	WBGene00017101	2.25	1	0	0	0	1.34801	0	0.99224	WBGene00017101	protein_coding	E02H9.3	E02H9.3			Mutator	WAGO	CSR-1
WBGene00016622	-2.4353	2.50597e-24	536.032	510.477	522.768	88.2017	92.9444	109.107	WBGene00016622	0.288564	1	0	0	0.703795	1.34801	0	0	WBGene00016622	protein_coding	mafr-1	C43H8.2			Mutator	WAGO
WBGene00021878	6.35684	4.15566e-24	3.40338	0.750702	2.73343	203.542	178.739	175.636	WBGene00021878	-1.43834	1	0	0.849191	0.703795	0	0	0	WBGene00021878	protein_coding	Y54G2A.13	Y54G2A.13		Spermatogenic
WBGene00001843	4.18462	4.61502e-24	11.9118	6.75632	8.88363	147.907	166.823	180.958	WBGene00001843	NA	NA	0	0	0	0	0	0	WBGene00001843	protein_coding	hgo-1	W06D4.1
WBGene00022486	-4.03325	4.81475e-24	233.982	233.468	251.475	12.2125	8.34116	23.9504	WBGene00022486	-0.673216	1	0	0.849191	0	0	0	0	WBGene00022486	protein_coding	fbxa-61	Y119D3B.8			Mutator	WAGO				NRDE-3
WBGene00008090	2.08507	5.37391e-24	251.85	244.729	201.59	1109.98	949.701	895.478	WBGene00008090	1.78047	1	0	0.849191	0	1.34801	0.929551	0.99224	WBGene00008090	protein_coding	C44C10.10	C44C10.10			Mutator	WAGO
WBGene00004352	1.86033	5.4776e-24	290.138	295.777	318.444	1138.48	1078.39	1072.45	WBGene00004352	-1.34395	1	0	0	1.40759	0	0	0	WBGene00004352	protein_coding	rgs-9	ZC53.7	Oogenic		Mutator	WAGO
WBGene00008779	3.19599	7.78542e-24	20.4203	29.2774	24.6008	227.967	231.169	224.868	WBGene00008779	NA	NA	0	0	0	0	0	0	WBGene00008779	protein_coding	F14B4.1	F14B4.1			Mutator	WAGO
PAL3A_CE	2.30376	8.89014e-24	104.654	102.095	133.254	557.706	530.26	598.76	PAL3A_CE	-1.22546	1	3.42481	0.849191	0.703795	0	0	1.98448	PAL3A_CE	transposon
WBGene00043990	1.4822	9.60467e-24	1514.5	1454.11	1482.2	4216.04	4152.71	4062.25	WBGene00043990	1.58391	1	2.2832	0	0.703795	1.34801	3.71821	2.97672	WBGene00043990	protein_coding	AC8.12	AC8.12			Mutator	WAGO
WBGene00018773	-5.3035	9.78522e-24	254.403	211.698	246.692	5.42779	5.95797	6.65289	WBGene00018773	0.279194	1	3.42481	3.39676	2.81518	2.69601	1.8591	6.94568	WBGene00018773	protein_coding	F53G12.8	F53G12.8		Spermatogenic	Mutator	WAGO			ALG-3/4
WBGene00007813	-2.98526	1.38899e-23	347.145	318.298	323.228	37.9946	48.8554	37.2562	WBGene00007813	-1.34395	1	0	0	1.40759	0	0	0	WBGene00007813	protein_coding	jmjd-3.3	C29F7.6			Mutator	WAGO
WBGene00004313	2.31285	1.66253e-23	122.522	107.35	93.6198	556.349	492.129	552.189	WBGene00004313	NA	NA	0	0	0	0	0	0	WBGene00004313	protein_coding	rbc-1	F54E4.1	Oogenic		Mutator	WAGO	CSR-1
WBGene00077781	4.74456	1.86751e-23	7.6576	4.50421	4.78349	146.55	153.716	146.363	WBGene00077781	1.25034	1	0	0	0	0	0	0.99224	WBGene00077781	pseudogene	F40E3.7	F40E3.7
WBGene00270290	3.28359	2.18061e-23	21.2711	25.5239	19.134	204.899	209.721	226.198	WBGene00270290	NA	NA	0	0	0	0	0	0	WBGene00270290	protein_coding	ZK938.11	ZK938.11
WBGene00000057	4.13828	2.19933e-23	3.40338	9.75912	14.3505	165.548	172.781	162.33	WBGene00000057	NA	NA	0	0	0	0	0	0	WBGene00000057	protein_coding	acr-18	F28F8.1		Spermatogenic
WBGene00017725	1.98649	2.29335e-23	192.291	228.213	239.175	879.303	866.289	878.181	WBGene00017725	1.25034	1	0	0	0	0	0	0.99224	WBGene00017725	protein_coding	F22H10.1	F22H10.1		Spermatogenic	Mutator	WAGO
WBGene00007984	-3.2235	3.46405e-23	296.945	291.272	280.176	42.0654	27.4067	23.9504	WBGene00007984	-1.43834	1	0	0.849191	0.703795	0	0	0	WBGene00007984	protein_coding	irx-1	C36F7.1			Mutator	WAGO
WBGene00018364	2.74461	4.22797e-23	43.3931	41.2886	51.9351	309.384	288.366	322	WBGene00018364	-0.673216	1	0	0	0.703795	0	0	0	WBGene00018364	protein_coding	dagl-2	F42G9.6					CSR-1
WBGene00015735	1.77943	4.33281e-23	364.162	352.079	388.83	1276.89	1247.6	1273.36	WBGene00015735	-2.62897	1	1.1416	2.54757	0	0	0	0	WBGene00015735	protein_coding	pdfr-1	C13B9.4			Mutator	WAGO
WBGene00006415	-2.47493	5.45077e-23	546.242	471.441	480.399	80.06	91.7528	97.1321	WBGene00006415	NA	NA	0	0	0	0	0	0	WBGene00006415	protein_coding	tag-30	F38H4.7			Mutator
WBGene00012306	4.35072	5.45077e-23	7.6576	6.00562	8.88363	137.052	175.164	149.025	WBGene00012306	NA	NA	0	0	0	0	0	0	WBGene00012306	protein_coding	W06F12.2	W06F12.2
WBGene00002230	-2.10655	6.41879e-23	918.061	787.486	820.028	204.899	204.954	175.636	WBGene00002230	-0.673216	1	1.1416	0	0	0	0	0	WBGene00002230	protein_coding	klp-20	Y50D7A.6			Mutator	WAGO
WBGene00020473	-2.85026	1.12052e-22	369.267	336.314	377.896	40.7085	64.3461	43.909	WBGene00020473	-0.673216	1	0	0.849191	0	0	0	0	WBGene00020473	protein_coding	lips-12	T13B5.6			Mutator	WAGO
WBGene00017185	1.59143	1.14508e-22	1010.8	939.879	1002.48	3141.34	2955.15	2802.2	WBGene00017185	0.377292	1	0	1.69838	1.40759	1.34801	1.8591	0.99224	WBGene00017185	protein_coding	F07B7.1	F07B7.1		Spermatogenic	Mutator	WAGO
WBGene00219443	-3.79552	1.26362e-22	211.009	240.225	297.943	18.9973	21.4487	13.3058	WBGene00219443	-7.03473	1.52647e-06	87.9033	95.9585	93.6047	0	1.8591	0	WBGene00219443	protein_coding	Y57G11C.1144	Y57G11C.1144						ERGO-1
WBGene00001911	-3.09631	1.30186e-22	324.172	284.516	306.827	27.139	33.3646	46.5702	WBGene00001911	NA	NA	0	0	0	0	0	0	WBGene00001911	protein_coding	his-37	C50F4.7			Mutator	WAGO
WBGene00044976	2.28768	1.37265e-22	108.057	106.6	90.8864	527.853	486.171	473.685	WBGene00044976	-1.07813	1	0	1.69838	0.703795	0	0.929551	0	WBGene00044976	pseudogene	T26H2.10	T26H2.10			Mutator	WAGO
WBGene00007331	-4.11168	1.95614e-22	216.115	221.457	209.107	10.8556	10.7244	15.9669	WBGene00007331	NA	NA	0	0	0	0	0	0	WBGene00007331	protein_coding	pho-11	C05C10.4			Mutator	WAGO
WBGene00044541	1.41101	2.55552e-22	2267.5	2305.41	2304.96	6034.35	6024.7	6235.08	WBGene00044541	0.279073	1	4.56641	5.09514	3.51897	4.04402	2.78865	8.93016	WBGene00044541	protein_coding	K09H11.11	K09H11.11			Mutator	WAGO
WBGene00012866	-8.29748	2.81639e-22	558.154	519.486	543.952	1.35695	3.57478	0	WBGene00012866	NA	NA	0	0	0	0	0	0	WBGene00012866	protein_coding	afmd-2	Y45F10A.3				WAGO
WBGene00045058	1.41844	3.00019e-22	4488.21	4020.76	4245.01	11284.4	11369	11425.7	WBGene00045058	0.542162	1	6.84961	4.24595	6.33415	6.74003	9.29551	8.93016	WBGene00045058	protein_coding	gadr-5	Y71A12B.17		Spermatogenic	Mutator	WAGO
WBGene00013825	4.49029	3.75775e-22	5.10507	11.2605	3.41678	141.123	144.183	157.008	WBGene00013825	NA	NA	0	0	0	0	0	0	WBGene00013825	protein_coding	Y116F11B.9	Y116F11B.9		Spermatogenic		WAGO
WBGene00011221	3.70384	3.99233e-22	15.3152	13.5126	10.2503	172.332	169.206	162.33	WBGene00011221	NA	NA	0	0	0	0	0	0	WBGene00011221	protein_coding	R10E12.2	R10E12.2	Oogenic
WBGene00007275	-6.9948	7.52588e-22	297.796	334.062	352.612	2.7139	4.76638	0	WBGene00007275	-1.62157	1	1.1416	0	0.703795	0	0	0	WBGene00007275	protein_coding	C03D6.1	C03D6.1				WAGO
WBGene00018690	-4.54972	8.48284e-22	171.871	224.46	265.142	5.42779	11.9159	10.6446	WBGene00018690	-6.56291	0.00188051	17.124	16.1346	22.5214	0	0	0	WBGene00018690	protein_coding	fbxa-46	F52D2.8			Mutator			ERGO-1		NRDE-3
WBGene00004893	-4.54479	8.54709e-22	243.342	207.944	181.773	9.49864	8.34116	9.31404	WBGene00004893	-0.673216	1	0	0	0.703795	0	0	0	WBGene00004893	protein_coding	sms-2	F53H8.4	Oogenic		Mutator	WAGO
WBGene00010704	-2.90229	1.11432e-21	382.88	361.088	321.861	65.1335	32.1731	46.5702	WBGene00010704	NA	NA	0	0	0	0	0	0	WBGene00010704	protein_coding	K09A11.1	K09A11.1			Mutator	WAGO
WBGene00008385	-2.62069	1.99425e-21	405.853	391.866	384.73	54.2779	58.3881	79.8346	WBGene00008385	-3.79563	1	4.56641	1.69838	2.11138	0	0	0	WBGene00008385	protein_coding	D1081.7	D1081.7					CSR-1
WBGene00017714	-9.22343	2.14784e-21	852.546	760.461	701.124	2.7139	0	1.33058	WBGene00017714	-3.20871	1	2.2832	2.54757	0.703795	0	0	0	WBGene00017714	protein_coding	F22F1.2	F22F1.2		Spermatogenic
WBGene00012239	1.77605	2.34085e-21	372.67	382.107	366.279	1181.9	1346.5	1307.96	WBGene00012239	3.02564	1	0	0	0	0	0.929551	2.97672	WBGene00012239	protein_coding	W04A8.4	W04A8.4								NRDE-3
WBGene00020955	-2.11823	3.83968e-21	707.052	646.354	674.473	156.049	147.758	163.661	WBGene00020955	-0.688254	1	1.1416	0	2.11138	0	0	1.98448	WBGene00020955	protein_coding	angl-1	W02G9.5			Mutator		CSR-1
WBGene00189950	3.60414	4.0831e-21	13.6135	13.5126	15.0338	195.401	147.758	171.644	WBGene00189950	NA	NA	0	0	0	0	0	0	WBGene00189950	protein_coding	C39B5.14	C39B5.14
CER16-LTR_CE	1.77744	5.11346e-21	484.981	403.878	435.298	1401.73	1526.43	1603.35	CER16-LTR_CE	2.5428	1	0	0	0	0	2.78865	0	CER16-LTR_CE	transposon
WBGene00004747	2.25412	5.18778e-21	92.7421	96.0898	94.9865	454.578	434.932	465.702	WBGene00004747	0.288564	1	1.1416	0	0	0	0	0.99224	WBGene00004747	protein_coding	sdc-3	C25D7.3				WAGO
WBGene00011498	-2.70938	5.78023e-21	428.826	344.572	384.046	52.921	51.2386	73.1817	WBGene00011498	-0.673216	1	0	0	0.703795	0	0	0	WBGene00011498	protein_coding	T05G5.1	T05G5.1			Mutator	WAGO
WBGene00018005	-3.42282	5.90103e-21	233.982	222.208	262.409	25.782	21.4487	19.9587	WBGene00018005	NA	NA	0	0	0	0	0	0	WBGene00018005	protein_coding	nlp-62	F33D11.8			Mutator	WAGO
Vingi-2_CE	1.8998	7.22572e-21	259.508	229.715	239.175	943.079	928.252	842.255	Vingi-2_CE	2.25	1	0	0	0	1.34801	0	0.99224	Vingi-2_CE	transposon
WBGene00022276	-4.59335	8.08552e-21	216.965	177.916	197.49	10.8556	5.95797	7.98346	WBGene00022276	NA	NA	0	0	0	0	0	0	WBGene00022276	protein_coding	nlp-40	Y74C9A.2			Mutator	WAGO
WBGene00008426	2.01171	8.71888e-21	181.23	156.146	172.889	671.69	669.676	714.52	WBGene00008426	-1.00113	1	0	0.849191	1.40759	0	0.929551	0	WBGene00008426	protein_coding	D2045.9	D2045.9			Mutator	WAGO
WBGene00021095	-3.08923	1.03365e-20	343.741	306.286	252.842	36.6376	28.5983	41.2479	WBGene00021095	NA	NA	0	0	0	0	0	0	WBGene00021095	protein_coding	mlt-8	W08F4.6			Mutator	WAGO
WBGene00022377	1.6435	1.24021e-20	688.333	601.312	632.105	2095.13	1944.68	1958.61	WBGene00022377	3.0339	1	0	0.849191	0	4.04402	1.8591	1.98448	WBGene00022377	protein_coding	gpx-4	Y94H6A.4			Mutator	WAGO
CEMUDR2	1.6723	1.34844e-20	520.717	505.973	485.866	1568.63	1556.22	1692.49	CEMUDR2	1.61353	1	1.1416	0.849191	0	0	5.57731	0	CEMUDR2	transposon
WBGene00021187	-3.96088	1.81926e-20	239.938	198.185	185.19	14.9264	13.1075	11.9752	WBGene00021187	-1.62157	1	1.1416	0	0.703795	0	0	0	WBGene00021187	protein_coding	Y9D1A.2	Y9D1A.2			Mutator	WAGO	CSR-1			NRDE-3
WBGene00044495	2.61937	3.83946e-20	45.9456	43.5407	51.2517	291.744	296.707	278.091	WBGene00044495	NA	NA	0	0	0	0	0	0	WBGene00044495	protein_coding	Y54G2A.40	Y54G2A.40			Mutator	WAGO
WBGene00021246	-1.91435	5.7031e-20	993.787	912.103	895.197	253.749	244.277	244.826	WBGene00021246	-1.52727	1	0	1.69838	0	0	0	0	WBGene00021246	protein_coding	Y22D7AL.7	Y22D7AL.7	Oogenic		Mutator	WAGO	CSR-1
WBGene00003582	-3.06462	5.96811e-20	245.043	268.001	273.343	32.5668	32.1731	29.2727	WBGene00003582	-1.34395	1	0	0	1.40759	0	0	0	WBGene00003582	protein_coding	dcap-2	F52G2.1	Oogenic		Mutator
WBGene00018310	1.47718	6.53552e-20	3533.56	3104.15	3081.25	8860.87	9355.21	8820.4	WBGene00018310	0.80707	1	3.42481	6.79353	1.40759	5.39202	5.57731	8.93016	WBGene00018310	protein_coding	F41G4.7	F41G4.7			Mutator	WAGO
WBGene00010226	-6.7424	7.92455e-20	300.348	237.222	289.743	1.35695	4.76638	1.33058	WBGene00010226	NA	NA	0	0	0	0	0	0	WBGene00010226	protein_coding	F58A4.1	F58A4.1			Mutator	WAGO
WBGene00000279	5.6458	8.23643e-20	4.25422	1.5014	2.73343	139.766	173.973	102.454	WBGene00000279	2.01813	1	0	0	0	0	0.929551	0.99224	WBGene00000279	protein_coding	cah-1	F54D8.4
WBGene00002042	-3.05496	9.81815e-20	257.806	253.737	271.292	31.2098	26.2151	37.2562	WBGene00002042	0.288564	1	0	0.849191	0	0	0.929551	0	WBGene00002042	protein_coding	hus-1	H26D21.1					CSR-1
WBGene00023284	-1.57707	1.08102e-19	2877.56	2926.99	2707.46	922.725	1021.2	904.792	WBGene00023284	-0.386135	1	1.1416	0	1.40759	0	1.8591	0	WBGene00023284	protein_coding	F41B5.1	F41B5.1	Oogenic		Mutator
WBGene00021391	-2.76492	1.42807e-19	304.602	329.558	304.094	54.2779	42.8974	41.2479	WBGene00021391	-0.673216	1	0	0	0.703795	0	0	0	WBGene00021391	protein_coding	smut-1	Y38A10A.6			Mutator
WBGene00004892	1.73948	1.49115e-19	322.47	347.575	345.778	1120.84	1130.82	1144.3	WBGene00004892	-0.0468411	1	2.2832	0.849191	0	0	2.78865	0	WBGene00004892	protein_coding	sms-1	H21P03.3					CSR-1
WBGene00005324	4.08827	1.60522e-19	12.7627	3.00281	10.2503	161.477	120.351	157.008	WBGene00005324	NA	NA	0	0	0	0	0	0	WBGene00005324	protein_coding	T27A1.1	T27A1.1
WBGene00012572	1.7693	1.87578e-19	333.531	316.796	295.893	1073.35	1089.12	1056.48	WBGene00012572	2.62802	1	0	0	0	0	0	2.97672	WBGene00012572	pseudogene	Y37H2B.1	Y37H2B.1
WBGene00009919	-3.10681	2.09846e-19	269.718	234.219	251.475	32.5668	29.7899	25.281	WBGene00009919	-1.34395	1	0	0	1.40759	0	0	0	WBGene00009919	protein_coding	kbrl-1	F52A8.6			Mutator		CSR-1
WBGene00004889	-2.80956	2.11359e-19	298.646	307.788	287.693	35.2807	44.089	47.9008	WBGene00004889	0.213683	1	0	0	2.11138	2.69601	0	0	WBGene00004889	protein_coding	smp-1	Y54E5B.1	Oogenic		Mutator
WBGene00012961	1.38571	2.38562e-19	3153.23	3065.12	3202.89	7866.23	8390.02	8360.02	WBGene00012961	-0.100929	1	11.416	6.79353	4.22277	6.74003	6.50686	6.94568	WBGene00012961	protein_coding	Y47H10A.5	Y47H10A.5			Mutator	WAGO
WBGene00007378	-3.3206	2.5678e-19	296.094	207.944	242.591	23.0681	28.5983	22.6198	WBGene00007378	NA	NA	0	0	0	0	0	0	WBGene00007378	protein_coding	lido-17	C06C3.8		Spermatogenic	Mutator	WAGO
WBGene00020408	3.11129	2.65614e-19	23.8237	19.5182	23.2341	202.185	194.23	178.297	WBGene00020408	NA	NA	0	0	0	0	0	0	WBGene00020408	protein_coding	T10D4.6	T10D4.6
WBGene00007215	-2.75836	2.84173e-19	319.918	302.533	321.177	59.7057	40.5142	39.9173	WBGene00007215	-3.49292	1	4.56641	0.849191	1.40759	0	0	0	WBGene00007215	protein_coding	oxa-1	C01A2.3			Mutator
WBGene00011730	1.76383	5.19013e-19	307.155	299.53	305.46	996	1071.24	1028.54	WBGene00011730	-0.403716	1	2.2832	0.849191	0	1.34801	0	0.99224	WBGene00011730	protein_coding	drr-2	T12D8.2					CSR-1
WBGene00022323	4.48295	5.3246e-19	5.95591	8.25772	2.73343	120.768	116.776	135.719	WBGene00022323	1.25034	1	0	0	0	0	0	0.99224	WBGene00022323	protein_coding	Y82E9BL.6	Y82E9BL.6
WBGene00002977	1.50609	8.93202e-19	1147.79	1036.72	1061.94	3115.55	3120.79	2975.17	WBGene00002977	-2.26831	1	3.42481	0.849191	1.40759	0	0.929551	0	WBGene00002977	protein_coding	lev-10	Y105E8A.7			Mutator	WAGO	CSR-1
CELE1	1.44118	8.98884e-19	1979.06	1999.87	1972.85	5516	5053.55	5597.74	CELE1	1.24178	1	2.2832	1.69838	1.40759	2.69601	6.50686	2.97672	CELE1	transposon
WBGene00004375	3.97076	9.06879e-19	8.50845	8.25772	8.20028	128.91	123.926	138.38	WBGene00004375	NA	NA	0	0	0	0	0	0	WBGene00004375	protein_coding	rme-4	F46F6.1	Oogenic
WBGene00003954	2.56676	1.00987e-18	53.6032	50.297	56.7186	373.161	280.025	300.71	WBGene00003954	NA	NA	0	0	0	0	0	0	WBGene00003954	protein_coding	pcm-1	C10F3.5	Oogenic		Mutator
WBGene00012985	-5.90935	1.07154e-18	185.484	213.199	220.724	4.07085	2.38319	3.99173	WBGene00012985	NA	NA	0	0	0	0	0	0	WBGene00012985	protein_coding	Y48C3A.1	Y48C3A.1			Mutator	WAGO
WBGene00012933	-2.84554	1.08226e-18	266.314	303.284	281.543	32.5668	41.7058	43.909	WBGene00012933	1.98586	1	0	0	0	0	1.8591	0	WBGene00012933	protein_coding	mib-1	Y47D3A.22			Mutator	WAGO
WBGene00020373	2.13095	1.28344e-18	124.223	115.608	125.738	599.771	506.428	496.305	WBGene00020373	NA	NA	0	0	0	0	0	0	WBGene00020373	protein_coding	gpx-6	T09A12.2			Mutator	WAGO
WBGene00020390	-6.55275	1.36089e-18	261.209	237.222	228.241	2.7139	2.38319	2.66115	WBGene00020390	-2.17565	1	1.1416	0.849191	0.703795	0	0	0	WBGene00020390	protein_coding	T10B5.4	T10B5.4			Mutator	WAGO
WBGene00044219	2.95813	1.66526e-18	20.4203	29.2774	32.8011	238.823	195.421	214.223	WBGene00044219	NA	NA	0	0	0	0	0	0	WBGene00044219	pseudogene	F28F8.10	F28F8.10
WBGene00020371	-3.43821	1.73631e-18	243.342	186.925	212.524	18.9973	21.4487	18.6281	WBGene00020371	NA	NA	0	0	0	0	0	0	WBGene00020371	protein_coding	oac-60	T08H10.4			Mutator	WAGO
WBGene00077728	-4.30389	1.86266e-18	201.65	158.398	176.306	14.9264	5.95797	6.65289	WBGene00077728	NA	NA	0	0	0	0	0	0	WBGene00077728	protein_coding	T23G11.11	T23G11.11			Mutator	WAGO
WBGene00009917	-5.63286	1.99133e-18	204.203	181.67	189.973	1.35695	3.57478	6.65289	WBGene00009917	NA	NA	0	0	0	0	0	0	WBGene00009917	protein_coding	glb-18	F52A8.4			Mutator	WAGO
WBGene00011236	-1.50988	2.06771e-18	2911.59	2899.96	2980.12	1005.5	993.79	1089.74	WBGene00011236	-1.80344	1	6.84961	4.24595	8.44554	5.39202	0	0.99224	WBGene00011236	protein_coding	R11A8.1	R11A8.1		Spermatogenic	Mutator
WBGene00023491	2.07943	2.39379e-18	127.627	164.404	129.154	559.063	602.947	618.718	WBGene00023491	1.25034	1	0	0	0	0	0	0.99224	WBGene00023491	protein_coding	tsp-21	C17G1.8	Oogenic		Mutator	WAGO
WBGene00194649	6.02585	2.93059e-18	1.70169	1.5014	2.73343	126.196	113.201	154.347	WBGene00194649	1.75766	1	0	0.849191	0	1.34801	1.8591	0	WBGene00194649	protein_coding	Y57G11C.1130	Y57G11C.1130							ALG-3/4
WBGene00012974	2.73318	3.175e-18	33.1829	34.5323	42.3681	271.39	234.744	230.19	WBGene00012974	NA	NA	0	0	0	0	0	0	WBGene00012974	pseudogene	Y48A6C.1	Y48A6C.1					CSR-1
WBGene00001786	4.28182	3.98862e-18	5.10507	10.5098	3.41678	124.839	128.692	114.43	WBGene00001786	1.25034	1	0	0	0	0	0.929551	0	WBGene00001786	protein_coding	gst-38	F35E8.8				WAGO
WBGene00019991	1.35352	4.51762e-18	2866.5	2781.35	2901.53	7356.02	7306.86	7185.12	WBGene00019991	1.50733	1	2.2832	2.54757	2.81518	12.1321	7.43641	2.97672	WBGene00019991	protein_coding	R09H3.3	R09H3.3			Mutator	WAGO
WBGene00009277	2.47621	5.2879e-18	48.4981	69.8153	56.0352	310.741	351.52	310.024	WBGene00009277	1.92181	1	0	0	1.40759	0	1.8591	3.96896	WBGene00009277	protein_coding	F30F8.10	F30F8.10			Mutator	WAGO			ALG-3/4
WBGene00044213	-8.52935	6.12636e-18	507.103	456.427	465.366	0	2.38319	1.33058	WBGene00044213	NA	NA	0	0	0	0	0	0	WBGene00044213	protein_coding	Y102A5C.36	Y102A5C.36		Spermatogenic	Mutator	WAGO
WBGene00010735	-4.69784	6.12636e-18	172.721	157.647	171.522	5.42779	5.95797	7.98346	WBGene00010735	NA	NA	0	0	0	0	0	0	WBGene00010735	protein_coding	frpr-15	K10C8.2			Mutator	WAGO
WBGene00008937	-1.82543	8.51986e-18	980.173	982.669	1018.88	276.818	256.193	310.024	WBGene00008937	-1.00172	1	0	0.849191	1.40759	0	0	0.99224	WBGene00008937	protein_coding	srt-43	F18E2.4			Mutator	WAGO
WBGene00077712	-2.28843	9.09235e-18	430.527	457.928	427.098	82.7739	90.5612	95.8015	WBGene00077712	NA	NA	0	0	0	0	0	0	WBGene00077712	protein_coding	nipi-4	F40A3.5			Mutator	WAGO
WBGene00019980	4.32184	9.93851e-18	5.95591	3.00281	8.88363	135.695	102.477	123.744	WBGene00019980	NA	NA	0	0	0	0	0	0	WBGene00019980	protein_coding	chil-14	R09B5.12		Spermatogenic
WBGene00002004	-2.00317	1.16673e-17	714.71	661.368	672.423	161.477	188.272	159.669	WBGene00002004	2.01813	1	0	0	0	0	0.929551	0.99224	WBGene00002004	protein_coding	hsf-1	Y53C10A.12	Oogenic
WBGene00003075	-2.70529	1.19121e-17	290.989	302.533	282.226	52.921	39.3226	42.5785	WBGene00003075	-1.12368	1	2.2832	0.849191	1.40759	0	0	1.98448	WBGene00003075	protein_coding	lrx-1	T04H1.6			Mutator	WAGO
WBGene00019131	1.50143	1.24178e-17	809.153	831.027	812.511	2308.17	2291.44	2345.81	WBGene00019131	1.05772	1	1.1416	1.69838	0.703795	1.34801	1.8591	3.96896	WBGene00019131	pseudogene	bath-12	F59H5.3			Mutator
WBGene00077539	2.20136	2.04919e-17	92.7421	91.5856	82.6861	382.66	423.016	419.132	WBGene00077539	1.25034	1	0	0	0	0	0.929551	0	WBGene00077539	protein_coding	Y52B11A.12	Y52B11A.12			Mutator
WBGene00008862	1.31389	2.11068e-17	15424.1	14333.2	14768.7	37324.2	37437.5	35921.6	WBGene00008862	0.636919	1	27.3984	13.5871	15.4835	32.3521	28.8161	24.806	WBGene00008862	protein_coding	F15D4.5	F15D4.5		Spermatogenic	Mutator	WAGO
WBGene00020486	-1.85804	2.1166e-17	979.322	896.338	929.365	263.248	280.025	228.859	WBGene00020486	-1.50366	1	1.1416	0	2.11138	0	0.929551	0	WBGene00020486	protein_coding	T13C5.6	T13C5.6	Oogenic		Mutator	WAGO
WBGene00015158	-3.59453	2.21145e-17	212.711	204.191	160.589	17.6403	14.2991	15.9669	WBGene00015158	-2.74907	1	1.1416	0	2.81518	0	0	0	WBGene00015158	protein_coding	B0361.4	B0361.4			Mutator	WAGO
WBGene00015128	-2.93891	2.28258e-17	322.47	248.482	256.942	31.2098	47.6638	27.9421	WBGene00015128	NA	NA	0	0	0	0	0	0	WBGene00015128	protein_coding	B0303.7	B0303.7	Oogenic		Mutator	WAGO
Tc1A	2.29413	2.98317e-17	91.8912	66.0618	88.153	424.725	415.866	364.578	Tc1A	1.45149	1	0	0.849191	0.703795	2.69601	0.929551	0.99224	Tc1A	transposon
WBGene00015451	-3.59549	3.06765e-17	173.572	213.199	173.572	13.5695	16.6823	15.9669	WBGene00015451	-1.62157	1	1.1416	0	0.703795	0	0	0	WBGene00015451	protein_coding	C04F5.9	C04F5.9			Mutator
WBGene00019004	-2.55524	3.23782e-17	340.338	308.538	314.344	58.3488	52.4302	53.2231	WBGene00019004	-0.673216	1	0	0	0.703795	0	0	0	WBGene00019004	protein_coding	xpg-1	F57B10.6				WAGO	CSR-1
WBGene00015351	-5.99718	3.73094e-17	183.782	190.678	201.59	1.35695	2.38319	5.32231	WBGene00015351	-0.0488247	1	2.2832	2.54757	0.703795	1.34801	2.78865	0.99224	WBGene00015351	protein_coding	C02F5.10	C02F5.10		Spermatogenic		WAGO			ALG-3/4
WBGene00013965	3.59342	3.88899e-17	8.50845	15.7647	9.56699	142.48	135.842	131.727	WBGene00013965	NA	NA	0	0	0	0	0	0	WBGene00013965	protein_coding	ZK287.4	ZK287.4				WAGO
WBGene00023404	-1.83579	3.95694e-17	931.675	861.806	900.664	255.106	240.702	259.463	WBGene00023404	-2.62406	1	2.2832	0	1.40759	0	0	0	WBGene00023404	protein_coding	plr-1	Y47D3B.11			Mutator	WAGO
WBGene00006594	1.59144	6.41784e-17	637.283	578.791	599.303	1936.37	1754.03	1777.65	WBGene00006594	0.75678	1	0	0.849191	1.40759	0	0.929551	2.97672	WBGene00006594	protein_coding	tom-1	M01A10.2		Spermatogenic	Mutator	WAGO
WBGene00016378	-2.51329	6.9965e-17	365.863	323.553	338.261	50.2071	72.6873	55.8842	WBGene00016378	-1.52727	1	0	1.69838	0	0	0	0	WBGene00016378	protein_coding	imp-3	C33H5.11	Oogenic		Mutator
WBGene00016074	1.73682	7.40755e-17	317.365	346.074	298.627	1055.71	1031.92	1117.68	WBGene00016074	3.74286	1	0	0	0	2.69601	1.8591	1.98448	WBGene00016074	protein_coding	dnsn-1	C24H12.5	Oogenic				CSR-1
WBGene00017639	-2.67801	1.13294e-16	279.928	277.009	302.727	54.2779	35.7478	45.2396	WBGene00017639	NA	NA	0	0	0	0	0	0	WBGene00017639	protein_coding	F20D6.10	F20D6.10			Mutator	WAGO
WBGene00007079	1.44782	1.25982e-16	1543.43	1424.83	1587.44	4294.74	4041.89	4095.52	WBGene00007079	0.956399	1	3.42481	0.849191	0	2.69601	2.78865	1.98448	WBGene00007079	protein_coding	AC8.7	AC8.7			Mutator	WAGO
WBGene00010311	-4.12786	1.38685e-16	155.705	162.902	153.755	8.14169	11.9159	6.65289	WBGene00010311	-1.43834	1	0	0.849191	0.703795	0	0	0	WBGene00010311	protein_coding	F59B2.9	F59B2.9			Mutator	WAGO
WBGene00194725	-5.23155	1.50377e-16	161.66	147.888	174.256	2.7139	4.76638	5.32231	WBGene00194725	-0.673216	1	0	0.849191	0	0	0	0	WBGene00194725	protein_coding	T16H12.13	T16H12.13				WAGO
WBGene00023223	9.82388	1.51781e-16	0	0.750702	0.683356	430.153	462.339	476.347	WBGene00023223	1.98586	1	0	0	0	0	1.8591	0	WBGene00023223	pseudogene	ZK1236.8	ZK1236.8
WBGene00011066	-2.38352	1.53496e-16	392.239	372.348	388.146	63.7766	91.7528	63.8677	WBGene00011066	1.25034	1	0	0	0	1.34801	0	0	WBGene00011066	protein_coding	ztf-15	R06C7.9			Mutator
WBGene00006801	-2.52624	1.54109e-16	406.704	316.796	341.678	62.4196	52.4302	70.5206	WBGene00006801	NA	NA	0	0	0	0	0	0	WBGene00006801	protein_coding	unc-68	K11C4.5		Spermatogenic	Mutator	WAGO
WBGene00019003	-2.68355	2.01682e-16	256.104	287.519	283.593	46.1363	44.089	38.5867	WBGene00019003	-2.30827	1	2.2832	0	0.703795	0	0	0	WBGene00019003	protein_coding	tmed-3	F57B10.5			Mutator	WAGO	CSR-1
WBGene00001325	2.51568	2.06359e-16	44.2439	48.7956	48.5183	245.608	260.959	304.702	WBGene00001325	NA	NA	0	0	0	0	0	0	WBGene00001325	protein_coding	eor-2	C44H4.7	Oogenic		Mutator	WAGO
WBGene00004428	-3.04018	2.06693e-16	229.728	210.947	215.257	23.0681	33.3646	22.6198	WBGene00004428	1.24569	1	0	0.849191	0	1.34801	0.929551	0	WBGene00004428	protein_coding	rpl-16	M01F1.2					CSR-1
WBGene00019713	-2.63747	2.30962e-16	285.884	280.763	276.759	51.564	40.5142	43.909	WBGene00019713	NA	NA	0	0	0	0	0	0	WBGene00019713	protein_coding	pqn-52	M01E11.4				WAGO	CSR-1
WBGene00194747	-4.17094	2.39177e-16	159.959	147.888	156.489	5.42779	8.34116	11.9752	WBGene00194747	NA	NA	0	0	0	0	0	0	WBGene00194747	protein_coding	H05C05.4	H05C05.4				WAGO
WBGene00003235	-2.3254	3.32768e-16	475.622	377.603	407.28	81.4169	85.7948	83.8264	WBGene00003235	NA	NA	0	0	0	0	0	0	WBGene00003235	protein_coding	mif-2	C52E4.2			Mutator	WAGO
WBGene00000636	-2.34822	3.61618e-16	394.792	401.626	351.245	69.2044	82.22	73.1817	WBGene00000636	-1.43834	1	0	0.849191	0.703795	0	0	0	WBGene00000636	protein_coding	col-60	F22D6.10			Mutator	WAGO
PALTTTAAA2	1.85448	4.42173e-16	217.816	240.975	210.474	728.681	819.817	870.197	PALTTTAAA2	-0.753706	1	0	2.54757	0.703795	0	1.8591	0	PALTTTAAA2	transposon
WBGene00007722	-5.41162	5.30144e-16	193.142	126.869	174.256	4.07085	3.57478	3.99173	WBGene00007722	-1.62157	1	1.1416	0	0.703795	0	0	0	WBGene00007722	protein_coding	C25D7.15	C25D7.15				WAGO
WBGene00008254	4.59318	6.07966e-16	5.10507	1.5014	6.15021	93.6295	98.9023	117.091	WBGene00008254	NA	NA	0	0	0	0	0	0	WBGene00008254	protein_coding	C51E3.9	C51E3.9		Spermatogenic
WBGene00000393	-2.34991	6.25865e-16	359.056	388.864	357.395	71.9183	64.3461	81.1652	WBGene00000393	-0.482909	1	0	0.849191	0.703795	1.34801	0	0	WBGene00000393	protein_coding	cdf-1	C15B12.7	Oogenic		Mutator	WAGO
WBGene00021353	-3.11364	6.38994e-16	220.369	217.704	186.556	27.139	27.4067	17.2975	WBGene00021353	-0.673216	1	0	0	0.703795	0	0	0	WBGene00021353	protein_coding	iglr-3	Y37E3.13	Oogenic		Mutator	WAGO
WBGene00019435	2.76759	7.21816e-16	28.0779	27.776	32.1177	204.899	182.314	214.223	WBGene00019435	1.25034	1	0	0	0	0	0.929551	0	WBGene00019435	protein_coding	K06A9.1	K06A9.1			Mutator	WAGO
PAL8A_CE	3.63939	7.48273e-16	13.6135	9.00842	8.88363	142.48	102.477	143.702	PAL8A_CE	NA	NA	0	0	0	0	0	0	PAL8A_CE	transposon
WBGene00015184	-3.49296	7.79697e-16	185.484	165.905	170.156	9.49864	19.0655	17.2975	WBGene00015184	-0.673216	1	0	0.849191	0	0	0	0	WBGene00015184	protein_coding	djr-1.1	B0432.2			Mutator
WBGene00009544	2.46194	7.9866e-16	47.6473	50.297	51.9351	310.741	268.109	248.818	WBGene00009544	1.25034	1	0	0	0	0	0.929551	0	WBGene00009544	protein_coding	F38E11.9	F38E11.9	Oogenic			WAGO
WBGene00007015	-2.22353	1.02711e-15	448.395	488.707	487.916	130.267	82.22	94.471	WBGene00007015	-2.24714	1	1.1416	1.69838	0	0	0	0	WBGene00007015	protein_coding	mdt-11	R144.9			Mutator		CSR-1
WBGene00016678	-3.32086	1.06098e-15	169.318	184.673	186.556	17.6403	17.8739	18.6281	WBGene00016678	NA	NA	0	0	0	0	0	0	WBGene00016678	protein_coding	txbp-3	C45G9.7			Mutator	WAGO
WBGene00019200	-4.06731	1.22476e-15	166.766	141.883	146.922	13.5695	4.76638	9.31404	WBGene00019200	-2.10301	1	1.1416	0	1.40759	0	0	0	WBGene00019200	protein_coding	H14E04.3	H14E04.3		Spermatogenic		WAGO
WBGene00008726	1.83124	1.24578e-15	245.894	216.202	204.324	746.322	834.116	782.379	WBGene00008726	0.288564	1	1.1416	0	0	0	0	0.99224	WBGene00008726	protein_coding	F13A7.11	F13A7.11			Mutator	WAGO
WBGene00005292	5.4946	1.28363e-15	1.70169	2.25211	2.73343	86.8447	107.244	111.768	WBGene00005292	NA	NA	0	0	0	0	0	0	WBGene00005292	protein_coding	srh-71	T10D4.5
WBGene00017148	2.59477	1.57277e-15	34.8846	49.5463	45.7849	298.529	216.87	276.76	WBGene00017148	NA	NA	0	0	0	0	0	0	WBGene00017148	protein_coding	EGAP2.2	EGAP2.2			Mutator	WAGO
WBGene00015896	2.07733	1.58576e-15	91.8912	112.605	111.387	460.006	431.357	447.074	WBGene00015896	NA	NA	0	0	0	0	0	0	WBGene00015896	protein_coding	C17C3.15	C17C3.15			Mutator	WAGO
WBGene00000644	4.40626	1.69613e-15	4.25422	5.25491	4.78349	120.768	89.3696	94.471	WBGene00000644	1.25034	1	0	0	0	1.34801	0	0	WBGene00000644	protein_coding	col-68	C50D2.4		Spermatogenic
WBGene00021186	-5.76903	2.05865e-15	180.379	156.146	155.805	4.07085	3.57478	1.33058	WBGene00021186	-1.43834	1	0	0.849191	0.703795	0	0	0	WBGene00021186	protein_coding	Y9D1A.1	Y9D1A.1	Oogenic		Mutator	WAGO	CSR-1			NRDE-3
WBGene00000938	-2.25413	2.06373e-15	387.985	394.869	379.946	78.703	77.4536	87.8181	WBGene00000938	-0.673216	1	0	0	0.703795	0	0	0	WBGene00000938	protein_coding	dcp-66	C26C6.5			Mutator
WBGene00000821	1.53823	2.14395e-15	573.469	561.525	595.887	1669.05	1667.04	1693.82	WBGene00000821	-2.10301	1	1.1416	0	1.40759	0	0	0	WBGene00000821	protein_coding	csp-3	Y47H9C.6		Spermatogenic	Mutator	WAGO
WBGene00013288	-2.96866	2.19143e-15	262.06	200.437	224.824	37.9946	28.5983	21.2892	WBGene00013288	NA	NA	0	0	0	0	0	0	WBGene00013288	protein_coding	Y57A10C.10	Y57A10C.10			Mutator	WAGO
WBGene00018658	-2.11688	2.25356e-15	479.026	469.189	490.65	109.913	97.7107	125.074	WBGene00018658	NA	NA	0	0	0	0	0	0	WBGene00018658	pseudogene	bath-22	F52C6.1			Mutator
WBGene00219413	2.33065	2.56659e-15	69.7693	54.0505	58.0853	298.529	318.156	294.058	WBGene00219413	NA	NA	0	0	0	0	0	0	WBGene00219413	protein_coding	Y38F2AL.12	Y38F2AL.12		Spermatogenic
WBGene00014178	1.4681	2.72949e-15	952.095	928.618	950.549	2730.18	2611.98	2490.84	WBGene00014178	1.79554	1	1.1416	0	0.703795	1.34801	3.71821	0.99224	WBGene00014178	protein_coding	ZK1010.4	ZK1010.4			Mutator	WAGO
WBGene00008648	-2.91898	3.01758e-15	209.308	215.451	226.191	23.0681	35.7478	26.6115	WBGene00008648	-0.673216	1	0	0	0.703795	0	0	0	WBGene00008648	protein_coding	F10D11.2	F10D11.2	Oogenic		Mutator
CERP4	2.32511	3.46684e-15	60.41	72.8181	74.4858	289.03	388.46	365.909	CERP4	NA	NA	0	0	0	0	0	0	CERP4	transposon
WBGene00011757	-5.74763	5.10468e-15	131.03	190.678	162.639	2.7139	2.38319	3.99173	WBGene00011757	NA	NA	0	0	0	0	0	0	WBGene00011757	protein_coding	cht-2	T13H5.3			Mutator	WAGO
WBGene00008763	5.61869	5.10468e-15	2.55253	1.5014	2.05007	111.27	91.7528	94.471	WBGene00008763	NA	NA	0	0	0	0	0	0	WBGene00008763	protein_coding	F13G3.3	F13G3.3
WBGene00008196	-2.75219	5.63431e-15	222.921	258.992	239.858	40.7085	29.7899	37.2562	WBGene00008196	NA	NA	0	0	0	0	0	0	WBGene00008196	protein_coding	C49C3.6	C49C3.6					CSR-1
WBGene00009058	2.43513	6.11838e-15	45.9456	43.5407	51.9351	265.962	243.085	258.132	WBGene00009058	1.25034	1	0	0	0	0	0.929551	0	WBGene00009058	protein_coding	F22E12.1	F22E12.1			Mutator	WAGO
WBGene00011499	-5.04067	6.84566e-15	145.494	147.888	130.521	2.7139	5.95797	3.99173	WBGene00011499	-0.0105025	1	2.2832	5.09514	4.22277	4.04402	1.8591	5.95344	WBGene00011499	protein_coding	T05G5.4	T05G5.4		Spermatogenic		WAGO			ALG-3/4
WBGene00010726	-1.77052	8.16117e-15	938.482	869.313	920.481	287.673	260.959	251.479	WBGene00010726	-1.72313	1	1.1416	0.849191	0	0	0	0	WBGene00010726	protein_coding	K09E9.3	K09E9.3	Oogenic		Mutator	WAGO
WBGene00019663	4.71404	8.64332e-15	3.40338	3.75351	3.41678	89.5586	101.286	86.4875	WBGene00019663	1.25034	1	0	0	0	0	0	0.99224	WBGene00019663	protein_coding	K11H12.7	K11H12.7		Spermatogenic
WBGene00010868	1.56676	9.34162e-15	581.127	524.741	548.735	1723.32	1605.08	1570.08	WBGene00010868	0.154536	1	2.2832	1.69838	0	1.34801	1.8591	0.99224	WBGene00010868	protein_coding	somi-1	M04G12.4			Mutator	WAGO
WBGene00019069	-3.98059	9.97622e-15	154.854	141.132	131.888	8.14169	8.34116	10.6446	WBGene00019069	NA	NA	0	0	0	0	0	0	WBGene00019069	protein_coding	lgc-30	F58H7.3			Mutator	WAGO
WBGene00009468	-1.9267	1.6863e-14	701.096	671.878	620.488	151.978	183.506	187.611	WBGene00009468	-2.23761	1	3.42481	0	2.11138	1.34801	0	0	WBGene00009468	protein_coding	F36D1.9	F36D1.9			Mutator	WAGO
WBGene00016230	-2.27378	1.70818e-14	370.117	341.569	354.662	74.6322	72.6873	73.1817	WBGene00016230	-1.43834	1	0	0.849191	0.703795	0	0	0	WBGene00016230	pseudogene	C29G2.2	C29G2.2	Oogenic
WBGene00015975	-2.13566	1.86733e-14	466.263	463.934	415.481	109.913	90.5612	106.446	WBGene00015975	-3.07051	1	1.1416	1.69838	2.11138	0	0	0	WBGene00015975	protein_coding	cas-2	C18E3.6			Mutator		CSR-1
WBGene00019725	2.29706	1.89066e-14	69.7693	68.3139	53.9851	299.886	294.324	345.95	WBGene00019725	2.43452	1	0	0	0	2.69601	0	0	WBGene00019725	protein_coding	algn-14	M02B7.4			Mutator	WAGO
TC5	1.25749	1.89333e-14	8804.54	8563.26	8656.76	21111.4	20547.9	20557.4	TC5	0.157744	1	14.8408	5.09514	14.0759	8.08804	9.29551	19.8448	TC5	transposon
WBGene00017251	2.51905	1.89333e-14	34.0338	60.8069	45.7849	252.392	255.001	303.372	WBGene00017251	2.43452	1	0	0	0	2.69601	0	0	WBGene00017251	protein_coding	fbxb-105	F08D12.8				WAGO
HelitronY2_CE	2.31292	1.95986e-14	72.3218	87.0814	53.9851	385.373	320.539	351.272	HelitronY2_CE	-1.9016	1	2.2832	0	0	0	0	0	HelitronY2_CE	transposon
LINE2E_CE	1.51812	1.98506e-14	576.873	581.043	593.837	1666.33	1709.94	1641.93	LINE2E_CE	-0.238002	1	0	2.54757	2.11138	0	0	3.96896	LINE2E_CE	transposon
WBGene00016550	-2.98691	2.04211e-14	196.545	189.177	196.123	18.9973	26.2151	27.9421	WBGene00016550	0.288564	1	0	0.849191	0	0	0	0.99224	WBGene00016550	protein_coding	C40A11.7	C40A11.7			Mutator	WAGO
WBGene00022382	1.33613	2.22526e-14	2417.25	2512.6	2504.5	6203.97	6125.99	6447.98	WBGene00022382	0.879243	1	2.2832	2.54757	0.703795	5.39202	3.71821	0.99224	WBGene00022382	protein_coding	Y94H6A.10	Y94H6A.10			Mutator	WAGO
WBGene00014148	1.54009	2.89094e-14	573.469	573.536	556.252	1747.75	1594.35	1611.33	WBGene00014148	0.288564	1	0	0.849191	0	0	0	0.99224	WBGene00014148	protein_coding	ZK909.3	ZK909.3			Mutator	WAGO
TIR54TA1_CE	2.13926	3.09185e-14	105.505	94.5884	86.1029	355.521	455.189	444.413	TIR54TA1_CE	NA	NA	0	0	0	0	0	0	TIR54TA1_CE	transposon
WBGene00004199	-2.56332	3.37926e-14	258.657	283.765	264.459	54.2779	48.8554	33.2644	WBGene00004199	-1.34395	1	0	0	1.40759	0	0	0	WBGene00004199	protein_coding	prx-14	R07H5.1					CSR-1
WBGene00003154	-1.73983	3.64744e-14	1122.26	1029.96	981.3	333.809	284.791	320.669	WBGene00003154	0.321461	1	0	0.849191	0.703795	0	0	1.98448	WBGene00003154	protein_coding	mcm-2	Y17G7B.5	Oogenic				CSR-1
WBGene00000177	-3.74244	4.3574e-14	142.091	158.398	131.888	10.8556	7.14957	14.6363	WBGene00000177	-2.30827	1	2.2832	0	0.703795	0	0	0	WBGene00000177	protein_coding	aqp-9	K07A1.16		Spermatogenic	Mutator	WAGO
WBGene00013766	2.01505	5.22611e-14	105.505	119.362	103.187	446.436	463.53	415.14	WBGene00013766	0.914671	1	0	1.69838	0	1.34801	0.929551	0.99224	WBGene00013766	protein_coding	prmt-1	Y113G7B.17					CSR-1
WBGene00022459	-1.95204	5.40918e-14	586.232	549.514	593.837	160.12	154.907	131.727	WBGene00022459	-1.33034	1	2.2832	0	0.703795	1.34801	0	0	WBGene00022459	protein_coding	Y110A7A.9	Y110A7A.9			Mutator	WAGO
WBGene00007926	-2.12846	5.5076e-14	421.168	400.124	424.364	90.9156	92.9444	101.124	WBGene00007926	NA	NA	0	0	0	0	0	0	WBGene00007926	protein_coding	C34C12.7	C34C12.7		Spermatogenic	Mutator	WAGO
WBGene00017767	-3.22661	5.75806e-14	177.827	156.897	196.123	27.139	19.0655	10.6446	WBGene00017767	NA	NA	0	0	0	0	0	0	WBGene00017767	protein_coding	F25B4.4	F25B4.4			Mutator	WAGO
WBGene00001008	1.4007	5.80392e-14	1312.85	1223.64	1236.87	3353.02	3257.82	3346.4	WBGene00001008	0.517622	1	0	3.39676	2.11138	1.34801	2.78865	3.96896	WBGene00001008	protein_coding	dlk-1	F33E2.2			Mutator	WAGO
WBGene00001671	1.36787	5.99358e-14	1494.93	1550.2	1577.19	4026.07	3946.56	3965.12	WBGene00001671	-0.116685	1	5.70801	5.09514	4.92656	9.43604	2.78865	2.97672	WBGene00001671	protein_coding	gpa-9	F56H9.4			Mutator	WAGO
WBGene00044227	1.96485	5.99358e-14	118.267	139.631	114.804	476.289	488.554	489.652	WBGene00044227	1.5911	1	0	0.849191	0	0	2.78865	0	WBGene00044227	protein_coding	C07A9.13	C07A9.13		Spermatogenic	Mutator
WBGene00012191	-3.62497	6.69999e-14	148.047	137.378	144.188	10.8556	10.7244	13.3058	WBGene00012191	0.284491	1	5.70801	10.1903	9.85312	4.04402	11.1546	15.8758	WBGene00012191	protein_coding	W02A2.8	W02A2.8		Spermatogenic		WAGO			ALG-3/4
WBGene00021605	-4.64411	7.00529e-14	119.118	125.367	141.455	2.7139	5.95797	6.65289	WBGene00021605	-1.9016	1	2.2832	0	0	0	0	0	WBGene00021605	protein_coding	Y46H3C.5	Y46H3C.5	Oogenic							NRDE-3
WBGene00000961	-2.97621	7.12891e-14	205.904	177.916	234.391	17.6403	25.0235	35.9256	WBGene00000961	-2.62406	1	2.2832	0	1.40759	0	0	0	WBGene00000961	protein_coding	dgn-1	T21B6.1		Spermatogenic		WAGO
WBGene00020756	-1.82853	7.38082e-14	758.953	740.192	704.54	192.687	200.188	227.529	WBGene00020756	-1.72313	1	1.1416	0.849191	0	0	0	0	WBGene00020756	protein_coding	T24A6.20	T24A6.20			Mutator	WAGO
WBGene00019863	-2.85063	7.59873e-14	206.755	210.947	194.757	21.7112	33.3646	29.2727	WBGene00019863	-0.673216	1	0	0	0.703795	0	0	0	WBGene00019863	protein_coding	R04A9.3	R04A9.3			Mutator	WAGO
WBGene00018230	2.80137	8.08667e-14	22.122	30.0281	21.184	181.831	163.248	166.322	WBGene00018230	-0.673216	1	0	0.849191	0	0	0	0	WBGene00018230	protein_coding	mage-1	F40E3.2					CSR-1
CER16-I_CE	1.28391	9.22984e-14	5865.72	5511.65	5807.16	13788	13957.1	14094.8	CER16-I_CE	1.2816	1	3.42481	5.09514	7.74174	10.784	13.9433	15.8758	CER16-I_CE	transposon
WBGene00021278	2.01536	9.43253e-14	108.057	106.6	103.187	464.076	414.675	405.826	WBGene00021278	NA	NA	0	0	0	0	0	0	WBGene00021278	pseudogene	Y23H5B.7	Y23H5B.7			Mutator	WAGO
WBGene00219425	-3.15822	9.607e-14	179.528	165.154	171.522	17.6403	26.2151	13.3058	WBGene00219425	1.06151	1	0	0	0.703795	0	0.929551	0.99224	WBGene00219425	protein_coding	Y54G2A.73	Y54G2A.73		Spermatogenic
WBGene00206362	-6.77766	1.03106e-13	196.545	175.664	194.073	1.35695	0	3.99173	WBGene00206362	NA	NA	0	0	0	0	0	0	WBGene00206362	protein_coding	B0041.11	B0041.11	Oogenic							NRDE-3
WBGene00010779	-3.15146	1.09627e-13	193.142	174.163	185.19	17.6403	10.7244	34.595	WBGene00010779	-0.114729	1	7.99121	0.849191	3.51897	5.39202	1.8591	3.96896	WBGene00010779	protein_coding	K11H3.2	K11H3.2		Spermatogenic	Mutator	WAGO			ALG-3/4
WBGene00014681	9.00675	1.27391e-13	1.70169	0	0	249.679	260.959	267.446	WBGene00014681	3.21363	1	0	0	0	2.69601	1.8591	0	WBGene00014681	pseudogene	C25D7.14	C25D7.14		Spermatogenic
WBGene00016710	-3.39902	1.5626e-13	176.976	142.633	156.489	21.7112	16.6823	6.65289	WBGene00016710	-0.673216	1	0	0.849191	0	0	0	0	WBGene00016710	protein_coding	fbxc-52	C46E10.4	Oogenic		Mutator	WAGO
WBGene00004306	-2.01336	1.75614e-13	505.402	478.948	470.149	126.196	109.627	125.074	WBGene00004306	-1.70183	1	2.2832	0.849191	0.703795	0	0.929551	0	WBGene00004306	protein_coding	ran-5	R12C12.2					CSR-1
WBGene00022697	-2.46101	2.069e-13	282.48	283.015	276.759	35.2807	59.5797	57.2148	WBGene00022697	-1.70183	1	2.2832	0.849191	0.703795	0	0.929551	0	WBGene00022697	protein_coding	cyy-1	ZK353.1			Mutator
WBGene00015064	-3.85808	2.3676e-13	156.555	138.88	116.171	4.07085	9.53276	14.6363	WBGene00015064	NA	NA	0	0	0	0	0	0	WBGene00015064	protein_coding	B0228.7	B0228.7			Mutator
WBGene00009161	-2.86145	2.42394e-13	221.22	204.191	192.023	33.9237	34.5562	15.9669	WBGene00009161	0.691978	1	4.56641	4.24595	0.703795	4.04402	7.43641	2.97672	WBGene00009161	protein_coding	cox-7C	F26E4.6			Mutator	WAGO			ALG-3/4
WBGene00045311	1.68814	2.55693e-13	497.744	403.878	447.598	1313.53	1626.53	1398.44	WBGene00045311	-6.52699	0.00118492	42.2393	29.7217	35.1897	1.34801	0	0	WBGene00045311	pseudogene	Y57G11C.57	Y57G11C.57						ERGO-1
WBGene00018768	2.26419	2.61903e-13	87.637	61.5576	58.7686	366.376	316.964	308.694	WBGene00018768	NA	NA	0	0	0	0	0	0	WBGene00018768	protein_coding	F53G2.3	F53G2.3			Mutator
WBGene00010040	-2.32795	2.73748e-13	316.514	306.286	310.244	74.6322	58.3881	53.2231	WBGene00010040	0.206327	1	3.42481	6.79353	4.22277	4.04402	4.64776	7.93792	WBGene00010040	protein_coding	F54C8.7	F54C8.7		Spermatogenic	Mutator				ALG-3/4
WBGene00017303	-3.22515	3.6143e-13	166.766	179.418	146.238	14.9264	25.0235	11.9752	WBGene00017303	-0.673216	1	0	0	0.703795	0	0	0	WBGene00017303	protein_coding	F09F7.6	F09F7.6			Mutator	WAGO
WBGene00008728	-5.4348	3.69516e-13	125.074	135.126	130.521	4.07085	1.19159	3.99173	WBGene00008728	NA	NA	0	0	0	0	0	0	WBGene00008728	protein_coding	sre-36	F13A7.13			Mutator	WAGO
WBGene00021726	1.47176	3.81248e-13	684.93	680.887	665.589	1872.59	1830.29	1930.67	WBGene00021726	1.53138	1	0	2.54757	0	2.69601	1.8591	2.97672	WBGene00021726	protein_coding	bath-10	Y49F6C.4			Mutator	WAGO
WBGene00013730	1.81039	4.28488e-13	174.423	188.426	202.957	649.978	714.957	622.71	WBGene00013730	-1.14403	1	2.2832	0.849191	1.40759	0	0.929551	0.99224	WBGene00013730	protein_coding	sql-1	Y111B2A.4					CSR-1
WBGene00235272	1.63949	6.20591e-13	303.752	311.541	346.462	1017.71	980.682	1004.59	WBGene00235272	1.19839	1	0	2.54757	0	0	2.78865	2.97672	WBGene00235272	pseudogene	Y43B11AL.5	Y43B11AL.5
WBGene00004448	-3.01593	6.21381e-13	174.423	170.409	178.356	29.8529	14.2991	21.2892	WBGene00004448	0.288564	1	0	0.849191	0	0	0.929551	0	WBGene00004448	protein_coding	rpl-34	C42C1.14				WAGO	CSR-1		ALG-3/4
WBGene00016197	4.5294	7.26904e-13	1.70169	5.25491	3.41678	78.703	81.0284	83.8264	WBGene00016197	NA	NA	0	0	0	0	0	0	WBGene00016197	protein_coding	pxl-1	C28H8.6
WBGene00016384	-2.6168	8.01288e-13	225.474	232.718	234.391	31.2098	50.047	30.6033	WBGene00016384	NA	NA	0	0	0	0	0	0	WBGene00016384	protein_coding	cdgs-1	C33H5.18			Mutator		CSR-1
WBGene00007055	-4.02731	1.3435e-12	120.82	118.611	118.221	6.78474	5.95797	9.31404	WBGene00007055	NA	NA	0	0	0	0	0	0	WBGene00007055	protein_coding	tag-196	F41E6.6			Mutator	WAGO
WBGene00015155	4.35105	1.62445e-12	3.40338	3.75351	5.46685	56.9918	102.477	101.124	WBGene00015155	NA	NA	0	0	0	0	0	0	WBGene00015155	protein_coding	B0353.1	B0353.1
WBGene00022589	1.83844	1.96124e-12	164.213	152.392	139.405	534.638	544.559	546.867	WBGene00022589	NA	NA	0	0	0	0	0	0	WBGene00022589	protein_coding	ZC317.6	ZC317.6		Spermatogenic	Mutator	WAGO
WBGene00003962	-2.66632	2.3219e-12	200.799	210.947	215.941	29.8529	41.7058	26.6115	WBGene00003962	-1.36836	1	1.1416	3.39676	0.703795	0	0.929551	0.99224	WBGene00003962	protein_coding	pdi-1	C14B1.1		Spermatogenic			CSR-1		ALG-3/4
WBGene00016319	1.73175	2.50937e-12	225.474	255.989	289.06	905.085	857.948	804.999	WBGene00016319	2.87464	1	0	0	0	2.69601	0.929551	0	WBGene00016319	protein_coding	C32D5.12	C32D5.12			Mutator	WAGO
WBGene00000050	4.20567	2.68003e-12	5.95591	4.50421	3.41678	97.7003	63.1545	91.8098	WBGene00000050	NA	NA	0	0	0	0	0	0	WBGene00000050	protein_coding	acr-11	D2092.3
WBGene00017142	-2.44147	2.86685e-12	252.701	263.496	246.008	51.564	52.4302	35.9256	WBGene00017142	1.25034	1	0	0	0	1.34801	0	0	WBGene00017142	protein_coding	EEED8.14	EEED8.14	Oogenic
WBGene00016235	-2.33447	3.14976e-12	262.911	282.264	299.993	56.9918	51.2386	59.876	WBGene00016235	NA	NA	0	0	0	0	0	0	WBGene00016235	protein_coding	C29H12.2	C29H12.2	Oogenic		Mutator	WAGO	CSR-1
WBGene00000622	-2.39172	3.22772e-12	266.314	258.992	253.525	47.4932	45.2806	55.8842	WBGene00000622	-0.673216	1	0	0	0.703795	0	0	0	WBGene00000622	protein_coding	col-45	F53G12.7		Spermatogenic	Mutator	WAGO
WBGene00004827	-1.53525	4.97587e-12	1574.06	1441.35	1523.2	506.142	526.685	532.231	WBGene00004827	-2.96533	1	2.2832	1.69838	0.703795	0	0	0	WBGene00004827	protein_coding	skr-21	K08H2.1	Oogenic		Mutator	WAGO
WBGene00020838	2.87642	5.08762e-12	18.7186	30.0281	15.7172	139.766	145.375	187.611	WBGene00020838	NA	NA	0	0	0	0	0	0	WBGene00020838	protein_coding	trak-1	T27A3.1				WAGO
WBGene00022158	3.3333	5.58942e-12	18.7186	6.75632	9.56699	105.842	104.86	135.719	WBGene00022158	NA	NA	0	0	0	0	0	0	WBGene00022158	protein_coding	Y71G12B.23	Y71G12B.23	Oogenic
WBGene00011291	-3.4162	5.67406e-12	123.372	126.869	161.955	9.49864	11.9159	17.2975	WBGene00011291	-0.673216	1	0	0.849191	0	0	0	0	WBGene00011291	protein_coding	R102.4	R102.4		Spermatogenic	Mutator	WAGO
WBGene00003919	2.14198	5.97644e-12	72.3218	59.3054	69.7023	299.886	284.791	303.372	WBGene00003919	-0.673216	1	0	0.849191	0	0	0	0	WBGene00003919	protein_coding	par-4	Y59A8B.14					CSR-1
CER16-1-LTR_CE	1.39127	6.08114e-12	1469.41	1473.63	1474.68	3769.6	4151.52	3661.75	CER16-1-LTR_CE	0.871187	1	4.56641	0.849191	3.51897	1.34801	12.0842	1.98448	CER16-1-LTR_CE	transposon
WBGene00004879	-2.69364	6.56718e-12	201.65	193.681	194.757	25.782	39.3226	25.281	WBGene00004879	NA	NA	0	0	0	0	0	0	WBGene00004879	protein_coding	smg-1	C48B6.6			Mutator	WAGO	CSR-1
WBGene00003038	-2.52143	8.09125e-12	276.525	226.712	214.574	37.9946	46.4722	39.9173	WBGene00003038	-2.5748	1	1.1416	1.69838	0.703795	0	0	0	WBGene00003038	protein_coding	lin-56	ZK673.3
WBGene00016121	-4.1191	8.75809e-12	124.223	100.594	112.07	10.8556	4.76638	3.99173	WBGene00016121	-1.34395	1	0	0	1.40759	0	0	0	WBGene00016121	protein_coding	ift-43	C25H3.12			Mutator
WBGene00021834	-3.31519	9.38794e-12	154.854	126.869	130.521	17.6403	9.53276	14.6363	WBGene00021834	NA	NA	0	0	0	0	0	0	WBGene00021834	protein_coding	mab-31	Y54E10A.16			Mutator	WAGO
WBGene00000554	-1.83882	9.69674e-12	569.215	577.29	580.169	172.332	146.566	164.992	WBGene00000554	-1.55985	1	1.1416	0.849191	1.40759	1.34801	0	0	WBGene00000554	protein_coding	cnb-1	F55C10.1			Mutator	WAGO
WBGene00009769	-2.74567	1.09314e-11	202.501	199.687	188.606	44.7793	20.2571	23.9504	WBGene00009769	NA	NA	0	0	0	0	0	0	WBGene00009769	protein_coding	F46B6.4	F46B6.4			Mutator	WAGO
WBGene00000615	-2.28362	1.12561e-11	277.375	271.754	286.326	62.4196	52.4302	57.2148	WBGene00000615	NA	NA	0	0	0	0	0	0	WBGene00000615	protein_coding	col-38	F54C9.4			Mutator	WAGO
WBGene00014904	-3.49345	1.15714e-11	153.152	147.138	109.337	17.6403	4.76638	14.6363	WBGene00014904	NA	NA	0	0	0	0	0	0	WBGene00014904	pseudogene	Y49E10.26	Y49E10.26			Mutator
WBGene00000819	1.35649	1.22113e-11	1458.35	1387.3	1378.33	3526.71	3562.87	3720.29	WBGene00000819	-0.482909	1	0	0.849191	0.703795	1.34801	0	0	WBGene00000819	protein_coding	csp-1	Y48E1B.13		Spermatogenic	Mutator	WAGO
WBGene00020018	-2.72363	1.28358e-11	193.142	168.157	200.223	29.8529	29.7899	25.281	WBGene00020018	-1.52727	1	0	1.69838	0	0	0	0	WBGene00020018	protein_coding	R12B2.2	R12B2.2	Oogenic		Mutator	WAGO
WBGene00002183	1.69001	1.39226e-11	242.491	224.46	213.207	744.965	713.765	731.817	WBGene00002183	-1.69888	1	2.2832	0.849191	0.703795	1.34801	0	0	WBGene00002183	protein_coding	kat-1	T02G5.8					CSR-1
WBGene00016492	2.48002	1.47661e-11	31.4813	47.2942	32.1177	180.474	224.02	214.223	WBGene00016492	NA	NA	0	0	0	0	0	0	WBGene00016492	protein_coding	C37A2.6	C37A2.6				WAGO
WBGene00021835	-2.31075	1.50254e-11	272.27	283.015	262.409	44.7793	58.3881	61.2065	WBGene00021835	-1.9509	1	0	0.849191	1.40759	0	0	0	WBGene00021835	protein_coding	Y54E10A.17	Y54E10A.17			Mutator	WAGO
WBGene00015199	2.85832	1.57081e-11	19.5694	29.2774	16.4006	191.33	157.29	123.744	WBGene00015199	NA	NA	0	0	0	0	0	0	WBGene00015199	protein_coding	B0454.8	B0454.8			Mutator	WAGO
WBGene00016208	-2.34961	1.61662e-11	257.806	272.505	295.21	61.0627	61.9629	38.5867	WBGene00016208	NA	NA	0	0	0	0	0	0	WBGene00016208	protein_coding	C29E4.11	C29E4.11
WBGene00000407	-2.37677	1.76085e-11	258.657	246.23	263.092	51.564	58.3881	37.2562	WBGene00000407	0.457935	1	0	0.849191	0.703795	1.34801	0.929551	0	WBGene00000407	protein_coding	cdk-5	T27E9.3			Mutator	WAGO
WBGene00020207	-2.45317	1.76315e-11	245.043	246.23	227.558	48.8501	51.2386	30.6033	WBGene00020207	NA	NA	0	0	0	0	0	0	WBGene00020207	protein_coding	T04B8.5	T04B8.5	Oogenic		Mutator	WAGO
WBGene00017133	-4.4677	2.20514e-11	92.7421	112.605	107.97	4.07085	4.76638	5.32231	WBGene00017133	NA	NA	0	0	0	0	0	0	WBGene00017133	protein_coding	EEED8.2	EEED8.2				WAGO
WBGene00015488	-2.96844	2.47806e-11	164.213	148.639	150.338	13.5695	23.8319	21.2892	WBGene00015488	-0.673216	1	1.1416	0	0	0	0	0	WBGene00015488	protein_coding	C05D11.13	C05D11.13			Mutator	WAGO
WBGene00015020	-4.30334	2.52241e-11	471.368	429.401	427.098	23.0681	35.7478	7.98346	WBGene00015020	-1.9016	1	2.2832	0	0	0	0	0	WBGene00015020	protein_coding	B0205.5	B0205.5			Mutator	WAGO
WBGene00015955	-2.24165	2.77913e-11	285.884	291.272	305.46	48.8501	64.3461	73.1817	WBGene00015955	-1.34395	1	0	0	1.40759	0	0	0	WBGene00015955	protein_coding	C18B2.4	C18B2.4			Mutator	WAGO
WBGene00003589	3.48396	2.93857e-11	5.95591	8.25772	9.56699	90.9156	90.5612	87.8181	WBGene00003589	-2.46687	1	0	2.54757	0.703795	0	0	0	WBGene00003589	protein_coding	nex-2	T07C4.9		Spermatogenic					ALG-3/4
WBGene00007705	-2.00339	3.02204e-11	445.843	385.861	422.998	97.7003	112.01	102.454	WBGene00007705	-2.70451	1	0	1.69838	2.11138	0	0	0	WBGene00007705	protein_coding	C25A1.1	C25A1.1			Mutator		CSR-1
WBGene00018976	7.08955	3.30304e-11	1.70169	0.750702	0	108.556	85.7948	115.76	WBGene00018976	NA	NA	0	0	0	0	0	0	WBGene00018976	protein_coding	daam-1	F56E10.2
WBGene00000267	2.03606	3.44043e-11	88.4879	82.5772	112.07	409.798	341.988	415.14	WBGene00000267	1.25034	1	0	0	0	0	0	0.99224	WBGene00000267	protein_coding	bre-2	Y39E4B.9			Mutator	WAGO
WBGene00003917	-1.50351	3.82673e-11	2161.15	2087.7	1866.25	678.474	742.363	733.148	WBGene00003917	-0.992438	1	4.56641	4.24595	0	1.34801	0.929551	1.98448	WBGene00003917	protein_coding	par-2	F58B6.3			Mutator	WAGO	CSR-1
WBGene00015928	-2.1417	3.99389e-11	368.416	366.343	357.395	103.128	58.3881	87.8181	WBGene00015928	-1.9016	1	2.2832	0	0	0	0	0	WBGene00015928	protein_coding	C17H12.2	C17H12.2			Mutator
WBGene00016012	-3.81282	4.00906e-11	115.715	105.849	104.554	8.14169	8.34116	6.65289	WBGene00016012	NA	NA	0	0	0	0	0	0	WBGene00016012	protein_coding	C23G10.5	C23G10.5			Mutator	WAGO
WBGene00004305	-1.93776	4.04861e-11	443.29	489.458	489.966	115.341	113.201	143.702	WBGene00004305	0.288564	1	0	0.849191	0	0	0	0.99224	WBGene00004305	protein_coding	ran-4	R05D11.3			Mutator		CSR-1
WBGene00008165	-2.50007	4.14839e-11	214.413	197.435	228.924	36.6376	40.5142	35.9256	WBGene00008165	NA	NA	0	0	0	0	0	0	WBGene00008165	protein_coding	C47G2.4	C47G2.4	Oogenic
WBGene00019267	-3.23919	4.2202e-11	142.942	131.373	126.421	6.78474	17.8739	17.2975	WBGene00019267	NA	NA	0	0	0	0	0	0	WBGene00019267	protein_coding	H39E20.1	H39E20.1			Mutator	WAGO
PALTTAA3_CE	1.60938	4.66658e-11	323.321	381.357	356.712	1019.07	1052.18	1172.24	PALTTAA3_CE	-0.343955	1	3.42481	2.54757	11.9645	2.69601	2.78865	8.93016	PALTTAA3_CE	transposon
WBGene00020398	-2.42577	5.23295e-11	220.369	238.723	220.724	48.8501	36.9394	41.2479	WBGene00020398	NA	NA	0	0	0	0	0	0	WBGene00020398	protein_coding	cerk-1	T10B11.2				WAGO
WBGene00014099	-4.41216	5.36774e-11	102.952	94.5884	103.87	2.7139	5.95797	5.32231	WBGene00014099	NA	NA	0	0	0	0	0	0	WBGene00014099	protein_coding	ZK836.3	ZK836.3			Mutator	WAGO
WBGene00011777	-2.70112	5.53024e-11	181.23	182.421	165.372	27.139	23.8319	30.6033	WBGene00011777	-0.448123	1	4.56641	3.39676	4.92656	2.69601	4.64776	1.98448	WBGene00011777	protein_coding	T14G10.8	T14G10.8		Spermatogenic		WAGO			ALG-3/4
WBGene00007750	1.72049	5.86048e-11	260.358	199.687	227.558	799.243	729.256	733.148	WBGene00007750	-0.673216	1	0	0	0.703795	0	0	0	WBGene00007750	protein_coding	syg-2	C26G2.1	Oogenic		Mutator	WAGO
WBGene00018537	1.4229	6.50794e-11	1057.6	960.898	934.148	2495.43	2714.45	2694.42	WBGene00018537	1.74967	1	1.1416	0	1.40759	4.04402	4.64776	0	WBGene00018537	protein_coding	F47B7.6	F47B7.6			Mutator	WAGO
WBGene00011576	-2.70187	6.96345e-11	184.633	180.168	174.256	36.6376	19.0655	27.9421	WBGene00011576	-2.34376	1	0	0.849191	2.11138	0	0	0	WBGene00011576	protein_coding	rmh-2	T07C12.12				WAGO	CSR-1
WBGene00008582	-2.30744	7.48262e-11	245.894	301.782	291.11	42.0654	65.5377	61.2065	WBGene00008582	NA	NA	0	0	0	0	0	0	WBGene00008582	protein_coding	F08G5.3	F08G5.3			Mutator	WAGO
WBGene00044443	-2.22574	7.74744e-11	290.138	286.768	312.977	69.2044	73.8789	46.5702	WBGene00044443	NA	NA	0	0	0	0	0	0	WBGene00044443	protein_coding	ZC21.10	ZC21.10			Mutator	WAGO
WBGene00001131	-2.03953	8.0528e-11	385.433	362.589	348.512	82.7739	94.136	89.1487	WBGene00001131	-2.03241	1	0	1.69838	0.703795	0	0	0	WBGene00001131	protein_coding	dys-1	F15D3.1			Mutator	WAGO
WBGene00012644	-2.31975	8.30323e-11	253.552	236.471	282.91	54.2779	45.2806	55.8842	WBGene00012644	-1.34395	1	0	0	1.40759	0	0	0	WBGene00012644	protein_coding	rabx-5	Y39A1A.5			Mutator	WAGO	CSR-1
HelitronY1A_CE	1.96522	8.43829e-11	752.147	819.016	829.595	2576.85	3441.32	3357.05	HelitronY1A_CE	0.562292	1	6.84961	3.39676	4.22277	5.39202	11.1546	3.96896	HelitronY1A_CE	transposon
WBGene00011971	-3.46597	9.32981e-11	124.223	113.356	129.838	6.78474	20.2571	5.32231	WBGene00011971	NA	NA	0	0	0	0	0	0	WBGene00011971	protein_coding	lron-9	T23G11.6			Mutator	WAGO
WBGene00013509	-2.80952	1.00094e-10	159.959	149.39	170.156	23.0681	19.0655	26.6115	WBGene00013509	-1.43834	1	0	0.849191	0.703795	0	0	0	WBGene00013509	protein_coding	Y71A12B.12	Y71A12B.12			Mutator	WAGO
WBGene00018743	-3.02428	1.01221e-10	148.898	131.373	151.022	25.782	13.1075	14.6363	WBGene00018743	NA	NA	0	0	0	0	0	0	WBGene00018743	protein_coding	F53B3.5	F53B3.5	Oogenic			WAGO
WBGene00015555	-2.1393	1.04193e-10	331.829	296.527	308.877	75.9891	72.6873	63.8677	WBGene00015555	NA	NA	0	0	0	0	0	0	WBGene00015555	protein_coding	ufl-1	C06G3.9					CSR-1
WBGene00011131	1.54219	1.16814e-10	405.853	402.376	466.049	1207.68	1224.96	1285.34	WBGene00011131	-0.257442	1	3.42481	4.24595	2.81518	4.04402	0	4.9612	WBGene00011131	protein_coding	R07H5.11	R07H5.11			Mutator	WAGO
WBGene00010262	-3.57993	1.18804e-10	123.372	99.8434	116.171	5.42779	8.34116	14.6363	WBGene00010262	NA	NA	0	0	0	0	0	0	WBGene00010262	protein_coding	droe-4	F58E10.7				WAGO
WBGene00004677	1.59617	1.23633e-10	536.883	420.393	416.847	1374.59	1334.59	1434.36	WBGene00004677	0.982714	1	1.1416	3.39676	2.11138	2.69601	6.50686	3.96896	WBGene00004677	pseudogene	rrn-3.56	F31C3.10
WBGene00018137	-1.88417	1.27404e-10	506.253	461.682	470.832	142.48	125.117	122.413	WBGene00018137	-1.50495	1	1.1416	0	2.11138	1.34801	0	0	WBGene00018137	protein_coding	bath-41	F37A4.9			Mutator		CSR-1
WBGene00012695	-1.9663	1.27652e-10	447.544	393.368	426.414	94.9864	119.159	109.107	WBGene00012695	NA	NA	0	0	0	0	0	0	WBGene00012695	protein_coding	Y39B6A.37	Y39B6A.37				WAGO	CSR-1
WBGene00021843	-2.41129	1.29262e-10	226.325	215.451	217.991	44.7793	34.5562	45.2396	WBGene00021843	NA	NA	0	0	0	0	0	0	WBGene00021843	protein_coding	Y54E10BR.4	Y54E10BR.4					CSR-1
WBGene00018897	-2.43137	1.29797e-10	215.264	219.956	264.459	32.5668	48.8554	47.9008	WBGene00018897	0.288564	1	1.1416	0	0	0	0.929551	0	WBGene00018897	protein_coding	zipt-2.4	F55F8.9			Mutator	WAGO	CSR-1
WBGene00018252	-8.0362	1.34268e-10	202.501	230.465	243.275	1.35695	0	1.33058	WBGene00018252	NA	NA	0	0	0	0	0	0	WBGene00018252	protein_coding	F40H3.6	F40H3.6				WAGO				NRDE-3
WBGene00012889	-4.28802	1.36916e-10	120.82	102.846	79.2693	4.07085	4.76638	6.65289	WBGene00012889	NA	NA	0	0	0	0	0	0	WBGene00012889	protein_coding	icap-1	Y45F10D.10
WBGene00011129	1.54577	1.43025e-10	397.344	436.158	489.966	1312.17	1280.96	1281.35	WBGene00011129	1.09029	1	0	0.849191	0	0	0	1.98448	WBGene00011129	protein_coding	R07H5.9	R07H5.9		Spermatogenic	Mutator	WAGO
WBGene00004473	-2.57363	1.4719e-10	212.711	176.415	186.556	28.4959	33.3646	34.595	WBGene00004473	-0.673216	1	0	0.849191	0	0	0	0	WBGene00004473	protein_coding	rps-4	Y43B11AR.4				WAGO	CSR-1
WBGene00006939	-2.05441	1.56058e-10	356.504	334.813	337.578	78.703	78.6452	90.4792	WBGene00006939	NA	NA	0	0	0	0	0	0	WBGene00006939	pseudogene	wee-1.2	C01G12.4			Mutator
NTC2A	2.16323	1.67231e-10	62.9625	49.5463	58.7686	234.752	264.534	266.115	NTC2A	1.25034	1	0	0	0	1.34801	0	0	NTC2A	transposon
WBGene00000812	-2.05573	1.81174e-10	387.134	373.099	370.379	109.913	67.9209	95.8015	WBGene00000812	-0.673216	1	0	0	0.703795	0	0	0	WBGene00000812	protein_coding	csk-1	Y48G1C.2			Mutator		CSR-1
WBGene00003630	-3.19194	1.8858e-10	119.969	126.869	131.204	16.2834	8.34116	17.2975	WBGene00003630	NA	NA	0	0	0	0	0	0	WBGene00003630	protein_coding	nhr-40	T03G6.2	Oogenic		Mutator	WAGO
WBGene00014121	-4.13908	1.91206e-10	112.312	98.3419	85.4195	8.14169	4.76638	3.99173	WBGene00014121	0.542468	1	4.56641	1.69838	5.63036	2.69601	10.2251	3.96896	WBGene00014121	protein_coding	ZK858.8	ZK858.8		Spermatogenic	Mutator	WAGO			ALG-3/4
DNA-3-1_CE	2.29955	1.97756e-10	41.6914	43.5407	40.318	211.684	185.889	220.876	DNA-3-1_CE	2.77045	1	0	0	0	1.34801	0	1.98448	DNA-3-1_CE	transposon
WBGene00017120	4.66947	2.12378e-10	1.70169	3.00281	2.73343	59.7057	65.5377	66.5289	WBGene00017120	1.98586	1	0	0	0	0	1.8591	0	WBGene00017120	protein_coding	tctn-1	E04A4.6
WBGene00012854	1.39976	2.21515e-10	948.692	850.545	895.197	2426.22	2378.42	2299.24	WBGene00012854	3.0942	1	0	0	0	1.34801	2.78865	0	WBGene00012854	protein_coding	Y44A6D.3	Y44A6D.3		Spermatogenic	Mutator	WAGO
WBGene00001034	-2.26098	2.30636e-10	290.138	252.236	250.108	51.564	50.047	63.8677	WBGene00001034	-0.7513	1	1.1416	0.849191	0	0	0.929551	0	WBGene00001034	protein_coding	dnj-16	R74.4					CSR-1
WBGene00020912	-4.0418	2.51214e-10	98.698	93.087	105.92	12.2125	4.76638	1.33058	WBGene00020912	NA	NA	0	0	0	0	0	0	WBGene00020912	protein_coding	W01A11.7	W01A11.7				WAGO
WBGene00018452	2.53064	2.55433e-10	30.6304	24.7732	26.6509	151.978	146.566	174.306	WBGene00018452	NA	NA	0	0	0	0	0	0	WBGene00018452	protein_coding	F45D11.5	F45D11.5				WAGO
WBGene00021898	1.93081	2.57558e-10	146.345	125.367	100.453	500.714	415.866	496.305	WBGene00021898	NA	NA	0	0	0	0	0	0	WBGene00021898	protein_coding	Y54G2A.36	Y54G2A.36		Spermatogenic
WBGene00011812	-2.35327	2.57854e-10	245.043	231.967	256.259	44.7793	35.7478	63.8677	WBGene00011812	-0.673216	1	1.1416	0	0	0	0	0	WBGene00011812	protein_coding	T16H12.2	T16H12.2		Spermatogenic	Mutator	WAGO
WBGene00045255	-2.24034	2.62635e-10	269.718	279.261	271.292	40.7085	64.3461	67.8594	WBGene00045255	NA	NA	0	0	0	0	0	0	WBGene00045255	protein_coding	nhr-146	Y41D4B.27			Mutator	WAGO
WBGene00219319	1.43904	2.84705e-10	674.72	733.436	740.075	1829.17	2005.45	1994.53	WBGene00219319	1.04613	1	1.1416	0	1.40759	1.34801	0.929551	2.97672	WBGene00219319	protein_coding	H25P06.5	H25P06.5
WBGene00018204	-1.67801	2.98071e-10	955.499	1098.28	1164.44	308.027	311.006	388.528	WBGene00018204	-6.34312	8.57463e-05	62.7881	58.5942	51.377	0	0.929551	0.99224	WBGene00018204	protein_coding	F39F10.4	F39F10.4			Mutator	WAGO	CSR-1	ERGO-1		NRDE-3
HelitronY1_CE	1.67138	3.02038e-10	269.718	334.813	353.979	914.583	1045.03	1101.72	HelitronY1_CE	0.071621	1	7.99121	2.54757	1.40759	4.04402	2.78865	4.9612	HelitronY1_CE	transposon
WBGene00007059	2.51808	3.12147e-10	30.6304	27.0253	26.6509	153.335	182.314	145.033	WBGene00007059	0.792205	1	1.1416	0.849191	0	1.34801	0	1.98448	WBGene00007059	protein_coding	vps-52	F08C6.3					CSR-1
WBGene00021457	3.575	3.59948e-10	11.9118	6.00562	3.41678	82.7739	81.0284	82.4958	WBGene00021457	NA	NA	0	0	0	0	0	0	WBGene00021457	protein_coding	Y39F10C.1	Y39F10C.1		Spermatogenic
WBGene00007429	1.82767	3.73019e-10	123.372	159.149	172.889	507.499	574.349	541.545	WBGene00007429	-0.480964	1	0	0.849191	0.703795	0	0	0.99224	WBGene00007429	protein_coding	C08B6.8	C08B6.8				WAGO	CSR-1
WBGene00015573	3.69475	3.97149e-10	1.70169	13.5126	5.46685	81.4169	73.8789	117.091	WBGene00015573	NA	NA	0	0	0	0	0	0	WBGene00015573	protein_coding	C07G1.7	C07G1.7		Spermatogenic
WBGene00015096	-3.1141	4.10141e-10	136.986	126.869	125.054	6.78474	21.4487	15.9669	WBGene00015096	NA	NA	0	0	0	0	0	0	WBGene00015096	protein_coding	B0261.8	B0261.8		Spermatogenic	Mutator	WAGO
WBGene00017536	-3.26143	4.10442e-10	120.82	135.126	103.187	12.2125	10.7244	14.6363	WBGene00017536	NA	NA	0	0	0	0	0	0	WBGene00017536	protein_coding	F17A9.4	F17A9.4		Spermatogenic	Mutator	WAGO
WBGene00018909	-2.2149	4.10442e-10	262.06	264.247	252.842	58.3488	50.047	59.876	WBGene00018909	-0.673216	1	1.1416	0	0	0	0	0	WBGene00018909	protein_coding	slx-1	F56A3.2					CSR-1
WBGene00021653	-2.43727	4.33056e-10	241.64	207.194	200.223	44.7793	45.2806	29.2727	WBGene00021653	-0.673216	1	0	0	0.703795	0	0	0	WBGene00021653	protein_coding	Y47G6A.30	Y47G6A.30			Mutator	WAGO
WBGene00044413	-4.57512	5.3544e-10	85.0845	105.098	86.1029	6.78474	4.76638	0	WBGene00044413	NA	NA	0	0	0	0	0	0	WBGene00044413	protein_coding	B0205.12	B0205.12				WAGO
WBGene00000469	-1.87697	6.10903e-10	507.103	478.948	446.232	126.196	147.758	114.43	WBGene00000469	NA	NA	0	0	0	0	0	0	WBGene00000469	protein_coding	ces-2	ZK909.4			Mutator	WAGO
WBGene00007679	1.40948	6.79801e-10	872.967	794.243	772.193	2210.47	2157.98	2102.31	WBGene00007679	1.80553	1	0	0	0.703795	1.34801	0	1.98448	WBGene00007679	protein_coding	C18D11.1	C18D11.1			Mutator	WAGO
WBGene00007124	1.34793	7.96865e-10	1352.84	1378.29	1309.99	3628.48	3304.29	3354.38	WBGene00007124	0.164433	1	4.56641	1.69838	2.11138	0	5.57731	2.97672	WBGene00007124	protein_coding	B0250.7	B0250.7			Mutator
WBGene00000903	-3.08125	9.10845e-10	125.925	115.608	130.521	16.2834	9.53276	18.6281	WBGene00000903	NA	NA	0	0	0	0	0	0	WBGene00000903	protein_coding	daf-7	B0412.2			Mutator	WAGO
WBGene00022322	2.62568	9.35921e-10	25.5253	21.0197	25.2842	116.698	176.356	149.025	WBGene00022322	NA	NA	0	0	0	0	0	0	WBGene00022322	protein_coding	Y82E9BL.5	Y82E9BL.5				WAGO
WBGene00005227	3.30492	1.01837e-09	7.6576	11.2605	8.88363	112.627	65.5377	98.4627	WBGene00005227	NA	NA	0	0	0	0	0	0	WBGene00005227	protein_coding	srh-1	T11F9.18				WAGO
WBGene00014105	-2.08729	1.03994e-09	294.392	286.017	312.294	69.2044	67.9209	73.1817	WBGene00014105	-1.62157	1	1.1416	0	0.703795	0	0	0	WBGene00014105	protein_coding	ZK856.4	ZK856.4			Mutator	WAGO
WBGene00012366	1.53074	1.04062e-09	444.992	403.878	371.062	1217.18	1145.12	1154.94	WBGene00012366	2.69548	1	1.1416	0	0	5.39202	0	0.99224	WBGene00012366	protein_coding	maea-1	W09G3.2			Mutator
WBGene00007655	8.91631	1.04102e-09	0	0	0	55.6349	66.7293	79.8346	WBGene00007655	NA	NA	0	0	0	0	0	0	WBGene00007655	protein_coding	C17H1.2	C17H1.2
WBGene00008119	-2.18924	1.06767e-09	259.508	270.253	272.659	46.1363	70.3041	58.5454	WBGene00008119	-0.912817	1	0	0	2.11138	0	0	0.99224	WBGene00008119	protein_coding	C46F11.4	C46F11.4					CSR-1
WBGene00019629	-1.79864	1.07284e-09	524.12	579.542	536.435	164.191	135.842	172.975	WBGene00019629	-1.83807	1	3.42481	0.849191	0	0	0	0.99224	WBGene00019629	protein_coding	cid-1	K10D2.3					CSR-1
WBGene00012857	8.89566	1.10292e-09	0	0	0	61.0627	70.3041	67.8594	WBGene00012857	NA	NA	0	0	0	0	0	0	WBGene00012857	protein_coding	pbo-5	Y44A6E.1
WBGene00016435	-2.68857	1.10555e-09	188.888	148.639	152.388	23.0681	29.7899	22.6198	WBGene00016435	NA	NA	0	0	0	0	0	0	WBGene00016435	protein_coding	C35B1.5	C35B1.5			Mutator	WAGO
WBGene00021340	2.28318	1.33033e-09	39.1389	37.5351	44.4182	188.616	220.445	180.958	WBGene00021340	0.288564	1	0	0	0.703795	1.34801	0	0	WBGene00021340	protein_coding	Y34F4.5	Y34F4.5				WAGO
WBGene00020527	1.39472	1.41091e-09	792.136	864.058	838.478	2122.27	2291.44	2147.55	WBGene00020527	1.25034	1	0	0	0	0	0.929551	0	WBGene00020527	protein_coding	T15B7.15	T15B7.15			Mutator	WAGO
WBGene00007236	3.54641	1.51331e-09	5.95591	8.25772	5.46685	85.4878	59.5797	85.1569	WBGene00007236	NA	NA	0	0	0	0	0	0	WBGene00007236	protein_coding	C01G10.9	C01G10.9
WBGene00021614	-3.92454	1.62908e-09	96.1455	96.0898	81.3194	4.07085	8.34116	5.32231	WBGene00021614	-0.673216	1	0	0	0.703795	0	0	0	WBGene00021614	protein_coding	Y47A7.2	Y47A7.2		Spermatogenic	Mutator	WAGO
WBGene00006776	-1.67207	1.73632e-09	807.452	740.192	704.54	248.322	240.702	216.884	WBGene00006776	-0.259213	1	2.2832	0.849191	0	2.69601	0	0	WBGene00006776	protein_coding	unc-40	T19B4.7	Oogenic		Mutator	WAGO	CSR-1
WBGene00011399	-2.54825	1.76082e-09	181.23	177.166	168.789	35.2807	34.5562	19.9587	WBGene00011399	-1.52727	1	0	1.69838	0	0	0	0	WBGene00011399	protein_coding	T03F6.3	T03F6.3	Oogenic		Mutator	WAGO	CSR-1
WBGene00000001	-2.48871	1.90758e-09	180.379	195.182	167.422	31.2098	30.9815	34.595	WBGene00000001	-0.673216	1	0	0.849191	0	0	0	0	WBGene00000001	protein_coding	aap-1	Y110A7A.10					CSR-1
WBGene00019030	-2.6697	2.04771e-09	166.766	137.378	163.322	24.4251	25.0235	23.9504	WBGene00019030	NA	NA	0	0	0	0	0	0	WBGene00019030	protein_coding	exc-6	F58B6.2			Mutator	WAGO
WBGene00077558	-2.28036	2.3411e-09	268.867	213.199	238.491	40.7085	48.8554	58.5454	WBGene00077558	-1.52727	1	0	1.69838	0	0	0	0	WBGene00077558	protein_coding	T06D10.3	T06D10.3			Mutator	WAGO
WBGene00012911	-2.65069	2.51022e-09	213.562	147.138	158.539	24.4251	26.2151	31.9338	WBGene00012911	NA	NA	0	0	0	0	0	0	WBGene00012911	protein_coding	acl-7	Y46G5A.21			Mutator	WAGO
WBGene00018228	2.17855	2.57449e-09	62.1117	76.5716	43.0514	279.531	295.515	243.496	WBGene00018228	NA	NA	0	0	0	0	0	0	WBGene00018228	protein_coding	F40C5.1	F40C5.1			Mutator	WAGO
WBGene00194836	-3.18962	2.67982e-09	123.372	93.8377	123.687	12.2125	13.1075	11.9752	WBGene00194836	1.25034	1	0	0	0	1.34801	0	0	WBGene00194836	pseudogene	C25H3.18	C25H3.18
WBGene00077585	1.63146	3.20395e-09	219.518	218.454	205.007	635.052	689.933	663.958	WBGene00077585	NA	NA	0	0	0	0	0	0	WBGene00077585	protein_coding	T01G5.8	T01G5.8		Spermatogenic	Mutator	WAGO
WBGene00013805	-2.11196	3.20643e-09	281.63	290.522	268.559	71.9183	70.3041	51.8925	WBGene00013805	-1.62157	1	1.1416	0	0.703795	0	0	0	WBGene00013805	protein_coding	bca-2	Y116A8C.28			Mutator	WAGO
WBGene00194896	1.51071	3.43419e-09	405.002	369.345	354.662	1055.71	1064.09	1091.07	WBGene00194896	2.04974	1	0	0	0	0	0	1.98448	WBGene00194896	protein_coding	W02H5.11	W02H5.11				WAGO
WBGene00044137	2.51132	3.51868e-09	26.3762	27.0253	21.184	145.194	148.949	129.066	WBGene00044137	NA	NA	0	0	0	0	0	0	WBGene00044137	protein_coding	F28H6.8	F28H6.8				WAGO
WBGene00007545	-1.66634	3.66864e-09	777.672	693.649	718.207	215.755	253.81	218.215	WBGene00007545	-1.85851	1	5.70801	2.54757	3.51897	1.34801	1.8591	0	WBGene00007545	protein_coding	C13B4.1	C13B4.1			Mutator
WBGene00017949	1.35646	3.72027e-09	1307.75	1153.83	1190.41	3011.07	3189.9	3138.83	WBGene00017949	0.253547	1	1.1416	0	1.40759	0	0	2.97672	WBGene00017949	protein_coding	F31D5.6	F31D5.6			Mutator	WAGO
WBGene00012371	3.88852	4.11329e-09	2.55253	2.25211	8.20028	66.4905	73.8789	58.5454	WBGene00012371	NA	NA	0	0	0	0	0	0	WBGene00012371	protein_coding	W09G3.8	W09G3.8
WBGene00009054	-3.13622	4.43259e-09	102.101	113.356	112.754	12.2125	13.1075	11.9752	WBGene00009054	-0.725442	1	4.56641	5.09514	4.22277	1.34801	1.8591	4.9612	WBGene00009054	protein_coding	F22D6.9	F22D6.9		Spermatogenic	Mutator	WAGO			ALG-3/4
WBGene00016170	-2.1246	4.43259e-09	291.84	254.488	296.577	74.6322	66.7293	51.8925	WBGene00016170	-1.83807	1	3.42481	0.849191	0	0	0	0.99224	WBGene00016170	protein_coding	tmem-131	C27F2.8				WAGO	CSR-1
WBGene00017831	-2.25716	4.92109e-09	217.816	228.213	217.991	46.1363	53.6218	38.5867	WBGene00017831	NA	NA	0	0	0	0	0	0	WBGene00017831	protein_coding	F26F4.12	F26F4.12				WAGO	CSR-1
WBGene00012993	-1.52213	4.96181e-09	1152.89	1082.51	1079.02	365.019	382.502	405.826	WBGene00012993	-2.11362	1	1.1416	1.69838	2.11138	1.34801	0	0	WBGene00012993	protein_coding	dmsr-3	Y48C3A.11			Mutator	WAGO
WBGene00021202	-2.05777	5.35513e-09	273.121	295.777	299.31	73.2752	72.6873	62.5371	WBGene00021202	-0.673216	1	0	0	0.703795	0	0	0	WBGene00021202	protein_coding	Y17G9B.5	Y17G9B.5			Mutator		CSR-1
WBGene00017898	3.75154	5.50775e-09	5.10507	6.00562	3.41678	71.9183	58.3881	63.8677	WBGene00017898	NA	NA	0	0	0	0	0	0	WBGene00017898	protein_coding	F28C10.3	F28C10.3	Oogenic
WBGene00009189	-2.01389	5.70584e-09	321.619	314.544	315.711	88.2017	84.6032	62.5371	WBGene00009189	-0.383037	1	0	0	1.40759	0	0.929551	0	WBGene00009189	protein_coding	F27D4.4	F27D4.4				WAGO	CSR-1
WBGene00044149	-5.74299	5.93396e-09	92.7421	91.5856	92.2531	0	0	5.32231	WBGene00044149	-0.673216	1	0	0.849191	0	0	0	0	WBGene00044149	protein_coding	T24D5.6	T24D5.6			Mutator	WAGO	CSR-1			NRDE-3
WBGene00016967	-2.56408	6.52e-09	160.81	150.891	161.955	28.4959	21.4487	30.6033	WBGene00016967	NA	NA	0	0	0	0	0	0	WBGene00016967	protein_coding
WBGene00019568	2.72849	6.57037e-09	19.5694	21.7704	12.9838	105.842	112.01	139.711	WBGene00019568	NA	NA	0	0	0	0	0	0	WBGene00019568	pseudogene	K09D9.11	K09D9.11		Spermatogenic		WAGO
WBGene00195070	2.44272	6.58194e-09	27.227	25.5239	28.701	130.267	162.057	150.355	WBGene00195070	-0.673216	1	0	0	0.703795	0	0	0	WBGene00195070	protein_coding	C16C8.20	C16C8.20				WAGO
WBGene00018720	-5.72459	6.8906e-09	93.5929	95.3391	84.0528	2.7139	1.19159	1.33058	WBGene00018720	NA	NA	0	0	0	0	0	0	WBGene00018720	protein_coding	F53A3.1	F53A3.1
WBGene00020401	-3.91683	7.05408e-09	79.1286	89.3335	85.4195	8.14169	2.38319	6.65289	WBGene00020401	NA	NA	0	0	0	0	0	0	WBGene00020401	protein_coding	T10B11.5	T10B11.5		Spermatogenic		WAGO
WBGene00007455	-1.89094	7.32491e-09	390.538	388.113	382.68	116.698	108.435	87.8181	WBGene00007455	-1.9509	1	0	0.849191	1.40759	0	0	0	WBGene00007455	protein_coding	ugt-22	C08F11.8
WBGene00008695	-1.83611	7.55378e-09	428.826	427.9	446.915	118.055	138.225	107.777	WBGene00008695	NA	NA	0	0	0	0	0	0	WBGene00008695	protein_coding	F11C3.1	F11C3.1	Oogenic		Mutator	WAGO
WBGene00019885	4.23124	7.97413e-09	2.55253	2.25211	4.10014	56.9918	61.9629	50.5619	WBGene00019885	NA	NA	0	0	0	0	0	0	WBGene00019885	protein_coding	R05D8.7	R05D8.7
WBGene00012666	-2.38223	8.45904e-09	258.657	194.432	195.44	54.2779	33.3646	37.2562	WBGene00012666	-0.673216	1	0	0	0.703795	0	0	0	WBGene00012666	protein_coding	Y39B6A.3	Y39B6A.3			Mutator		CSR-1
WBGene00022101	-2.3496	8.56369e-09	205.904	177.166	220.724	43.4224	41.7058	33.2644	WBGene00022101	-1.9509	1	0	0.849191	1.40759	0	0	0	WBGene00022101	protein_coding	Y69A2AR.32	Y69A2AR.32		Spermatogenic			CSR-1
WBGene00195170	-4.02049	9.26868e-09	70.6201	85.58	94.9865	9.49864	3.57478	2.66115	WBGene00195170	NA	NA	0	0	0	0	0	0	WBGene00195170	lincRNA	linc-61	T10C6.18
WBGene00009660	-3.26963	9.61845e-09	108.057	91.5856	99.0867	10.8556	9.53276	10.6446	WBGene00009660	-0.673216	1	0	0.849191	0	0	0	0	WBGene00009660	protein_coding	F43G6.8	F43G6.8			Mutator	WAGO
WBGene00014947	2.06254	9.84754e-09	49.349	58.5547	70.3857	248.322	256.193	244.826	WBGene00014947	1.25034	1	0	0	0	0	0.929551	0	WBGene00014947	pseudogene	Y71A12B.14	Y71A12B.14			Mutator
WBGene00019240	-2.07609	1.02084e-08	279.077	277.76	260.359	69.2044	56.0049	69.19	WBGene00019240	-0.673216	1	0	0.849191	0	0	0	0	WBGene00019240	protein_coding	H24K24.3	H24K24.3	Oogenic		Mutator	WAGO	CSR-1
WBGene00006062	-2.45633	1.02824e-08	185.484	162.152	168.789	25.782	32.1731	35.9256	WBGene00006062	NA	NA	0	0	0	0	0	0	WBGene00006062	protein_coding	stn-1	F30A10.8			Mutator	WAGO
WBGene00020817	-2.29897	1.04558e-08	199.949	204.942	265.826	47.4932	47.6638	41.2479	WBGene00020817	-3.52107	1.15298e-16	129.001	163.894	154.131	9.43604	16.7319	11.9069	WBGene00020817	protein_coding	T25G12.11	T25G12.11						ERGO-1		NRDE-3
WBGene00022211	1.3976	1.06034e-08	701.947	728.181	792.01	1941.79	1895.83	2026.47	WBGene00022211	-0.474157	1	2.2832	0	3.51897	1.34801	1.8591	0.99224	WBGene00022211	pseudogene	Y73B3A.9	Y73B3A.9			Mutator	WAGO
WBGene00010185	2.46121	1.08246e-08	35.7355	21.7704	30.751	194.044	157.29	133.058	WBGene00010185	-0.673216	1	1.1416	0	0	0	0	0	WBGene00010185	protein_coding	F57A10.4	F57A10.4	Oogenic			WAGO
LINE2F_CE	1.45355	1.09578e-08	1001.44	1063.74	1288.13	2884.87	3179.17	3132.18	LINE2F_CE	1.52119	1	0	4.24595	2.11138	8.08804	7.43641	3.96896	LINE2F_CE	transposon
WBGene00012806	-2.32461	1.10548e-08	202.501	182.421	203.64	44.7793	34.5562	38.5867	WBGene00012806	1.25034	1	0	0	0	1.34801	0	0	WBGene00012806	protein_coding	Y43F4B.9	Y43F4B.9				WAGO
WBGene00014977	1.30369	1.18421e-08	2788.22	2607.19	2434.12	6231.11	6497.76	6582.36	WBGene00014977	0.823509	1	4.56641	5.09514	2.81518	4.04402	10.2251	6.94568	WBGene00014977	pseudogene	ZC15.4	ZC15.4			Mutator
WBGene00011205	-2.74828	1.26839e-08	129.328	137.378	142.138	27.139	11.9159	22.6198	WBGene00011205	NA	NA	0	0	0	0	0	0	WBGene00011205	protein_coding	R10E4.9	R10E4.9				WAGO
WBGene00007577	-2.00489	1.29596e-08	326.724	283.765	305.46	70.5613	76.262	81.1652	WBGene00007577	1.25034	1	0	0	0	0	0.929551	0	WBGene00007577	protein_coding	nrde-1	C14B1.6				WAGO	CSR-1
WBGene00013249	-1.60411	1.3706e-08	966.56	877.571	943.715	351.45	262.151	306.033	WBGene00013249	-2.10301	1	1.1416	0	1.40759	0	0	0	WBGene00013249	protein_coding	Y57A10A.4	Y57A10A.4			Mutator	WAGO
WBGene00018099	1.72224	1.39265e-08	144.644	140.381	146.238	461.363	452.806	509.611	WBGene00018099	1.64894	1	0	0	0.703795	0	0.929551	1.98448	WBGene00018099	protein_coding	ztf-28	F36F12.8	Oogenic
WBGene00016118	-2.18664	1.40452e-08	262.911	242.477	264.459	40.7085	76.262	50.5619	WBGene00016118	-2.24714	1	1.1416	1.69838	0	0	0	0	WBGene00016118	protein_coding	C25H3.9	C25H3.9					CSR-1
WBGene00002185	-2.24277	1.42674e-08	203.352	205.692	230.974	42.0654	44.089	49.2314	WBGene00002185	-0.673216	1	0	0	0.703795	0	0	0	WBGene00002185	protein_coding	kel-3	T27E9.4				WAGO
WBGene00004225	3.13624	1.54098e-08	9.35929	5.25491	13.6671	84.1308	86.9864	79.8346	WBGene00004225	NA	NA	0	0	0	0	0	0	WBGene00004225	protein_coding	ptr-11	F56C11.2		Spermatogenic
WBGene00007354	-3.57978	1.78996e-08	110.61	80.3251	85.4195	1.35695	11.9159	9.31404	WBGene00007354	-1.31502	1	4.56641	5.94433	9.85312	1.34801	2.78865	3.96896	WBGene00007354	protein_coding	C06A1.3	C06A1.3		Spermatogenic	Mutator	WAGO			ALG-3/4
WBGene00011804	8.44806	1.80996e-08	0	0	0	44.7793	41.7058	59.876	WBGene00011804	NA	NA	0	0	0	0	0	0	WBGene00011804	protein_coding	T16G12.3	T16G12.3
WBGene00022717	-2.06852	2.14561e-08	261.209	254.488	263.092	67.8474	60.7713	57.2148	WBGene00022717	-2.17565	1	1.1416	0.849191	0.703795	0	0	0	WBGene00022717	protein_coding	hipr-1	ZK370.3	Oogenic				CSR-1
WBGene00012537	3.32228	2.33901e-08	7.6576	6.75632	6.83356	67.8474	79.8368	63.8677	WBGene00012537	NA	NA	0	0	0	0	0	0	WBGene00012537	protein_coding	Y37A1B.4	Y37A1B.4
WBGene00014309	1.78966	2.4293e-08	167.616	120.112	132.571	491.215	438.507	518.925	WBGene00014309	1.10197	1	0	0	1.40759	1.34801	0	1.98448	WBGene00014309	pseudogene	F07H5.5	F07H5.5			Mutator
WBGene00001430	-5.59209	2.64907e-08	79.9794	90.8349	77.2193	0	3.57478	1.33058	WBGene00001430	-1.62157	1	1.1416	0	0.703795	0	0	0	WBGene00001430	protein_coding	fkb-5	C50F2.6			Mutator	WAGO
WBGene00007979	-2.58134	2.67177e-08	165.064	143.384	138.038	18.9973	30.9815	23.9504	WBGene00007979	-0.673216	1	0	0.849191	0	0	0	0	WBGene00007979	protein_coding	imp-1	C36B1.12	Oogenic		Mutator		CSR-1
WBGene00012029	-3.54095	2.67547e-08	85.0845	85.58	84.0528	5.42779	8.34116	7.98346	WBGene00012029	-0.673216	1	0	0	0.703795	0	0	0	WBGene00012029	protein_coding	T25G3.1	T25G3.1			Mutator		CSR-1
WBGene00014807	-1.95767	2.67547e-08	324.172	335.564	328.694	105.842	75.0705	74.5123	WBGene00014807	-0.747249	1	1.1416	0.849191	0	1.34801	0	0	WBGene00014807	protein_coding	M04D5.1	M04D5.1			Mutator
WBGene00018704	-1.89801	2.80345e-08	358.206	350.578	333.478	97.7003	97.7107	83.8264	WBGene00018704	-0.673216	1	0	0	0.703795	0	0	0	WBGene00018704	protein_coding	ztf-13	F52E4.8		Spermatogenic	Mutator	WAGO
WBGene00014989	-4.43656	2.91377e-08	76.576	68.3139	77.9026	1.35695	4.76638	3.99173	WBGene00014989	NA	NA	0	0	0	0	0	0	WBGene00014989	protein_coding	best-23	ZK675.3				WAGO
WBGene00010066	1.65669	3.04506e-08	159.959	167.407	168.106	521.068	518.344	524.247	WBGene00010066	2.25	1	0	0	0	1.34801	0	0.99224	WBGene00010066	protein_coding	F54F7.6	F54F7.6	Oogenic		Mutator	WAGO
WBGene00015231	-4.1417	3.24607e-08	68.0676	72.8181	86.7862	4.07085	2.38319	6.65289	WBGene00015231	NA	NA	0	0	0	0	0	0	WBGene00015231	protein_coding	cutl-14	B0511.5				WAGO
WBGene00014958	4.85123	3.24677e-08	2.55253	1.5014	1.36671	62.4196	54.8133	35.9256	WBGene00014958	NA	NA	0	0	0	0	0	0	WBGene00014958	pseudogene	Y105C5A.2	Y105C5A.2			Mutator
WBGene00018181	-2.38433	3.34865e-08	197.396	169.659	166.739	40.7085	27.4067	34.595	WBGene00018181	0.288564	1	0	0	0.703795	1.34801	0	0	WBGene00018181	protein_coding	mpdu-1	F38E1.9			Mutator	WAGO
WBGene00016421	1.98174	3.5622e-08	70.6201	78.8237	73.1191	241.537	337.221	299.38	WBGene00016421	-1.7014	1	2.2832	0.849191	0.703795	0	0	0.99224	WBGene00016421	protein_coding	cdc-7	C34G6.5					CSR-1
WBGene00008568	1.48452	3.80599e-08	373.521	403.878	390.196	1029.92	1068.86	1170.91	WBGene00008568	-0.747108	1	1.1416	4.24595	0	1.34801	1.8591	0	WBGene00008568	protein_coding	F08A8.5	F08A8.5		Spermatogenic	Mutator	WAGO
WBGene00004377	1.55615	3.9495e-08	293.541	268.001	259.675	829.096	834.116	746.454	WBGene00004377	-0.673216	1	0	0.849191	0	0	0	0	WBGene00004377	protein_coding	rme-6	F49E7.1	Oogenic		Mutator	WAGO
WBGene00011488	-1.86276	4.08632e-08	397.344	379.104	383.363	128.91	100.094	90.4792	WBGene00011488	-0.59629	1	0	3.39676	0	1.34801	0	0.99224	WBGene00011488	protein_coding	nra-2	T05F1.1					CSR-1
WBGene00015733	-3.57764	4.11693e-08	85.9353	80.3251	79.9527	5.42779	7.14957	7.98346	WBGene00015733	NA	NA	0	0	0	0	0	0	WBGene00015733	protein_coding	C13B9.2	C13B9.2			Mutator	WAGO
WBGene00009299	1.62293	4.20225e-08	202.501	191.429	181.773	616.055	571.965	582.793	WBGene00009299	1.25034	1	0	0	0	0	0	0.99224	WBGene00009299	protein_coding	F31E9.6	F31E9.6			Mutator	WAGO				NRDE-3
WBGene00021935	-2.04487	4.21118e-08	268.867	268.751	263.776	51.564	72.6873	69.19	WBGene00021935	-1.00113	1	0	0.849191	1.40759	0	0.929551	0	WBGene00021935	protein_coding	mrpl-46	Y55F3BL.1				WAGO	CSR-1
WBGene00019538	-4.82392	4.26827e-08	68.9184	74.3195	76.5359	5.42779	0	2.66115	WBGene00019538	-0.673216	1	0	0	0.703795	0	0	0	WBGene00019538	protein_coding	K08D12.4	K08D12.4
WBGene00020113	-1.86294	4.38683e-08	351.399	379.104	364.229	92.2725	110.818	97.1321	WBGene00020113	-2.67254	1	2.2832	0.849191	0.703795	0	0	0	WBGene00020113	protein_coding	R151.10	R151.10				WAGO	CSR-1
WBGene00021916	3.49145	4.92602e-08	9.35929	2.25211	6.83356	84.1308	56.0049	65.1983	WBGene00021916	NA	NA	0	0	0	0	0	0	WBGene00021916	protein_coding	Y55D5A.2	Y55D5A.2			Mutator
WBGene00012641	-1.70842	5.24356e-08	579.425	520.236	563.086	183.188	179.931	145.033	WBGene00012641	-2.62897	1	1.1416	2.54757	0	0	0	0	WBGene00012641	protein_coding	epg-6	Y39A1A.1					CSR-1
WBGene00005011	-3.19672	5.30601e-08	87.637	99.0926	97.7199	10.8556	5.95797	14.6363	WBGene00005011	2.17497	1	0	0.849191	0.703795	2.69601	0.929551	3.96896	WBGene00005011	protein_coding	F26F4.8	F26F4.8		Spermatogenic					ALG-3/4
WBGene00015145	-2.11342	5.33682e-08	237.386	283.015	236.441	46.1363	64.3461	63.8677	WBGene00015145	0.288564	1	1.1416	0	0	0	0	0.99224	WBGene00015145	protein_coding	arle-14	B0336.5	Oogenic				CSR-1
WBGene00013594	2.51075	5.39165e-08	16.166	24.7732	23.2341	127.553	125.117	115.76	WBGene00013594	NA	NA	0	0	0	0	0	0	WBGene00013594	protein_coding	Y87G2A.2	Y87G2A.2				WAGO
WBGene00022030	1.67063	5.4174e-08	160.81	197.435	180.406	624.196	566.007	528.239	WBGene00022030	1.98541	1	0	3.39676	0	4.04402	4.64776	4.9612	WBGene00022030	protein_coding	Y65B4A.7	Y65B4A.7		Spermatogenic	Mutator	WAGO			ALG-3/4
WBGene00000912	-1.53837	5.59109e-08	1113.76	939.879	1057.84	341.951	358.67	369.9	WBGene00000912	-1.00172	1	0	0.849191	1.40759	0	0	0.99224	WBGene00000912	protein_coding	daf-16	R13H8.1			Mutator	WAGO
WBGene00050974	3.31986	5.70023e-08	7.6576	3.75351	10.2503	89.5586	59.5797	69.19	WBGene00050974	NA	NA	0	0	0	0	0	0	WBGene00050974	protein_coding	Y6G8.9	Y6G8.9				WAGO
WBGene00006402	-2.28858	5.72481e-08	184.633	177.166	192.023	42.0654	39.3226	31.9338	WBGene00006402	-1.52727	1	0	1.69838	0	0	0	0	WBGene00006402	protein_coding	fut-3	F59E12.13				WAGO	CSR-1
WBGene00018805	-4.22728	6.29049e-08	78.2777	75.0702	63.5521	2.7139	5.95797	2.66115	WBGene00018805	NA	NA	0	0	0	0	0	0	WBGene00018805	protein_coding	F54D10.4	F54D10.4			Mutator
WBGene00021260	-2.88444	6.32663e-08	123.372	105.849	124.371	12.2125	9.53276	26.6115	WBGene00021260	NA	NA	0	0	0	0	0	0	WBGene00021260	protein_coding	Y22D7AR.6	Y22D7AR.6			Mutator	WAGO
WBGene00015791	-2.98916	6.70362e-08	120.82	112.605	94.9865	21.7112	13.1075	6.65289	WBGene00015791	NA	NA	0	0	0	0	0	0	WBGene00015791	protein_coding	C15C7.5	C15C7.5			Mutator	WAGO
WBGene00050946	1.60703	6.99524e-08	186.335	189.177	201.59	587.559	574.349	598.76	WBGene00050946	-1.9509	1	0	0.849191	1.40759	0	0	0	WBGene00050946	pseudogene	M162.12	M162.12		Spermatogenic
WBGene00021346	1.86056	7.16137e-08	103.803	79.5744	87.4696	318.883	347.946	312.686	WBGene00021346	-2.40684	1	0	1.69838	1.40759	0	0	0	WBGene00021346	protein_coding	Y37E3.1	Y37E3.1					CSR-1
WBGene00022272	-1.68506	7.51868e-08	741.086	734.186	636.888	221.183	255.001	178.297	WBGene00022272	0.305009	1	1.1416	0	0.703795	1.34801	0.929551	0	WBGene00022272	pseudogene	Y73E7A.5	Y73E7A.5			Mutator	WAGO
WBGene00004923	-2.72244	7.70623e-08	123.372	123.115	126.421	20.3542	25.0235	10.6446	WBGene00004923	-0.673216	1	0	0	0.703795	0	0	0	WBGene00004923	protein_coding	snt-3	Y75B7AL.3				WAGO
WBGene00014663	1.24187	7.81875e-08	8157.9	7540.8	7512.14	18421.9	18926.1	17529	WBGene00014663	1.06318	1	4.56641	4.24595	3.51897	14.8281	5.57731	5.95344	WBGene00014663	pseudogene	C01G6.10	C01G6.10			Mutator
WBGene00019467	-2.77364	7.83917e-08	125.074	108.852	118.221	12.2125	19.0655	19.9587	WBGene00019467	NA	NA	0	0	0	0	0	0	WBGene00019467	protein_coding	K07B1.7	K07B1.7				WAGO	CSR-1
WBGene00015440	2.26362	7.83917e-08	34.8846	37.5351	28.0176	162.834	147.758	170.314	WBGene00015440	NA	NA	0	0	0	0	0	0	WBGene00015440	pseudogene	arrd-20	C04E12.11
WBGene00008398	-1.86729	8.05057e-08	360.758	340.068	364.229	94.9864	110.818	85.1569	WBGene00008398	-1.55946	1	1.1416	0.849191	1.40759	0	0.929551	0	WBGene00008398	protein_coding	D2005.3	D2005.3			Mutator	WAGO
WBGene00009889	-5.45935	8.29024e-08	77.4269	74.3195	74.4858	0	3.57478	1.33058	WBGene00009889	NA	NA	0	0	0	0	0	0	WBGene00009889	protein_coding	F49E11.2	F49E11.2				WAGO
WBGene00020195	-5.05542	8.29024e-08	78.2777	67.5632	69.019	4.07085	1.19159	1.33058	WBGene00020195	-0.673216	1	0	0.849191	0	0	0	0	WBGene00020195	protein_coding	T03G6.3	T03G6.3		Spermatogenic		WAGO
WBGene00219317	-2.59477	8.79603e-08	136.986	122.364	137.355	21.7112	23.8319	19.9587	WBGene00219317	-2.27283	1	0	0	2.81518	0	0	0	WBGene00219317	protein_coding	F31E3.12	F31E3.12
WBGene00014672	1.9887	8.83935e-08	59.5591	60.8069	57.4019	238.823	218.062	248.818	WBGene00014672	1.98586	1	0	0	0	0	1.8591	0	WBGene00014672	pseudogene	C08F11.6	C08F11.6		Spermatogenic	Mutator
WBGene00015485	-2.23045	8.87704e-08	176.976	208.695	200.907	43.4224	39.3226	42.5785	WBGene00015485	NA	NA	0	0	0	0	0	0	WBGene00015485	protein_coding	C05D11.8	C05D11.8			Mutator	WAGO
WBGene00008740	-1.31213	9.4862e-08	3007.74	2975.03	2872.15	1191.4	1222.58	1149.62	WBGene00008740	0.355832	1	6.84961	3.39676	11.9645	12.1321	10.2251	6.94568	WBGene00008740	protein_coding	F13D12.5	F13D12.5					CSR-1		ALG-3/4
WBGene00020318	-5.04382	9.52295e-08	74.0235	62.3083	76.5359	2.7139	1.19159	2.66115	WBGene00020318	0.288564	1	0	0	0.703795	0	0.929551	0	WBGene00020318	protein_coding	T07F8.1	T07F8.1			Mutator	WAGO
WBGene00017280	1.97033	9.85598e-08	54.4541	74.3195	75.8525	274.104	244.277	288.735	WBGene00017280	-0.15145	1	0	0	2.11138	0	0.929551	0.99224	WBGene00017280	protein_coding	usp-39	F09D1.1					CSR-1
WBGene00020295	-2.21924	1.00501e-07	212.711	192.18	188.606	42.0654	48.8554	35.9256	WBGene00020295	NA	NA	0	0	0	0	0	0	WBGene00020295	protein_coding	pqbp-1.2	T07A9.1
NPALTA1_CE	-1.36705	1.01504e-07	2333.87	2224.33	2175.12	810.098	924.677	871.528	NPALTA1_CE	-2.14451	1	4.56641	0.849191	4.22277	1.34801	0.929551	0	NPALTA1_CE	transposon
WBGene00008197	-2.40262	1.06319e-07	146.345	165.154	158.539	27.139	28.5983	33.2644	WBGene00008197	-1.43834	1	0	0.849191	0.703795	0	0	0	WBGene00008197	protein_coding	C49C3.7	C49C3.7					CSR-1
WBGene00015577	1.82797	1.06319e-07	91.8912	84.8293	102.503	320.24	320.539	352.603	WBGene00015577	0.288566	1	1.1416	0	0	1.34801	0	0	WBGene00015577	protein_coding	ugt-64	C07G3.9				WAGO	CSR-1
WBGene00018397	2.78685	1.0813e-07	8.50845	15.014	17.0839	93.6295	85.7948	105.116	WBGene00018397	NA	NA	0	0	0	0	0	0	WBGene00018397	protein_coding	F43E2.11	F43E2.11
WBGene00016588	-2.27858	1.08846e-07	174.423	183.171	179.723	40.7085	39.3226	30.6033	WBGene00016588	NA	NA	0	0	0	0	0	0	WBGene00016588	protein_coding	hpo-12	C42C1.10			Mutator		CSR-1
WBGene00016890	2.25051	1.12312e-07	37.4372	30.0281	36.2179	158.763	188.272	145.033	WBGene00016890	-0.673216	1	0	0	0.703795	0	0	0	WBGene00016890	protein_coding	lst-5	C52E12.6		Spermatogenic		WAGO
WBGene00011850	1.86339	1.13088e-07	97.8471	102.846	79.2693	309.384	378.927	325.991	WBGene00011850	-1.9016	1	2.2832	0	0	0	0	0	WBGene00011850	protein_coding	T20B3.1	T20B3.1				WAGO
WBGene00044197	1.91275	1.31599e-07	79.1286	85.58	63.5521	267.319	287.174	302.041	WBGene00044197	NA	NA	0	0	0	0	0	0	WBGene00044197	protein_coding	fbxb-63	F55C9.13				WAGO
WBGene00012826	4.26317	1.32643e-07	0.850845	3.00281	3.41678	47.4932	51.2386	45.2396	WBGene00012826	NA	NA	0	0	0	0	0	0	WBGene00012826	protein_coding	dyf-19	Y43F8C.4
WBGene00014955	-6.96188	1.33717e-07	108.908	111.104	101.82	2.7139	0	0	WBGene00014955	NA	NA	0	0	0	0	0	0	WBGene00014955	pseudogene	Y102A5C.6	Y102A5C.6			Mutator
WBGene00008136	-1.80916	1.35343e-07	414.361	452.673	447.598	131.624	96.5192	149.025	WBGene00008136	1.08969	1	0	0	0.703795	0	0	1.98448	WBGene00008136	protein_coding	C47D12.2	C47D12.2				WAGO	CSR-1
PALTA1_CE	1.99998	1.50594e-07	61.2608	81.8265	58.0853	246.965	246.66	311.355	PALTA1_CE	NA	NA	0	0	0	0	0	0	PALTA1_CE	transposon
WBGene00022197	3.20754	1.53322e-07	8.50845	6.00562	7.51692	59.7057	77.4536	65.1983	WBGene00022197	NA	NA	0	0	0	0	0	0	WBGene00022197	protein_coding	Y71H2B.8	Y71H2B.8				WAGO
WBGene00019243	2.05744	1.55061e-07	54.4541	47.2942	49.2017	213.041	185.889	228.859	WBGene00019243	NA	NA	0	0	0	0	0	0	WBGene00019243	protein_coding	fbxb-72	H24O09.2			Mutator	WAGO
WBGene00008782	1.36558	1.94086e-07	671.316	640.349	710.691	1743.68	1754.03	1716.44	WBGene00008782	2.07149	1	0	0.849191	0	0	0.929551	2.97672	WBGene00008782	protein_coding	sdz-14	F14B6.1		Spermatogenic	Mutator	WAGO
WBGene00044169	-4.1263	2.02587e-07	68.9184	68.3139	65.6022	6.78474	3.57478	1.33058	WBGene00044169	0.60463	1	2.2832	2.54757	3.51897	5.39202	2.78865	4.9612	WBGene00044169	protein_coding	C06C3.10	C06C3.10		Spermatogenic	Mutator	WAGO			ALG-3/4
LONGPAL3	1.35245	2.0424e-07	732.577	740.943	800.894	1880.73	1974.47	1957.28	LONGPAL3	-0.637345	1	1.1416	0	3.51897	0	0	2.97672	LONGPAL3	transposon
WBGene00011994	1.60138	2.14465e-07	188.037	174.914	187.24	572.632	540.984	556.181	WBGene00011994	-0.299113	1	2.2832	2.54757	0.703795	2.69601	1.8591	0	WBGene00011994	protein_coding	samp-1	T24F1.2					CSR-1
WBGene00019138	1.55588	2.28323e-07	271.419	266.499	227.558	788.387	706.616	751.776	WBGene00019138	2.01813	1	0	0	0	0	0.929551	0.99224	WBGene00019138	protein_coding	bath-21	F59H6.8			Mutator	WAGO
WBGene00000534	-2.29082	2.48407e-07	199.098	165.905	172.889	32.5668	29.7899	47.9008	WBGene00000534	0.288564	1	0	0	0.703795	0	0	0.99224	WBGene00000534	protein_coding	cpi-2	R01B10.1					CSR-1
WBGene00010984	2.074	2.51114e-07	61.2608	41.2886	44.4182	198.114	204.954	211.562	WBGene00010984	1.25034	1	0	0	0	0	0.929551	0	WBGene00010984	protein_coding	nkat-3	R03A10.4	Oogenic			WAGO
WBGene00018767	1.76765	2.78093e-07	104.654	108.101	97.7199	328.382	374.161	352.603	WBGene00018767	1.25034	1	0	0	0	0	0	0.99224	WBGene00018767	protein_coding	F53G2.2	F53G2.2			Mutator	WAGO
WBGene00206420	-2.26883	2.79975e-07	187.186	180.168	161.272	43.4224	36.9394	29.2727	WBGene00206420	-0.673216	1	0	0.849191	0	0	0	0	WBGene00206420	pseudogene	T26G10.7	T26G10.7
WBGene00002048	-3.10092	3.15174e-07	82.5319	84.0786	110.704	14.9264	5.95797	11.9752	WBGene00002048	NA	NA	0	0	0	0	0	0	WBGene00002048	protein_coding	ida-1	B0244.2			Mutator	WAGO
WBGene00006608	1.9561	3.30286e-07	57.0066	66.0618	56.0352	229.324	244.277	220.876	WBGene00006608	1.98586	1	0	0	0	0	1.8591	0	WBGene00006608	protein_coding	tre-2	T05A12.2			Mutator
HelitronY4_CE	1.54165	3.31403e-07	218.667	253.737	240.541	681.188	691.125	706.536	HelitronY4_CE	0.248606	1	2.2832	0	1.40759	1.34801	0.929551	1.98448	HelitronY4_CE	transposon
WBGene00003142	-2.32515	3.39465e-07	171.02	162.152	166.056	31.2098	23.8319	45.2396	WBGene00003142	NA	NA	0	0	0	0	0	0	WBGene00003142	protein_coding	mau-8	Y62E10A.8			Mutator	WAGO	CSR-1
PALTTAA1_CE	1.45459	3.60471e-07	406.704	439.911	483.133	1135.77	1282.16	1232.11	PALTTAA1_CE	2.84307	1	1.1416	0	0	4.04402	0.929551	1.98448	PALTTAA1_CE	transposon
WBGene00011308	-2.04837	3.63206e-07	250.999	225.961	220.724	50.2071	63.1545	54.5537	WBGene00011308	-0.673216	1	0	0.849191	0	0	0	0	WBGene00011308	protein_coding	pnn-1	R186.7					CSR-1
WBGene00022721	-1.69081	3.68049e-07	466.263	466.937	474.933	158.763	134.65	143.702	WBGene00022721	-2.62406	1	2.2832	0	1.40759	0	0	0	WBGene00022721	protein_coding	ugtp-1	ZK370.7			Mutator
WBGene00001171	2.35955	3.77785e-07	24.6745	23.2718	25.2842	137.052	115.585	123.744	WBGene00001171	1.25034	1	0	0	0	0	0.929551	0	WBGene00001171	protein_coding	egl-2	F16B3.1				WAGO
WBGene00018578	-2.64613	3.93173e-07	113.162	117.109	141.455	16.2834	14.2991	29.2727	WBGene00018578	NA	NA	0	0	0	0	0	0	WBGene00018578	protein_coding	F47G3.3	F47G3.3	Oogenic			WAGO
WBGene00017253	2.53868	3.93173e-07	21.2711	15.7647	17.0839	108.556	94.136	110.438	WBGene00017253	NA	NA	0	0	0	0	0	0	WBGene00017253	protein_coding	sdz-9	F08D12.10
WBGene00013982	-3.47662	4.21637e-07	61.2608	81.8265	86.1029	4.07085	5.95797	10.6446	WBGene00013982	-0.673216	1	1.1416	0	0	0	0	0	WBGene00013982	protein_coding	ZK512.1	ZK512.1				WAGO
WBGene00009302	2.45477	4.23379e-07	28.0779	24.0225	17.0839	100.414	142.991	131.727	WBGene00009302	1.25034	1	0	0	0	0	0	0.99224	WBGene00009302	protein_coding	F31F6.3	F31F6.3	Oogenic
WBGene00045052	-2.14211	4.24914e-07	203.352	189.177	194.073	50.2071	42.8974	39.9173	WBGene00045052	-0.673216	1	1.1416	0	0	0	0	0	WBGene00045052	protein_coding	K12C11.6	K12C11.6			Mutator	WAGO
WBGene00206422	2.26402	4.28752e-07	27.227	32.2802	47.8349	208.97	151.332	161	WBGene00206422	2.62802	1	0	0	0	0	0	2.97672	WBGene00206422	protein_coding	T26G10.9	T26G10.9
WBGene00010564	-2.31472	4.32809e-07	180.379	163.653	144.872	33.9237	28.5983	35.9256	WBGene00010564	-0.256617	1	0	0.849191	1.40759	0	1.8591	0	WBGene00010564	protein_coding	ath-1	K04G2.5					CSR-1
WBGene00021185	3.05442	4.59419e-07	6.80676	11.2605	6.83356	69.2044	73.8789	63.8677	WBGene00021185	NA	NA	0	0	0	0	0	0	WBGene00021185	protein_coding	Y9C12A.1	Y9C12A.1
CER6-I_CE	3.13051	4.71125e-07	3.40338	12.7619	7.51692	66.4905	66.7293	77.1735	CER6-I_CE	NA	NA	0	0	0	0	0	0	CER6-I_CE	transposon
WBGene00019408	2.9752	4.77999e-07	6.80676	13.5126	8.88363	86.8447	59.5797	85.1569	WBGene00019408	NA	NA	0	0	0	0	0	0	WBGene00019408	protein_coding	K05F1.6	K05F1.6		Spermatogenic
WBGene00007001	-2.04319	4.79348e-07	229.728	227.463	212.524	51.564	53.6218	57.2148	WBGene00007001	-0.566248	1	0	1.69838	0	0	0.929551	0	WBGene00007001	protein_coding	tufm-2	C43E11.4					CSR-1
WBGene00020933	-2.02442	4.91222e-07	268.867	231.216	225.508	59.7057	53.6218	65.1983	WBGene00020933	-2.24714	1	1.1416	1.69838	0	0	0	0	WBGene00020933	protein_coding	W02D3.4	W02D3.4			Mutator		CSR-1
WBGene00021971	1.45204	5.1848e-07	385.433	346.074	348.512	964.79	1010.47	973.982	WBGene00021971	-1.07849	1	0	1.69838	0.703795	0	0	0.99224	WBGene00021971	pseudogene	Y57G7A.8	Y57G7A.8		Spermatogenic	Mutator	WAGO
CELE14B	1.26593	6.35678e-07	1556.19	1500.65	1498.6	3781.82	3548.57	3623.16	CELE14B	0.336084	1	3.42481	1.69838	4.92656	5.39202	4.64776	2.97672	CELE14B	transposon
WBGene00007026	-2.75404	6.42932e-07	120.82	108.101	92.2531	12.2125	20.2571	14.6363	WBGene00007026	-0.673216	1	0	0.849191	0	0	0	0	WBGene00007026	protein_coding	mdt-31	F32H2.2				WAGO
WBGene00014669	-2.91986	6.60812e-07	105.505	94.5884	84.0528	17.6403	9.53276	10.6446	WBGene00014669	NA	NA	0	0	0	0	0	0	WBGene00014669	protein_coding	zipt-2.1	C06G8.3				WAGO
WBGene00002117	-2.86755	7.35697e-07	122.522	87.0814	92.9365	18.9973	10.7244	11.9752	WBGene00002117	NA	NA	0	0	0	0	0	0	WBGene00002117	protein_coding	ins-34	F52B11.6			Mutator	WAGO
WBGene00001559	3.88767	7.49792e-07	5.10507	3.00281	2.05007	33.9237	50.047	62.5371	WBGene00001559	NA	NA	0	0	0	0	0	0	WBGene00001559	protein_coding	gei-1	F45H7.2
WBGene00185079	2.29246	7.64439e-07	31.4813	23.2718	25.9675	124.839	139.417	129.066	WBGene00185079	1.25034	1	0	0	0	0	0.929551	0	WBGene00185079	protein_coding	W10D9.6	W10D9.6
WBGene00016242	-3.56663	7.68873e-07	67.2167	63.8097	82.0028	1.35695	7.14957	9.31404	WBGene00016242	NA	NA	0	0	0	0	0	0	WBGene00016242	protein_coding	C30A5.10	C30A5.10				WAGO
WBGene00019207	2.0331	8.07111e-07	43.3931	46.5435	61.5021	199.471	193.038	231.52	WBGene00019207	NA	NA	0	0	0	0	0	0	WBGene00019207	protein_coding	fgt-1	H17B01.1				WAGO
WBGene00044460	-3.06075	8.47855e-07	86.7862	92.3363	80.636	16.2834	4.76638	10.6446	WBGene00044460	NA	NA	0	0	0	0	0	0	WBGene00044460	protein_coding	Y55F3C.10	Y55F3C.10			Mutator	WAGO
WBGene00010898	-5.72358	8.9064e-07	69.7693	63.059	71.0691	0	2.38319	1.33058	WBGene00010898	-0.673216	1	0	0	0.703795	0	0	0	WBGene00010898	protein_coding	nphp-1	M28.7			Mutator	WAGO
WBGene00015236	-4.5486	8.9064e-07	57.8574	70.566	52.6184	1.35695	2.38319	3.99173	WBGene00015236	0.653112	1	1.1416	0	1.40759	0	0.929551	2.97672	WBGene00015236	protein_coding	B0511.11	B0511.11		Spermatogenic		WAGO
WBGene00007434	-2.11635	8.9064e-07	196.545	192.18	227.558	54.2779	36.9394	51.8925	WBGene00007434	-0.673216	1	0	0	0.703795	0	0	0	WBGene00007434	protein_coding	arp-6	C08B11.6					CSR-1
WBGene00000727	1.91979	9.30529e-07	62.9625	63.8097	56.0352	225.253	219.253	246.157	WBGene00000727	1.25034	1	0	0	0	0	0	0.99224	WBGene00000727	protein_coding	col-154	F55C10.2			Mutator	WAGO
WBGene00007898	-3.12141	9.64831e-07	85.0845	78.073	96.3532	18.9973	4.76638	6.65289	WBGene00007898	-1.43834	1	0	0.849191	0.703795	0	0	0	WBGene00007898	protein_coding	C33D9.3	C33D9.3				WAGO
WBGene00016162	-1.98624	1.05147e-06	276.525	242.477	226.191	61.0627	70.3041	55.8842	WBGene00016162	-1.00113	1	0	0.849191	1.40759	0	0.929551	0	WBGene00016162	protein_coding	crh-2	C27D6.4			Mutator	WAGO
WBGene00011611	2.4901	1.05253e-06	18.7186	17.2661	18.4506	90.9156	113.201	101.124	WBGene00011611	NA	NA	0	0	0	0	0	0	WBGene00011611	protein_coding	T08D2.6	T08D2.6
WBGene00000117	1.96542	1.05921e-06	57.8574	52.5491	51.9351	208.97	228.786	194.264	WBGene00000117	0.956493	1	0	0	1.40759	0	0.929551	1.98448	WBGene00000117	protein_coding	alh-11	F42G9.5		Spermatogenic		WAGO
WBGene00009656	-1.48475	1.08098e-06	1019.31	956.394	1004.53	398.943	315.773	352.603	WBGene00009656	0.292788	1	2.2832	0.849191	0.703795	2.69601	0	1.98448	WBGene00009656	pseudogene	F43G6.3	F43G6.3	Oogenic				CSR-1
TIR21T5A_CE	1.72473	1.11931e-06	111.461	111.855	106.604	401.657	345.562	343.289	TIR21T5A_CE	1.25034	1	0	0	0	0	0	0.99224	TIR21T5A_CE	transposon
WBGene00017070	-2.2332	1.14486e-06	176.125	151.642	164.006	39.3515	32.1731	33.2644	WBGene00017070	NA	NA	0	0	0	0	0	0	WBGene00017070	protein_coding	praf-3	D2096.2	Oogenic		Mutator	WAGO	CSR-1
WBGene00018664	1.24685	1.14499e-06	1768.91	1660.55	1750.08	4096.63	4083.59	4110.15	WBGene00018664	1.8689	1	2.2832	3.39676	2.81518	9.43604	16.7319	4.9612	WBGene00018664	pseudogene	bath-11	F52C6.7			Mutator
WBGene00019535	-1.99518	1.16156e-06	278.226	225.961	263.776	51.564	78.6452	61.2065	WBGene00019535	NA	NA	0	0	0	0	0	0	WBGene00019535	protein_coding	tsen-34	K08D10.12			Mutator	WAGO
WBGene00022339	2.29424	1.17804e-06	34.8846	21.7704	24.6008	124.839	134.65	135.719	WBGene00022339	-3.62199	1	10.2744	5.94433	9.85312	0	0	1.98448	WBGene00022339	protein_coding	Y82E9BR.6	Y82E9BR.6						ERGO-1		NRDE-3
WBGene00003067	-1.32616	1.19263e-06	3247.67	3026.08	3069.64	1285.03	1321.48	1116.35	WBGene00003067	-1.34843	1	5.70801	2.54757	2.81518	1.34801	1.8591	0.99224	WBGene00003067	pseudogene	lrg-1	F55H2.4
WBGene00003017	-3.43792	1.27109e-06	75.7252	71.3167	62.1854	4.07085	8.34116	6.65289	WBGene00003017	NA	NA	0	0	0	0	0	0	WBGene00003017	protein_coding	lin-31	K10G6.1			Mutator	WAGO
WBGene00015796	-3.34181	1.28428e-06	74.8743	66.0618	82.0028	13.5695	4.76638	3.99173	WBGene00015796	-0.145825	1	3.42481	5.09514	0.703795	0	2.78865	4.9612	WBGene00015796	protein_coding	C15F1.5	C15F1.5				WAGO			ALG-3/4
WBGene00022379	-2.51547	1.29051e-06	127.627	124.617	128.471	12.2125	32.1731	21.2892	WBGene00022379	NA	NA	0	0	0	0	0	0	WBGene00022379	protein_coding	Y94H6A.7	Y94H6A.7			Mutator	WAGO
WBGene00000728	1.55404	1.31014e-06	246.745	209.446	200.907	628.267	633.928	661.297	WBGene00000728	NA	NA	0	0	0	0	0	0	WBGene00000728	protein_coding	col-155	F55C10.3			Mutator	WAGO
WBGene00004318	-1.8135	1.48101e-06	318.216	306.286	332.111	100.414	85.7948	86.4875	WBGene00004318	0.288564	1	0	0	0.703795	0	0.929551	0	WBGene00004318	protein_coding	rbg-2	T22C1.10				WAGO	CSR-1
WBGene00017775	-2.33398	1.54098e-06	134.433	138.129	161.272	25.782	33.3646	26.6115	WBGene00017775	0.504819	1	1.1416	1.69838	2.11138	1.34801	4.64776	0.99224	WBGene00017775	protein_coding	F25B5.3	F25B5.3			Mutator	WAGO	CSR-1		ALG-3/4
WBGene00077449	4.96186	1.54098e-06	2.55253	0.750702	0.683356	31.2098	38.131	49.2314	WBGene00077449	NA	NA	0	0	0	0	0	0	WBGene00077449	pseudogene	C08B6.15	C08B6.15
WBGene00012204	-1.68339	1.55104e-06	428.826	448.169	456.482	124.839	154.907	134.388	WBGene00012204	0.288564	1	0	0	0.703795	0	0.929551	0	WBGene00012204	protein_coding	mfn-1	W02B12.9					CSR-1
WBGene00018785	2.01812	1.55729e-06	50.1998	51.0477	38.9513	183.188	191.847	190.273	WBGene00018785	1.25034	1	0	0	0	0	0	0.99224	WBGene00018785	protein_coding	F54A3.6	F54A3.6					CSR-1
WBGene00000762	-2.55832	1.64477e-06	108.057	116.359	110.02	20.3542	16.6823	19.9587	WBGene00000762	-0.480964	1	0	0.849191	0.703795	0	0	0.99224	WBGene00000762	protein_coding	coq-2	F57B9.4			Mutator	WAGO
WBGene00022712	1.43525	1.66466e-06	376.073	351.328	338.261	960.72	935.402	981.966	WBGene00022712	1.25034	1	0	0	0	1.34801	0	0	WBGene00022712	protein_coding	ZK355.2	ZK355.2	Oogenic		Mutator	WAGO
WBGene00021566	3.21429	1.74257e-06	5.95591	6.75632	5.46685	54.2779	60.7713	53.2231	WBGene00021566	NA	NA	0	0	0	0	0	0	WBGene00021566	protein_coding	Y45G12C.3	Y45G12C.3
WBGene00013593	1.82162	1.83642e-06	85.9353	76.5716	78.586	320.24	271.684	259.463	WBGene00013593	-1.50366	1	1.1416	0	2.11138	0	0.929551	0	WBGene00013593	protein_coding	Y87G2A.1	Y87G2A.1					CSR-1
WBGene00009081	-2.25214	1.87869e-06	156.555	143.384	154.439	32.5668	32.1731	30.6033	WBGene00009081	-0.673216	1	1.1416	0	0	0	0	0	WBGene00009081	protein_coding	F23B12.4	F23B12.4				WAGO
WBGene00008646	-1.89399	1.89393e-06	256.955	267.25	267.192	71.9183	63.1545	78.504	WBGene00008646	-0.673216	1	0	0.849191	0	0	0	0	WBGene00008646	protein_coding	F10C2.5	F10C2.5				WAGO	CSR-1
WBGene00195071	-1.79813	2.04237e-06	311.409	370.096	377.213	108.556	89.3696	107.777	WBGene00195071	NA	NA	0	0	0	0	0	0	WBGene00195071	protein_coding	C16C8.21	C16C8.21				WAGO
WBGene00009644	-2.49856	2.10948e-06	110.61	135.126	116.854	16.2834	27.4067	19.9587	WBGene00009644	0.288564	1	0	0.849191	0	0	0	0.99224	WBGene00009644	protein_coding	F42G4.7	F42G4.7		Spermatogenic	Mutator	WAGO
WBGene00022786	-4.70765	2.36521e-06	58.7083	48.0449	61.5021	1.35695	2.38319	2.66115	WBGene00022786	-0.673216	1	0	0.849191	0	0	0	0	WBGene00022786	protein_coding	ZK652.8	ZK652.8		Spermatogenic		WAGO
WBGene00010891	-2.1129	2.39605e-06	173.572	180.168	181.773	40.7085	38.131	45.2396	WBGene00010891	NA	NA	0	0	0	0	0	0	WBGene00010891	protein_coding	M18.6	M18.6
WBGene00019035	1.68796	2.63875e-06	107.206	117.109	138.038	373.161	395.609	403.165	WBGene00019035	1.25034	1	0	0	0	0	0.929551	0	WBGene00019035	protein_coding	fbxb-26	F58E1.3			Mutator	WAGO
WBGene00020852	1.41956	2.87054e-06	357.355	358.836	373.113	1012.28	941.36	963.338	WBGene00020852	1.12066	1	0	0.849191	0.703795	2.69601	0	0.99224	WBGene00020852	protein_coding	nhr-228	T27B7.6	Oogenic		Mutator	WAGO
WBGene00019899	-1.85025	2.91388e-06	271.419	292.023	268.559	80.06	76.262	74.5123	WBGene00019899	NA	NA	0	0	0	0	0	0	WBGene00019899	protein_coding	R05G6.5	R05G6.5			Mutator	WAGO
WBGene00020262	2.70737	2.96214e-06	11.061	13.5126	11.6171	74.6322	67.9209	94.471	WBGene00020262	NA	NA	0	0	0	0	0	0	WBGene00020262	protein_coding	ferl-1	T05E8.1		Spermatogenic		WAGO
WBGene00010546	1.93482	3.21431e-06	53.6032	69.0646	84.0528	312.098	225.211	259.463	WBGene00010546	1.25034	1	0	0	0	0	0.929551	0	WBGene00010546	protein_coding	K03H1.11	K03H1.11
WBGene00004810	3.59411	3.25293e-06	2.55253	6.75632	2.73343	35.2807	58.3881	51.8925	WBGene00004810	NA	NA	0	0	0	0	0	0	WBGene00004810	protein_coding	skr-4	Y60A3A.18
WBGene00011716	2.11975	3.2878e-06	34.0338	37.5351	47.1516	138.409	203.763	175.636	WBGene00011716	NA	NA	0	0	0	0	0	0	WBGene00011716	pseudogene	T11F9.19	T11F9.19
WBGene00012375	-2.57071	3.47182e-06	101.251	109.602	118.221	12.2125	16.6823	26.6115	WBGene00012375	NA	NA	0	0	0	0	0	0	WBGene00012375	protein_coding	mecr-1	W09H1.5
WBGene00010810	-2.34866	3.48836e-06	148.898	131.373	127.788	35.2807	25.0235	19.9587	WBGene00010810	NA	NA	0	0	0	0	0	0	WBGene00010810	protein_coding	M01F1.4	M01F1.4				WAGO	CSR-1
WBGene00022542	2.23094	3.53946e-06	33.1829	21.7704	28.701	130.267	121.543	139.711	WBGene00022542	-1.88324	1	1.1416	1.69838	1.40759	0	0.929551	0	WBGene00022542	protein_coding	ZC190.8	ZC190.8		Spermatogenic		WAGO			ALG-3/4
WBGene00006490	-1.70953	3.64775e-06	409.256	362.589	386.78	116.698	125.117	111.768	WBGene00006490	-0.673216	1	0	0.849191	0	0	0	0	WBGene00006490	protein_coding	kdin-1	F36H1.2					CSR-1
WBGene00002071	1.89601	3.79802e-06	65.515	51.0477	61.5021	218.469	229.978	212.892	WBGene00002071	1.25034	1	0	0	0	0	0.929551	0	WBGene00002071	protein_coding	ile-2	T04G9.3				WAGO
WBGene00017967	-1.48632	3.84994e-06	783.628	750.702	767.409	287.673	268.109	266.115	WBGene00017967	0.989678	1	1.1416	0	1.40759	5.39202	0	0	WBGene00017967	protein_coding	ada-2	F32A5.1					CSR-1
WBGene00017082	1.50207	3.84994e-06	220.369	221.457	233.708	625.553	636.311	653.313	WBGene00017082	1.25034	1	0	0	0	1.34801	0	0	WBGene00017082	protein_coding	DC2.5	DC2.5			Mutator	WAGO
WBGene00019312	2.48869	3.95831e-06	20.4203	17.2661	14.3505	115.341	84.6032	90.4792	WBGene00019312	1.25034	1	0	0	0	1.34801	0	0	WBGene00019312	protein_coding	K02E7.7	K02E7.7				WAGO
WBGene00009071	2.03981	4.01022e-06	44.2439	38.2858	47.1516	149.264	187.08	196.925	WBGene00009071	2.9577	1	0	0	0	0	3.71821	0	WBGene00009071	pseudogene	F23A7.6	F23A7.6	Oogenic
WBGene00013880	-1.9615	4.28467e-06	218.667	209.446	219.357	56.9918	56.0049	53.2231	WBGene00013880	-0.673216	1	1.1416	0	0	0	0	0	WBGene00013880	protein_coding	mppb-1	ZC410.2					CSR-1
WBGene00013679	-1.50658	4.59213e-06	737.682	680.887	710.691	246.965	243.085	259.463	WBGene00013679	-1.20915	1	1.1416	0.849191	0.703795	1.34801	0	0	WBGene00013679	protein_coding	Y105E8A.21	Y105E8A.21					CSR-1
WBGene00022247	2.69062	4.71124e-06	12.7627	11.2605	12.9838	89.5586	59.5797	90.4792	WBGene00022247	NA	NA	0	0	0	0	0	0	WBGene00022247	protein_coding	lgc-10	Y73B6BL.26				WAGO
WBGene00018712	-1.80332	4.7246e-06	312.26	289.771	289.743	81.4169	81.0284	93.1404	WBGene00018712	-3.05276	7.5495e-10	100.461	108.696	114.719	9.43604	11.1546	17.8603	WBGene00018712	protein_coding	F52G3.4	F52G3.4			Mutator			ERGO-1
WBGene00017372	-2.02565	4.77315e-06	221.22	209.446	221.407	37.9946	71.4957	49.2314	WBGene00017372	-1.43834	1	0	0.849191	0.703795	0	0	0	WBGene00017372	protein_coding	F10G7.9	F10G7.9					CSR-1
WBGene00004700	-1.47179	4.81082e-06	812.557	810.007	776.293	278.174	290.749	295.388	WBGene00004700	-0.643532	1	9.13281	1.69838	1.40759	2.69601	0	4.9612	WBGene00004700	protein_coding	rsp-3	Y111B2A.18					CSR-1
WBGene00008130	-2.94486	5.15376e-06	79.9794	87.0814	80.636	16.2834	13.1075	2.66115	WBGene00008130	NA	NA	0	0	0	0	0	0	WBGene00008130	protein_coding	fbxa-140	C47B2.1			Mutator		CSR-1
WBGene00017265	-2.96875	5.28127e-06	85.9353	69.8153	77.2193	12.2125	7.14957	10.6446	WBGene00017265	-0.673216	1	0	0	0.703795	0	0	0	WBGene00017265	protein_coding	snpc-1.3	F08F3.9		Spermatogenic		WAGO
WBGene00022348	-2.09326	5.49977e-06	208.457	161.401	181.089	46.1363	41.7058	41.2479	WBGene00022348	0.288564	1	0	0	0.703795	0	0	0.99224	WBGene00022348	protein_coding	Y82E9BR.16	Y82E9BR.16			Mutator
WBGene00017837	-1.76547	5.69838e-06	340.338	309.289	316.394	103.128	86.9864	94.471	WBGene00017837	0.288564	1	0	0	0.703795	0	0	0.99224	WBGene00017837	protein_coding	F26G1.1	F26G1.1	Oogenic				CSR-1
WBGene00009162	2.43186	5.89999e-06	14.4644	22.5211	19.134	119.411	84.6032	101.124	WBGene00009162	NA	NA	0	0	0	0	0	0	WBGene00009162	protein_coding	F26E4.7	F26E4.7	Oogenic
WBGene00009319	-2.19347	5.94164e-06	140.389	168.157	166.739	32.5668	42.8974	27.9421	WBGene00009319	-2.46687	1	0	2.54757	0.703795	0	0	0	WBGene00009319	protein_coding	mccc-1	F32B6.2					CSR-1		ALG-3/4
WBGene00021355	-1.77187	6.10323e-06	312.26	308.538	309.56	94.9864	81.0284	97.1321	WBGene00021355	-1.34395	1	0	0	1.40759	0	0	0	WBGene00021355	protein_coding	Y37E3.17	Y37E3.17			Mutator	WAGO	CSR-1
WBGene00008421	-5.43883	6.15227e-06	51.9015	56.3026	59.452	2.7139	1.19159	0	WBGene00008421	NA	NA	0	0	0	0	0	0	WBGene00008421	protein_coding	D2030.12	D2030.12				WAGO
WBGene00015041	2.96784	6.17343e-06	8.50845	3.75351	12.3004	61.0627	72.6873	59.876	WBGene00015041	NA	NA	0	0	0	0	0	0	WBGene00015041	protein_coding	cyp-34A6	B0213.11		Spermatogenic
WBGene00008687	-1.91721	6.26444e-06	230.579	222.958	228.241	65.1335	59.5797	55.8842	WBGene00008687	-1.29512	1	4.56641	0.849191	0.703795	2.69601	0	0	WBGene00008687	protein_coding	F11A10.6	F11A10.6		Spermatogenic			CSR-1		ALG-3/4
WBGene00017453	-4.16551	6.36039e-06	69.7693	48.7956	44.4182	4.07085	1.19159	3.99173	WBGene00017453	NA	NA	0	0	0	0	0	0	WBGene00017453	protein_coding	F14D2.5	F14D2.5				WAGO
WBGene00235369	7.18038	6.50012e-06	0.850845	0	0	37.9946	42.8974	37.2562	WBGene00235369	-2.65306	1	0	0.849191	2.81518	0	0	0	WBGene00235369	protein_coding	K08D10.18	K08D10.18
WBGene00004106	3.12753	6.79192e-06	5.10507	7.50702	6.15021	59.7057	42.8974	62.5371	WBGene00004106	NA	NA	0	0	0	0	0	0	WBGene00004106	protein_coding	pqn-15	C24A8.3	Oogenic
WBGene00021819	-1.69872	6.81846e-06	366.714	363.34	360.812	105.842	119.159	110.438	WBGene00021819	-0.673216	1	0	0.849191	0	0	0	0	WBGene00021819	pseudogene	Y53G8B.3	Y53G8B.3		Spermatogenic	Mutator	WAGO
WBGene00206507	-3.7189	7.19579e-06	48.4981	54.8012	66.2856	5.42779	3.57478	3.99173	WBGene00206507	-6.26759	0.00675587	10.2744	19.5314	15.4835	0	0	0	WBGene00206507	protein_coding	Y51A2A.16	Y51A2A.16						ERGO-1		NRDE-3
WBGene00010371	1.56388	7.27544e-06	232.281	188.426	191.34	660.834	551.708	593.437	WBGene00010371	-1.62157	1	1.1416	0	0.703795	0	0	0	WBGene00010371	pseudogene	H06O01.4	H06O01.4		Spermatogenic	Mutator
WBGene00021713	-3.71232	7.52883e-06	50.1998	64.5604	53.9851	5.42779	4.76638	2.66115	WBGene00021713	-0.673216	1	0	0	0.703795	0	0	0	WBGene00021713	protein_coding	Y49F6A.5	Y49F6A.5	Oogenic
WBGene00007675	1.35309	7.71006e-06	566.663	545.76	581.536	1491.29	1488.3	1347.87	WBGene00007675	-2.08993	1	3.42481	6.79353	7.03795	0	2.78865	0.99224	WBGene00007675	protein_coding	C18D4.6	C18D4.6		Spermatogenic	Mutator	WAGO		ERGO-1		NRDE-3
WBGene00001371	-2.63809	7.73557e-06	91.8912	87.0814	118.221	21.7112	13.1075	13.3058	WBGene00001371	0.333072	1	4.56641	2.54757	5.63036	6.74003	3.71821	5.95344	WBGene00001371	protein_coding	exl-1	F26H11.5		Spermatogenic					ALG-3/4
WBGene00014063	-2.60019	8.17243e-06	94.4438	109.602	94.3032	23.0681	10.7244	15.9669	WBGene00014063	-0.673216	1	0	0.849191	0	0	0	0	WBGene00014063	protein_coding	clec-143	ZK673.9			Mutator	WAGO
WBGene00044414	-1.90718	8.24793e-06	245.043	222.208	232.341	56.9918	71.4957	57.2148	WBGene00044414	-0.673216	1	1.1416	0	0	0	0	0	WBGene00044414	protein_coding	C06A5.12	C06A5.12		Spermatogenic	Mutator	WAGO
WBGene00010770	2.27118	8.42481e-06	28.9287	25.5239	20.5007	100.414	117.968	141.041	WBGene00010770	-0.673216	1	0	0.849191	0	0	0	0	WBGene00010770	protein_coding	K11D2.4	K11D2.4		Spermatogenic
WBGene00006789	-4.32404	8.55601e-06	49.349	44.2914	60.8187	4.07085	3.57478	0	WBGene00006789	NA	NA	0	0	0	0	0	0	WBGene00006789	protein_coding	unc-54	F11C3.3
WBGene00004423	1.70908	8.55639e-06	125.074	96.0898	93.6198	333.809	346.754	343.289	WBGene00004423	-1.52727	1	0	1.69838	0	0	0	0	WBGene00004423	protein_coding	rpl-11.2	F07D10.1		Spermatogenic	Mutator	WAGO
WBGene00011145	-1.93323	8.80514e-06	222.07	223.709	222.774	65.1335	64.3461	45.2396	WBGene00011145	-0.673216	1	0	0	0.703795	0	0	0	WBGene00011145	protein_coding	R08D7.5	R08D7.5			Mutator	WAGO
WBGene00006605	-1.72553	8.83162e-06	330.979	364.09	328.694	104.485	97.7107	107.777	WBGene00006605	-0.750716	1	1.1416	0.849191	0	0	0	0.99224	WBGene00006605	protein_coding	tra-2	C15F1.3	Oogenic		Mutator
CER5-I_CE	1.90166	9.02924e-06	56.1558	48.0449	53.9851	202.185	195.421	192.934	CER5-I_CE	2.26003	1	0	0	0.703795	2.69601	0.929551	0.99224	CER5-I_CE	transposon
WBGene00015926	2.20262	9.4403e-06	23.8237	33.7816	26.6509	151.978	122.734	114.43	WBGene00015926	-0.673216	1	1.1416	0	0	0	0	0	WBGene00015926	protein_coding	C17H11.6	C17H11.6	Oogenic
WBGene00000462	-2.42209	9.58348e-06	115.715	103.597	118.904	24.4251	22.6403	15.9669	WBGene00000462	NA	NA	0	0	0	0	0	0	WBGene00000462	protein_coding	ceh-41	T26C11.5	Oogenic		Mutator	WAGO
WBGene00018420	-1.7897	1.03208e-05	319.918	295.026	295.893	74.6322	104.86	82.4958	WBGene00018420	0.457935	1	0	0.849191	0.703795	1.34801	0.929551	0	WBGene00018420	protein_coding	F44E2.7	F44E2.7	Oogenic				CSR-1
WBGene00011252	-4.5395	1.12597e-05	41.6914	54.8012	52.6184	0	3.57478	2.66115	WBGene00011252	NA	NA	0	0	0	0	0	0	WBGene00011252	protein_coding	R11H6.4	R11H6.4		Spermatogenic
WBGene00011433	1.26165	1.13985e-05	1018.46	1010.44	1003.85	2423.51	2438	2408.34	WBGene00011433	1.0641	1	1.1416	0	0	0	0.929551	0.99224	WBGene00011433	protein_coding	pde-1	T04D3.3			Mutator	WAGO
WBGene00045321	1.88805	1.1631e-05	62.1117	53.2998	51.9351	185.902	219.253	211.562	WBGene00045321	1.25034	1	0	0	0	1.34801	0	0	WBGene00045321	pseudogene	Y43D4A.10	Y43D4A.10
WBGene00269391	2.22069	1.18432e-05	28.9287	23.2718	24.6008	137.052	109.627	110.438	WBGene00269391	NA	NA	0	0	0	0	0	0	WBGene00269391	protein_coding	F54F2.14	F54F2.14
WBGene00044482	-2.17301	1.22457e-05	160.81	141.883	144.872	37.9946	35.7478	25.281	WBGene00044482	NA	NA	0	0	0	0	0	0	WBGene00044482	protein_coding	F29B9.12	F29B9.12			Mutator	WAGO
WBGene00009142	-2.47762	1.24693e-05	106.356	117.109	130.521	35.2807	11.9159	17.2975	WBGene00009142	NA	NA	0	0	0	0	0	0	WBGene00009142	protein_coding	F26A3.4	F26A3.4		Spermatogenic	Mutator	WAGO
WBGene00016630	-2.54366	1.29451e-05	96.1455	116.359	101.137	17.6403	26.2151	9.31404	WBGene00016630	-0.567161	1	2.2832	0.849191	0	0	0	1.98448	WBGene00016630	protein_coding	acer-1	C44B7.10					CSR-1
WBGene00008929	1.21467	1.37008e-05	1956.94	1918.04	1922.96	4395.16	4457.75	4601.14	WBGene00008929	0.563944	1	1.1416	2.54757	0.703795	2.69601	1.8591	1.98448	WBGene00008929	protein_coding	F18A11.2	F18A11.2		Spermatogenic	Mutator	WAGO
WBGene00009483	-2.9069	1.38843e-05	82.5319	71.3167	68.3356	9.49864	11.9159	7.98346	WBGene00009483	NA	NA	0	0	0	0	0	0	WBGene00009483	protein_coding	F36G3.2	F36G3.2				WAGO
WBGene00016263	-2.30129	1.40228e-05	152.301	122.364	113.437	25.782	27.4067	25.281	WBGene00016263	-0.673216	1	0	0.849191	0	0	0	0	WBGene00016263	protein_coding	C30F12.4	C30F12.4	Oogenic		Mutator
WBGene00020216	3.90053	1.41489e-05	0.850845	3.00281	3.41678	31.2098	39.3226	41.2479	WBGene00020216	NA	NA	0	0	0	0	0	0	WBGene00020216	protein_coding	trap-2	T04G9.5
WBGene00001778	2.55916	1.43041e-05	12.7627	16.5154	14.3505	59.7057	96.5192	101.124	WBGene00001778	2.43452	1	0	0	0	2.69601	0	0	WBGene00001778	protein_coding	gst-30	ZK546.11				WAGO
WBGene00018094	1.72442	1.47407e-05	81.6811	90.0842	88.153	293.101	265.726	302.041	WBGene00018094	NA	NA	0	0	0	0	0	0	WBGene00018094	protein_coding	F36F12.3	F36F12.3				WAGO
WBGene00010052	-2.55019	1.54859e-05	136.986	99.0926	101.137	14.9264	30.9815	10.6446	WBGene00010052	-0.673216	1	0	0.849191	0	0	0	0	WBGene00010052	protein_coding	F54D5.7	F54D5.7			Mutator	WAGO	CSR-1
WBGene00006407	-3.9571	1.56627e-05	74.8743	45.7928	39.6347	2.7139	4.76638	2.66115	WBGene00006407	NA	NA	0	0	0	0	0	0	WBGene00006407	protein_coding	lim-9	F25H5.1		Spermatogenic		WAGO
WBGene00006477	2.86028	1.5748e-05	11.9118	9.75912	4.78349	56.9918	71.4957	59.876	WBGene00006477	NA	NA	0	0	0	0	0	0	WBGene00006477	protein_coding	chup-1	ZK721.1	Oogenic
WBGene00010426	4.13074	1.6252e-05	1.70169	0.750702	3.41678	33.9237	40.5142	30.6033	WBGene00010426	NA	NA	0	0	0	0	0	0	WBGene00010426	protein_coding	H37A05.2	H37A05.2
WBGene00020941	2.39338	1.77948e-05	24.6745	18.7675	12.3004	94.9864	92.9444	101.124	WBGene00020941	NA	NA	0	0	0	0	0	0	WBGene00020941	protein_coding	W02D7.5	W02D7.5	Oogenic
WBGene00016321	-2.14568	1.8334e-05	157.406	150.14	153.072	37.9946	42.8974	22.6198	WBGene00016321	-0.482909	1	0	0.849191	0.703795	1.34801	0	0	WBGene00016321	protein_coding	tppp-1	C32E8.3			Mutator		CSR-1
WBGene00007765	-4.25765	1.85218e-05	45.9456	57.804	43.0514	0	5.95797	1.33058	WBGene00007765	NA	NA	0	0	0	0	0	0	WBGene00007765	protein_coding	C27B7.9	C27B7.9				WAGO
WBGene00009252	-3.15089	1.89714e-05	54.4541	60.0562	90.8864	10.8556	8.34116	3.99173	WBGene00009252	NA	NA	0	0	0	0	0	0	WBGene00009252	protein_coding	F29D10.3	F29D10.3				WAGO
WBGene00012675	-2.20835	1.92272e-05	159.108	122.364	140.771	27.139	35.7478	27.9421	WBGene00012675	0.288564	1	1.1416	0	0	0	0.929551	0	WBGene00012675	protein_coding	Y39B6A.13	Y39B6A.13	Oogenic		Mutator		CSR-1
WBGene00003225	-2.44032	2.00241e-05	111.461	90.8349	112.754	17.6403	17.8739	22.6198	WBGene00003225	NA	NA	0	0	0	0	0	0	WBGene00003225	protein_coding	mev-1	T07C4.7			Mutator
WBGene00004954	-2.92925	2.05424e-05	85.0845	67.5632	63.5521	10.8556	10.7244	6.65289	WBGene00004954	-1.9016	1	2.2832	0	0	0	0	0	WBGene00004954	protein_coding	spd-3	H34C03.1				WAGO
WBGene00019820	-1.64949	2.18308e-05	375.223	389.614	379.946	134.338	119.159	111.768	WBGene00019820	2.5428	1	0	0	0	0	2.78865	0	WBGene00019820	protein_coding	cogc-8	R02D3.2
WBGene00010158	2.02071	2.39277e-05	36.5863	40.5379	34.1678	150.621	165.632	134.388	WBGene00010158	1.25034	1	0	0	0	0	0	0.99224	WBGene00010158	protein_coding	pes-2.2	F56G4.3				WAGO
WBGene00016833	3.43201	2.60033e-05	2.55253	5.25491	4.10014	42.0654	30.9815	57.2148	WBGene00016833	NA	NA	0	0	0	0	0	0	WBGene00016833	protein_coding	sre-51	C50E10.10
WBGene00022165	-2.97979	2.63643e-05	77.4269	57.804	68.3356	6.78474	8.34116	10.6446	WBGene00022165	NA	NA	0	0	0	0	0	0	WBGene00022165	protein_coding	Y71H2AL.2	Y71H2AL.2		Spermatogenic		WAGO
WBGene00012395	1.46609	2.63774e-05	237.386	265.748	249.425	746.322	647.036	689.239	WBGene00012395	0.118424	1	0	2.54757	1.40759	2.69601	0.929551	0.99224	WBGene00012395	protein_coding	Y6D1A.1	Y6D1A.1					CSR-1
WBGene00011465	-2.30148	2.72195e-05	108.057	123.866	129.838	31.2098	25.0235	17.2975	WBGene00011465	NA	NA	0	0	0	0	0	0	WBGene00011465	protein_coding	T05B9.2	T05B9.2				WAGO
WBGene00015334	3.45228	2.79809e-05	4.25422	1.5014	5.46685	37.9946	41.7058	43.909	WBGene00015334	NA	NA	0	0	0	0	0	0	WBGene00015334	protein_coding	sup-18	C02C2.5
WBGene00016490	-2.18814	2.83073e-05	149.749	128.37	137.355	24.4251	39.3226	26.6115	WBGene00016490	-0.673216	1	0	0	0.703795	0	0	0	WBGene00016490	protein_coding	C36E6.2	C36E6.2	Oogenic		Mutator	WAGO
WBGene00010625	-1.87284	2.93177e-05	248.447	237.222	234.391	86.8447	56.0049	54.5537	WBGene00010625	-1.52727	1	0	1.69838	0	0	0	0	WBGene00010625	protein_coding	K07C5.2	K07C5.2			Mutator
WBGene00014965	-2.59532	2.9551e-05	97.8471	78.8237	89.5197	17.6403	9.53276	17.2975	WBGene00014965	NA	NA	0	0	0	0	0	0	WBGene00014965	protein_coding	Y106G6D.5	Y106G6D.5			Mutator
WBGene00021884	-1.71382	2.96657e-05	479.876	373.85	354.662	111.27	135.842	119.752	WBGene00021884	1.67238	1	0	0.849191	0	0	0	2.97672	WBGene00021884	protein_coding	Y54G2A.19	Y54G2A.19			Mutator	WAGO
WBGene00004495	1.89022	3.02573e-05	62.9625	45.0421	47.8349	191.33	195.421	187.611	WBGene00004495	1.06151	1	0	0	0.703795	0	0.929551	0.99224	WBGene00004495	protein_coding	rps-26	F39B2.6					CSR-1
WBGene00000982	1.87966	3.10696e-05	45.0948	71.3167	66.2856	200.828	256.193	218.215	WBGene00000982	NA	NA	0	0	0	0	0	0	WBGene00000982	protein_coding	dhs-19	T11F9.11			Mutator	WAGO
WBGene00004382	-2.27665	3.1255e-05	124.223	114.857	116.171	18.9973	28.5983	25.281	WBGene00004382	1.25034	1	0	0	0	1.34801	0	0	WBGene00004382	protein_coding	rnh-1.0	F59A6.6				WAGO	CSR-1
WBGene00013375	-5.19488	3.20905e-05	48.4981	52.5491	40.318	0	2.38319	1.33058	WBGene00013375	NA	NA	0	0	0	0	0	0	WBGene00013375	protein_coding	srsx-25	Y62E10A.4				WAGO
WBGene00019597	-3.71976	3.23831e-05	58.7083	51.7984	41.6847	2.7139	7.14957	1.33058	WBGene00019597	NA	NA	0	0	0	0	0	0	WBGene00019597	protein_coding	K09H9.5	K09H9.5		Spermatogenic		WAGO
WBGene00011856	-4.38172	3.40462e-05	44.2439	42.79	47.1516	1.35695	2.38319	2.66115	WBGene00011856	NA	NA	0	0	0	0	0	0	WBGene00011856	protein_coding	T20D3.2	T20D3.2				WAGO
WBGene00008858	-1.99633	3.48017e-05	167.616	167.407	174.256	43.4224	40.5142	43.909	WBGene00008858	NA	NA	0	0	0	0	0	0	WBGene00008858	protein_coding	pals-1	F15D3.8			Mutator	WAGO
WBGene00016985	1.83907	3.51e-05	53.6032	58.5547	55.3519	191.33	193.038	215.553	WBGene00016985	1.25034	1	0	0	0	1.34801	0	0	WBGene00016985	protein_coding	C56G3.2	C56G3.2			Mutator	WAGO
WBGene00022271	2.03636	3.73527e-05	33.1829	35.283	34.8512	160.12	141.8	122.413	WBGene00022271	1.25034	1	0	0	0	0	0.929551	0	WBGene00022271	protein_coding	cpx-1	Y73E7A.4				WAGO
WBGene00021747	-2.14954	3.96906e-05	142.942	142.633	130.521	25.782	39.3226	27.9421	WBGene00021747	NA	NA	0	0	0	0	0	0	WBGene00021747	pseudogene	Y50D4C.2	Y50D4C.2	Oogenic
WBGene00001496	-1.95743	4.02655e-05	169.318	186.925	189.29	46.1363	44.089	50.5619	WBGene00001496	NA	NA	0	0	0	0	0	0	WBGene00001496	protein_coding	frm-10	F25H9.5	Oogenic		Mutator	WAGO
WBGene00007114	-2.22149	4.03117e-05	125.925	134.376	123.687	17.6403	29.7899	34.595	WBGene00007114	-0.673216	1	0	0	0.703795	0	0	0	WBGene00007114	protein_coding	mttu-1	B0035.16			Mutator	WAGO
WBGene00015250	-2.25166	4.12785e-05	119.969	115.608	114.804	27.139	22.6403	23.9504	WBGene00015250	NA	NA	0	0	0	0	0	0	WBGene00015250	protein_coding	B0546.3	B0546.3					CSR-1
WBGene00022052	-1.87891	4.12785e-05	246.745	211.698	219.357	70.5613	66.7293	46.5702	WBGene00022052	NA	NA	0	0	0	0	0	0	WBGene00022052	protein_coding	Y67D2.2	Y67D2.2					CSR-1
WBGene00219451	-1.97166	4.54608e-05	165.064	174.163	181.089	44.7793	44.089	43.909	WBGene00219451	-4.91198	0.0500963	25.1152	21.2298	19.0025	2.69601	0	0	WBGene00219451	protein_coding	F52D2.12	F52D2.12	Oogenic					ERGO-1
WBGene00011124	2.67874	4.90958e-05	11.9118	6.00562	13.6671	81.4169	65.5377	55.8842	WBGene00011124	NA	NA	0	0	0	0	0	0	WBGene00011124	protein_coding	sdz-27	R07H5.4		Spermatogenic
WBGene00008527	-2.22607	5.48196e-05	140.389	110.353	117.537	23.0681	26.2151	29.2727	WBGene00008527	-2.49503	1	3.42481	0	0	0	0	0	WBGene00008527	protein_coding	set-8	F02D10.7			Mutator	WAGO
WBGene00014186	-4.33658	5.57067e-05	44.2439	47.2942	38.268	0	3.57478	2.66115	WBGene00014186	NA	NA	0	0	0	0	0	0	WBGene00014186	protein_coding	nhr-244	ZK1025.6
WBGene00004405	-2.09582	5.92216e-05	140.389	143.384	134.621	28.4959	34.5562	34.595	WBGene00004405	0.288564	1	1.1416	0	0	0	0	0.99224	WBGene00004405	protein_coding	rop-1	C12D8.11					CSR-1
WBGene00016062	-1.74857	6.00552e-05	311.409	269.502	280.176	69.2044	91.7528	94.471	WBGene00016062	-0.567157	1	0	1.69838	0	1.34801	0	0	WBGene00016062	protein_coding	C24G6.8	C24G6.8					CSR-1
WBGene00004384	-2.35606	6.05135e-05	108.057	93.087	102.503	21.7112	20.2571	17.2975	WBGene00004384	-0.673216	1	0	0.849191	0	0	0	0	WBGene00004384	protein_coding	rnp-1	ZK863.7	Oogenic			WAGO
WBGene00022890	1.83566	6.05135e-05	49.349	75.8209	77.9026	240.18	212.104	278.091	WBGene00022890	-2.10907	1	0	2.54757	0	0	0	0	WBGene00022890	protein_coding	fbxa-224	ZK1290.9		Spermatogenic		WAGO
WBGene00021271	-1.83912	6.0768e-05	227.176	222.958	215.941	71.9183	52.4302	62.5371	WBGene00021271	0.288564	1	0	0.849191	0	0	0.929551	0	WBGene00021271	protein_coding	spe-47	Y23H5A.4		Spermatogenic	Mutator	WAGO			ALG-3/4
CELE6	1.75328	6.19067e-05	69.7693	79.5744	86.7862	313.455	246.66	239.504	CELE6	0.288564	1	1.1416	0	0	0	0	0.99224	CELE6	transposon
WBGene00008667	-2.56334	6.19157e-05	86.7862	99.8434	79.9527	21.7112	16.6823	6.65289	WBGene00008667	-0.673216	1	0	0	0.703795	0	0	0	WBGene00008667	protein_coding	F10G8.9	F10G8.9			Mutator	WAGO
WBGene00017397	-2.20763	6.19157e-05	120.82	112.605	123.687	27.139	26.2151	23.9504	WBGene00017397	-0.673216	1	0	0	0.703795	0	0	0	WBGene00017397	protein_coding	F12A10.8	F12A10.8					CSR-1
WBGene00008993	4.55474	6.20817e-05	2.55253	0.750702	0.683356	27.139	21.4487	41.2479	WBGene00008993	NA	NA	0	0	0	0	0	0	WBGene00008993	protein_coding	F21A3.3	F21A3.3
WBGene00012041	2.49065	6.26936e-05	13.6135	14.2633	12.3004	61.0627	90.5612	73.1817	WBGene00012041	NA	NA	0	0	0	0	0	0	WBGene00012041	protein_coding	T26E3.8	T26E3.8
WBGene00008986	-1.7338	6.3249e-05	293.541	301.031	273.343	80.06	102.477	77.1735	WBGene00008986	NA	NA	0	0	0	0	0	0	WBGene00008986	protein_coding	F20G2.2	F20G2.2			Mutator	WAGO
WBGene00015350	-1.92968	6.43623e-05	182.081	178.667	200.223	55.6349	40.5142	51.8925	WBGene00015350	-0.673216	1	0	0	0.703795	0	0	0	WBGene00015350	protein_coding	fbxl-1	C02F5.7			Mutator	WAGO
WBGene00013615	-1.89208	6.45891e-05	192.291	231.216	243.275	65.1335	45.2806	70.5206	WBGene00013615	-2.79825	1	1.1416	0.849191	2.11138	0	0	0	WBGene00013615	pseudogene	fbxa-110	Y102A5C.8			Mutator
WBGene00018593	-1.80377	6.62259e-05	266.314	216.202	255.575	69.2044	71.4957	70.5206	WBGene00018593	NA	NA	0	0	0	0	0	0	WBGene00018593	protein_coding	F48B9.8	F48B9.8	Oogenic		Mutator	WAGO
WBGene00011305	-4.6505	6.65715e-05	32.3321	43.5407	52.6184	1.35695	3.57478	0	WBGene00011305	NA	NA	0	0	0	0	0	0	WBGene00011305	protein_coding	R186.1	R186.1
WBGene00018778	-1.57389	6.67912e-05	435.632	427.9	427.781	142.48	157.29	133.058	WBGene00018778	-1.65612	1	2.2832	0	1.40759	0	0.929551	0	WBGene00018778	protein_coding	F53H1.4	F53H1.4	Oogenic			WAGO	CSR-1
WBGene00044530	-2.26975	6.74825e-05	119.969	104.348	128.471	14.9264	29.7899	27.9421	WBGene00044530	-0.673216	1	0	0	0.703795	0	0	0	WBGene00044530	protein_coding	F32D1.11	F32D1.11		Spermatogenic	Mutator	WAGO
WBGene00009440	-2.15273	6.80656e-05	140.389	127.619	134.621	27.139	22.6403	41.2479	WBGene00009440	-2.62897	1	1.1416	2.54757	0	0	0	0	WBGene00009440	protein_coding	idhg-1	F35G12.2					CSR-1
WBGene00021174	1.91257	6.92296e-05	38.288	47.2942	45.7849	180.474	151.332	164.992	WBGene00021174	1.25034	1	0	0	0	1.34801	0	0	WBGene00021174	protein_coding	fbxb-99	Y8A9A.5				WAGO
WBGene00003588	-2.0352	6.94243e-05	159.108	138.129	168.106	39.3515	34.5562	39.9173	WBGene00003588	0.288564	1	0	0	0.703795	0	0.929551	0	WBGene00003588	protein_coding	nex-1	ZC155.1					CSR-1
WBGene00000196	-1.71807	6.99179e-05	274.823	290.522	301.36	80.06	98.9023	83.8264	WBGene00000196	-1.43834	1	0	0.849191	0.703795	0	0	0	WBGene00000196	protein_coding	aars-1	W02B12.6					CSR-1
WBGene00003219	1.77147	7.17151e-05	63.8134	65.3111	63.5521	233.395	198.996	226.198	WBGene00003219	NA	NA	0	0	0	0	0	0	WBGene00003219	protein_coding	mes-1	F54F7.5	Oogenic		Mutator	WAGO
WBGene00022745	-2.12157	7.23049e-05	163.362	145.636	142.821	18.9973	46.4722	37.2562	WBGene00022745	NA	NA	0	0	0	0	0	0	WBGene00022745	protein_coding	ZK470.2	ZK470.2			Mutator	WAGO
WBGene00007401	2.47887	7.32046e-05	13.6135	12.7619	13.6671	58.3488	84.6032	79.8346	WBGene00007401	NA	NA	0	0	0	0	0	0	WBGene00007401	protein_coding	C07A9.5	C07A9.5
LONGPAL1	1.53689	7.32777e-05	142.942	152.392	146.922	407.085	437.315	439.09	LONGPAL1	0.288564	1	1.1416	0	0	0	0	0.99224	LONGPAL1	transposon
WBGene00018661	-3.00146	7.84951e-05	59.5591	58.5547	69.019	13.5695	2.38319	7.98346	WBGene00018661	NA	NA	0	0	0	0	0	0	WBGene00018661	protein_coding	F52C6.4	F52C6.4			Mutator
WBGene00018659	-1.84334	7.98161e-05	223.772	201.939	248.742	69.2044	65.5377	53.2231	WBGene00018659	NA	NA	0	0	0	0	0	0	WBGene00018659	protein_coding	F52C6.2	F52C6.2			Mutator	WAGO
WBGene00013914	2.28966	8.03568e-05	22.9728	19.5182	14.3505	100.414	82.22	93.1404	WBGene00013914	NA	NA	0	0	0	0	0	0	WBGene00013914	protein_coding	lgc-37	ZC482.5
WBGene00015163	-2.53117	8.08531e-05	81.6811	78.8237	92.2531	17.6403	16.6823	9.31404	WBGene00015163	NA	NA	0	0	0	0	0	0	WBGene00015163	protein_coding	B0361.9	B0361.9				WAGO
WBGene00017365	2.57931	8.54675e-05	11.061	15.014	7.51692	69.2044	69.1125	61.2065	WBGene00017365	NA	NA	0	0	0	0	0	0	WBGene00017365	protein_coding	F10G2.4	F10G2.4				WAGO
WBGene00003025	-1.43753	8.5656e-05	880.624	803.251	767.409	317.526	313.389	272.768	WBGene00003025	0.708769	1	1.1416	0	0.703795	0	1.8591	0.99224	WBGene00003025	protein_coding	lin-40	T27C4.4					CSR-1
WBGene00017620	-2.17437	8.84806e-05	124.223	136.628	121.637	17.6403	34.5562	31.9338	WBGene00017620	-0.673216	1	0	0	0.703795	0	0	0	WBGene00017620	protein_coding	tofu-2	F20A1.9					CSR-1
WBGene00001727	3.1086	8.93076e-05	2.55253	6.75632	6.15021	43.4224	56.0049	35.9256	WBGene00001727	NA	NA	0	0	0	0	0	0	WBGene00001727	protein_coding	grl-18	T05C3.4
WBGene00016131	-2.26703	9.01937e-05	103.803	106.6	111.387	17.6403	25.0235	23.9504	WBGene00016131	-0.673216	1	0	0.849191	0	0	0	0	WBGene00016131	protein_coding	C26B9.1	C26B9.1	Oogenic		Mutator	WAGO
WBGene00022620	-2.29037	9.05544e-05	111.461	108.101	96.3532	25.782	20.2571	18.6281	WBGene00022620	NA	NA	0	0	0	0	0	0	WBGene00022620	protein_coding	rde-8	ZC477.5	Oogenic				CSR-1
WBGene00004117	-1.78968	9.10861e-05	232.281	240.225	226.191	67.8474	73.8789	59.876	WBGene00004117	1.25034	1	0	0	0	0	0	0.99224	WBGene00004117	protein_coding	sin-3	F02E9.4					CSR-1
WBGene00022485	1.41335	9.13954e-05	301.199	277.76	284.96	815.526	713.765	771.735	WBGene00022485	NA	NA	0	0	0	0	0	0	WBGene00022485	protein_coding	fbxa-63	Y119D3B.7			Mutator	WAGO				NRDE-3
WBGene00002136	-2.19873	9.17572e-05	115.715	117.86	127.788	35.2807	23.8319	19.9587	WBGene00002136	-1.05646	1	2.2832	1.69838	4.22277	0	3.71821	0	WBGene00002136	protein_coding	inx-14	F07A5.1					CSR-1
WBGene00001763	-3.78881	9.31858e-05	160.81	134.376	157.172	6.78474	3.57478	22.6198	WBGene00001763	NA	NA	0	0	0	0	0	0	WBGene00001763	protein_coding	gst-15	F37B1.4		Spermatogenic		WAGO
WBGene00044702	-2.42475	9.83532e-05	100.4	86.3307	91.5697	24.4251	11.9159	15.9669	WBGene00044702	-0.673216	1	1.1416	0	0	0	0	0	WBGene00044702	pseudogene	F46C3.4	F46C3.4	Oogenic		Mutator
WBGene00016842	-2.73789	9.95554e-05	66.3659	65.3111	75.1692	10.8556	7.14957	13.3058	WBGene00016842	-0.673216	1	0	0.849191	0	0	0	0	WBGene00016842	protein_coding	npr-35	C50F7.1				WAGO
WBGene00006331	2.76302	0.000101558	9.35929	7.50702	7.51692	43.4224	57.1965	63.8677	WBGene00006331	NA	NA	0	0	0	0	0	0	WBGene00006331	protein_coding	sup-26	R10E4.2
WBGene00045053	-2.74035	0.000103739	69.7693	69.0646	66.9689	6.78474	14.2991	9.31404	WBGene00045053	NA	NA	0	0	0	0	0	0	WBGene00045053	protein_coding	K12C11.7	K12C11.7				WAGO
WBGene00008178	-1.86299	0.000103739	199.949	198.936	193.39	61.0627	46.4722	55.8842	WBGene00008178	1.25034	1	0	0	0	0	0.929551	0	WBGene00008178	protein_coding	C48D1.5	C48D1.5
WBGene00016150	-2.06648	0.000104535	169.318	131.373	136.671	32.5668	38.131	33.2644	WBGene00016150	1.25034	1	0	0	0	0	0.929551	0	WBGene00016150	protein_coding	hint-3	C26F1.7			Mutator
WBGene00017913	3.52039	0.000105018	6.80676	1.5014	3.41678	17.6403	51.2386	62.5371	WBGene00017913	NA	NA	0	0	0	0	0	0	WBGene00017913	protein_coding	F29A7.3	F29A7.3
WBGene00000409	-2.03727	0.000105078	134.433	164.404	151.705	40.7085	29.7899	39.9173	WBGene00000409	-0.673216	1	1.1416	0	0	0	0	0	WBGene00000409	protein_coding	cdk-8	F39H11.3	Oogenic			WAGO	CSR-1
WBGene00012673	1.97639	0.000109742	40.8405	31.5295	33.4845	143.837	141.8	129.066	WBGene00012673	NA	NA	0	0	0	0	0	0	WBGene00012673	protein_coding	dyf-17	Y39B6A.11
WBGene00009783	-2.16789	0.000109851	120.82	123.115	140.088	32.5668	17.8739	35.9256	WBGene00009783	-2.37254	1	2.2832	0.849191	0	0	0	0	WBGene00009783	protein_coding	rer-1	F46C5.8					CSR-1		ALG-3/4
WBGene00009961	-4.82739	0.000111349	90.1895	106.6	101.137	1.35695	0	9.31404	WBGene00009961	NA	NA	0	0	0	0	0	0	WBGene00009961	protein_coding	cutl-7	F53B6.6				WAGO
WBGene00003472	-1.75415	0.000111401	238.237	273.255	263.092	89.5586	70.3041	70.5206	WBGene00003472	0.0689668	1	1.1416	0.849191	0	0	0	1.98448	WBGene00003472	protein_coding	mtk-1	B0414.7				WAGO	CSR-1
WBGene00016458	2.57879	0.000112605	9.35929	9.00842	13.6671	69.2044	53.6218	70.5206	WBGene00016458	NA	NA	0	0	0	0	0	0	WBGene00016458	protein_coding	C35E7.6	C35E7.6	Oogenic			WAGO
WBGene00007334	-2.71817	0.000112835	72.3218	64.5604	66.9689	10.8556	9.53276	10.6446	WBGene00007334	-0.673216	1	0	0.849191	0	0	0	0	WBGene00007334	protein_coding	C05C10.7	C05C10.7
WBGene00077500	-2.315	0.00011347	86.7862	112.605	107.287	18.9973	23.8319	18.6281	WBGene00077500	1.45825	1	0	0	0.703795	2.69601	0	0	WBGene00077500	protein_coding	C27H6.9	C27H6.9				WAGO	CSR-1
WBGene00044784	-2.0389	0.000113472	144.644	135.877	147.605	32.5668	39.3226	31.9338	WBGene00044784	-1.24756	1	1.1416	0.849191	2.81518	0	0	1.98448	WBGene00044784	protein_coding	F13H10.8	F13H10.8			Mutator		CSR-1
WBGene00013031	-2.41013	0.000115127	89.3387	92.3363	85.4195	18.9973	17.8739	13.3058	WBGene00013031	1.25034	1	0	0	0	1.34801	0	0	WBGene00013031	pseudogene	Y49E10.7	Y49E10.7		Spermatogenic
WBGene00009565	-1.74996	0.000115462	259.508	285.267	244.642	89.5586	78.6452	66.5289	WBGene00009565	0.413567	1	0	1.69838	0	1.34801	0	0.99224	WBGene00009565	protein_coding	F39H11.1	F39H11.1					CSR-1
WBGene00219685	2.37439	0.000119263	18.7186	13.5126	16.4006	61.0627	95.3276	94.471	WBGene00219685	-3.96503	0.01407	25.1152	35.666	21.1138	0	3.71821	0.99224	WBGene00219685	lincRNA	linc-75	F31A9.8						ERGO-1
WBGene00077495	2.39445	0.000122549	15.3152	14.2633	15.7172	59.7057	94.136	83.8264	WBGene00077495	NA	NA	0	0	0	0	0	0	WBGene00077495	protein_coding	Y20C6A.4	Y20C6A.4				WAGO
WBGene00018065	-1.69135	0.000124543	315.663	279.261	287.01	92.2725	98.9023	81.1652	WBGene00018065	1.89893	1	1.1416	0	0	2.69601	0.929551	0	WBGene00018065	protein_coding	F35F11.2	F35F11.2		Spermatogenic	Mutator	WAGO
WBGene00014954	-4.02337	0.000132593	45.0948	34.5323	45.1015	1.35695	5.95797	0	WBGene00014954	NA	NA	0	0	0	0	0	0	WBGene00014954	pseudogene	Y102A5C.5	Y102A5C.5
WBGene00012731	-2.74381	0.000142907	70.6201	71.3167	56.7186	9.49864	10.7244	9.31404	WBGene00012731	-0.673216	1	1.1416	0	0	0	0	0	WBGene00012731	protein_coding	Y39G8C.2	Y39G8C.2		Spermatogenic	Mutator	WAGO
WBGene00000648	-5.65812	0.000144211	43.3931	40.5379	46.4682	1.35695	0	1.33058	WBGene00000648	NA	NA	0	0	0	0	0	0	WBGene00000648	protein_coding	col-72	W09G10.1
WBGene00019703	2.73569	0.000144282	7.6576	8.25772	7.51692	54.2779	51.2386	50.5619	WBGene00019703	NA	NA	0	0	0	0	0	0	WBGene00019703	protein_coding	fbxb-41	M01D1.8
WBGene00077568	2.30742	0.000145741	23.8237	19.5182	11.6171	84.1308	82.22	102.454	WBGene00077568	NA	NA	0	0	0	0	0	0	WBGene00077568	pseudogene	C56A3.10	C56A3.10
WBGene00018819	1.82394	0.000148536	47.6473	52.5491	53.3018	191.33	190.655	162.33	WBGene00018819	-0.673216	1	0	0.849191	0	0	0	0	WBGene00018819	protein_coding	rog-1	F54D12.6	Oogenic
WBGene00020212	1.25405	0.000149677	1346.89	1402.31	1564.2	3521.28	3270.93	3510.06	WBGene00020212	-0.0435942	1	2.2832	2.54757	1.40759	0	4.64776	0.99224	WBGene00020212	protein_coding	T04D1.2	T04D1.2			Mutator	WAGO
WBGene00017954	-2.61562	0.000155376	62.1117	87.0814	71.7524	12.2125	11.9159	11.9752	WBGene00017954	-0.673216	1	0	0.849191	0	0	0	0	WBGene00017954	protein_coding	F31E8.4	F31E8.4	Oogenic		Mutator	WAGO
WBGene00044720	-2.33577	0.000156105	106.356	82.5772	109.337	13.5695	23.8319	21.2892	WBGene00044720	-2.24714	1	1.1416	1.69838	0	0	0	0	WBGene00044720	protein_coding	metl-2	Y53F4B.42
WBGene00016964	-2.3207	0.00015692	106.356	103.597	94.9865	25.782	10.7244	25.281	WBGene00016964	-0.673216	1	0	0.849191	0	0	0	0	WBGene00016964	protein_coding	C56C10.7	C56C10.7
WBGene00017507	1.28418	0.000157949	596.442	602.814	604.087	1456.01	1489.49	1446.34	WBGene00017507	-0.643932	1	0	0.849191	2.11138	0	1.8591	0	WBGene00017507	protein_coding	F16B4.5	F16B4.5			Mutator	WAGO
WBGene00007683	-2.28517	0.000159568	96.1455	93.8377	112.07	24.4251	16.6823	21.2892	WBGene00007683	2.21434	1	0	0	0	1.34801	0.929551	0	WBGene00007683	protein_coding	C18E9.2	C18E9.2
WBGene00019892	-2.00272	0.000161779	163.362	147.888	140.088	42.0654	29.7899	41.2479	WBGene00019892	-1.34395	1	0	0	1.40759	0	0	0	WBGene00019892	protein_coding	R05F9.9	R05F9.9				WAGO	CSR-1
WBGene00021655	-1.69545	0.000164863	298.646	297.278	256.942	85.4878	84.6032	93.1404	WBGene00021655	-1.34395	1	0	0	1.40759	0	0	0	WBGene00021655	protein_coding	Y48A5A.1	Y48A5A.1					CSR-1
WBGene00016335	3.59003	0.000167164	0.850845	5.25491	2.05007	33.9237	28.5983	37.2562	WBGene00016335	NA	NA	0	0	0	0	0	0	WBGene00016335	protein_coding	gba-1	C33C12.3
WBGene00219303	-3.45312	0.000168223	48.4981	51.7984	41.0014	0	3.57478	9.31404	WBGene00219303	NA	NA	0	0	0	0	0	0	WBGene00219303	pseudogene	Y13C8A.4	Y13C8A.4								NRDE-3
WBGene00004039	-1.72043	0.000173532	302.05	301.031	260.359	74.6322	107.244	78.504	WBGene00004039	-0.480639	1	0	0.849191	0.703795	0	0.929551	0	WBGene00004039	protein_coding	plc-4	R05G6.8				WAGO	CSR-1
WBGene00019997	1.86803	0.000175463	60.41	50.297	41.0014	210.327	157.29	183.62	WBGene00019997	0.288564	1	0	0.849191	0	0	0	0.99224	WBGene00019997	protein_coding	R10F2.6	R10F2.6		Spermatogenic	Mutator	WAGO
WBGene00006397	-2.38837	0.000182513	79.9794	88.5828	94.9865	17.6403	13.1075	19.9587	WBGene00006397	-0.673216	1	0	0.849191	0	0	0	0	WBGene00006397	protein_coding	taf-13	C14A4.10				WAGO	CSR-1
WBGene00017751	-2.40833	0.00018459	96.1455	75.8209	94.3032	10.8556	19.0655	19.9587	WBGene00017751	NA	NA	0	0	0	0	0	0	WBGene00017751	protein_coding	F23F12.3	F23F12.3			Mutator	WAGO
WBGene00016394	-3.50437	0.000185697	40.8405	43.5407	47.8349	5.42779	1.19159	5.32231	WBGene00016394	NA	NA	0	0	0	0	0	0	WBGene00016394	protein_coding	C34B2.9	C34B2.9				WAGO
WBGene00010581	-1.60996	0.000186119	347.145	349.076	400.447	130.267	120.351	109.107	WBGene00010581	-1.7893	1	3.42481	0	0.703795	1.34801	0	0	WBGene00010581	protein_coding	K05C4.4	K05C4.4			Mutator
WBGene00013446	-1.71436	0.000187507	253.552	249.984	253.525	73.2752	76.262	81.1652	WBGene00013446	-1.43834	1	0	0.849191	0.703795	0	0	0	WBGene00013446	protein_coding	Y66D12A.21	Y66D12A.21			Mutator
WBGene00004931	-2.5263	0.000189007	77.4269	76.5716	75.8525	8.14169	14.2991	17.2975	WBGene00004931	2.98371	1	0	0	0	0	2.78865	0.99224	WBGene00004931	protein_coding	sod-2	F10D11.1			Mutator	WAGO
WBGene00016737	-1.81434	0.000194071	196.545	215.451	202.957	51.564	65.5377	57.2148	WBGene00016737	-0.673216	1	1.1416	0	0	0	0	0	WBGene00016737	pseudogene	miro-2	C47C12.4				WAGO
WBGene00003607	-2.10579	0.00019613	131.03	123.866	144.872	43.4224	29.7899	19.9587	WBGene00003607	NA	NA	0	0	0	0	0	0	WBGene00003607	protein_coding	nhr-8	F33D4.1			Mutator	WAGO
WBGene00014871	1.52028	0.000200715	141.24	151.642	148.288	386.73	437.315	441.752	WBGene00014871	2.21434	1	0	0	0	1.34801	0.929551	0	WBGene00014871	protein_coding	Y37H9A.5	Y37H9A.5			Mutator	WAGO
WBGene00022177	-1.93078	0.000203259	175.274	162.152	177.673	31.2098	47.6638	55.8842	WBGene00022177	NA	NA	0	0	0	0	0	0	WBGene00022177	protein_coding	Y71H2AM.12	Y71H2AM.12			Mutator	WAGO
WBGene00001898	1.18085	0.000203779	7541.89	6691.76	7139.02	15803	16500	16138.6	WBGene00001898	0.613621	1	10.2744	9.3411	9.14933	10.784	20.4501	11.9069	WBGene00001898	protein_coding	his-24	M163.3			Mutator	WAGO
WBGene00007853	2.84421	0.000203995	5.95591	8.25772	5.46685	43.4224	53.6218	43.909	WBGene00007853	NA	NA	0	0	0	0	0	0	WBGene00007853	protein_coding	C31G12.4	C31G12.4
WBGene00001189	-1.95153	0.00020505	163.362	159.149	178.356	52.921	29.7899	47.9008	WBGene00001189	NA	NA	0	0	0	0	0	0	WBGene00001189	protein_coding	egl-21	F01D4.4			Mutator	WAGO
WBGene00020347	-1.94781	0.000227867	156.555	147.138	169.472	48.8501	35.7478	38.5867	WBGene00020347	-2.07589	1	1.1416	0.849191	2.81518	0	0	0.99224	WBGene00020347	protein_coding	ech-1.2	T08B2.7					CSR-1		ALG-3/4
WBGene00021853	-1.42002	0.000228699	1063.56	857.302	917.064	385.373	336.03	339.297	WBGene00021853	0.545708	1	2.2832	0.849191	0	1.34801	0.929551	1.98448	WBGene00021853	protein_coding	Y54F10AM.11	Y54F10AM.11	Oogenic
WBGene00009583	-1.49035	0.00023022	529.225	536.001	513.201	203.542	194.23	163.661	WBGene00009583	-2.52341	1	0	3.39676	0	0	0	0	WBGene00009583	protein_coding	aagr-3	F40F9.6			Mutator	WAGO	CSR-1
WBGene00021189	-4.41986	0.0002368	40.8405	35.283	34.1678	1.35695	2.38319	1.33058	WBGene00021189	-0.673216	1	1.1416	0	0	0	0	0	WBGene00021189	protein_coding
WBGene00018671	-5.54311	0.000245349	36.5863	42.79	41.0014	1.35695	0	1.33058	WBGene00018671	NA	NA	0	0	0	0	0	0	WBGene00018671	protein_coding	F52C6.14	F52C6.14			Mutator	WAGO
WBGene00019244	1.68928	0.00024702	85.9353	79.5744	75.8525	222.54	257.384	296.719	WBGene00019244	-1.72313	1	1.1416	0.849191	0	0	0	0	WBGene00019244	protein_coding	H25P19.1	H25P19.1	Oogenic				CSR-1
WBGene00021332	-1.80701	0.000252971	243.342	202.69	194.757	55.6349	64.3461	62.5371	WBGene00021332	-0.383519	1	0	0	1.40759	0	0	0.99224	WBGene00021332	protein_coding	Y34D9A.7	Y34D9A.7			Mutator	WAGO
WBGene00003692	3.51767	0.000264911	4.25422	2.25211	2.05007	24.4251	39.3226	31.9338	WBGene00003692	NA	NA	0	0	0	0	0	0	WBGene00003692	protein_coding	nhr-102	T06C12.6	Oogenic
WBGene00045077	1.18466	0.00027037	2601.88	2406.75	2447.78	5742.61	5539.72	5660.27	WBGene00045077	-0.923301	1	1.1416	3.39676	3.51897	2.69601	1.8591	0	WBGene00045077	pseudogene	Y71A12B.18	Y71A12B.18			Mutator
WBGene00001680	-1.85343	0.000274995	220.369	184.673	174.256	61.0627	50.047	49.2314	WBGene00001680	NA	NA	0	0	0	0	0	0	WBGene00001680	protein_coding	gpb-2	F52A8.2			Mutator	WAGO
WBGene00044517	1.57386	0.000276041	110.61	111.104	114.804	365.019	326.497	311.355	WBGene00044517	NA	NA	0	0	0	0	0	0	WBGene00044517	pseudogene	Y32G9A.13	Y32G9A.13				WAGO
WBGene00021972	2.30734	0.000276041	14.4644	16.5154	15.0338	66.4905	76.262	85.1569	WBGene00021972	-0.673216	1	1.1416	0	0	0	0	0	WBGene00021972	protein_coding	glb-31	Y57G7A.9
WBGene00014916	-2.55383	0.00028415	64.6642	83.3279	70.3857	10.8556	16.6823	9.31404	WBGene00014916	NA	NA	0	0	0	0	0	0	WBGene00014916	pseudogene	fbxa-124	Y53C10A.7
WBGene00011739	-2.46585	0.000285197	88.4879	69.0646	77.2193	14.9264	16.6823	10.6446	WBGene00011739	NA	NA	0	0	0	0	0	0	WBGene00011739	protein_coding	T12G3.4	T12G3.4	Oogenic			WAGO
WBGene00011144	-2.26939	0.00028577	96.9963	87.0814	102.503	21.7112	15.4907	22.6198	WBGene00011144	NA	NA	0	0	0	0	0	0	WBGene00011144	protein_coding	R08D7.4	R08D7.4					CSR-1
WBGene00219278	-6.36495	0.000294468	18.7186	18.7675	21.184	0	0	0	WBGene00219278	NA	NA	0	0	0	0	0	0	WBGene00219278	protein_coding	R09A8.9	R09A8.9
WBGene00017944	-2.02341	0.000303529	141.24	123.115	129.154	32.5668	30.9815	33.2644	WBGene00017944	-1.52727	1	0	1.69838	0	0	0	0	WBGene00017944	protein_coding	F31D5.1	F31D5.1			Mutator	WAGO
WBGene00013569	-2.5916	0.000314352	74.8743	68.3139	67.6523	18.9973	8.34116	7.98346	WBGene00013569	NA	NA	0	0	0	0	0	0	WBGene00013569	protein_coding	bath-36	Y75B12B.4
WBGene00009260	-2.46061	0.000316256	74.0235	78.073	74.4858	10.8556	15.4907	14.6363	WBGene00009260	NA	NA	0	0	0	0	0	0	WBGene00009260	protein_coding	calm-1	F30A10.1	Oogenic			WAGO
WBGene00003252	-3.8952	0.000318451	51.0507	33.0309	31.4344	2.7139	2.38319	2.66115	WBGene00003252	NA	NA	0	0	0	0	0	0	WBGene00003252	protein_coding	mig-21	F01F1.13		Spermatogenic
WBGene00021728	5.66284	0.000325439	0	0.750702	0.683356	23.0681	22.6403	30.6033	WBGene00021728	NA	NA	0	0	0	0	0	0	WBGene00021728	protein_coding	Y49F6C.6	Y49F6C.6
WBGene00020540	-1.48654	0.000329442	548.795	479.699	507.734	185.902	181.122	180.958	WBGene00020540	NA	NA	0	0	0	0	0	0	WBGene00020540	protein_coding	pals-25	T17A3.2	Oogenic		Mutator	WAGO
WBGene00016763	1.79628	0.000338517	49.349	46.5435	50.5684	164.191	171.59	172.975	WBGene00016763	-0.383519	1	0	0	1.40759	0	0	0.99224	WBGene00016763	protein_coding	C49A9.9	C49A9.9			Mutator
WBGene00019996	-2.53207	0.000339825	74.8743	64.5604	75.8525	10.8556	16.6823	9.31404	WBGene00019996	NA	NA	0	0	0	0	0	0	WBGene00019996	protein_coding	R10F2.5	R10F2.5				WAGO
WBGene00000536	-2.49478	0.000339867	80.8302	62.3083	82.6861	16.2834	10.7244	13.3058	WBGene00000536	NA	NA	0	0	0	0	0	0	WBGene00000536	protein_coding	clk-1	ZC395.2			Mutator	WAGO
WBGene00045017	3.81527	0.000341366	0	3.00281	2.73343	31.2098	25.0235	27.9421	WBGene00045017	NA	NA	0	0	0	0	0	0	WBGene00045017	pseudogene	F36H1.13	F36H1.13
WBGene00014109	-1.80063	0.000343611	207.606	210.197	203.64	46.1363	73.8789	57.2148	WBGene00014109	-0.673216	1	0	0	0.703795	0	0	0	WBGene00014109	protein_coding	chpf-1	ZK856.8					CSR-1
WBGene00000387	-1.73991	0.000348443	230.579	214.701	222.091	62.4196	66.7293	70.5206	WBGene00000387	0.288564	1	1.1416	0	0	0	0	0.99224	WBGene00000387	protein_coding	cdc-25.2	F16B4.8	Oogenic		Mutator	WAGO
WBGene00010555	3.40942	0.000348862	2.55253	3.00281	3.41678	31.2098	39.3226	25.281	WBGene00010555	-0.673216	1	0	0	0.703795	0	0	0	WBGene00010555	protein_coding	K04C1.5	K04C1.5	Oogenic			WAGO
WBGene00009574	2.3397	0.000359118	17.8677	10.5098	14.3505	69.2044	73.8789	71.8512	WBGene00009574	NA	NA	0	0	0	0	0	0	WBGene00009574	protein_coding	F40E10.6	F40E10.6	Oogenic
WBGene00010111	2.54669	0.00037235	5.95591	10.5098	13.6671	65.1335	63.1545	50.5619	WBGene00010111	NA	NA	0	0	0	0	0	0	WBGene00010111	protein_coding	F55D12.2	F55D12.2			Mutator
WBGene00011761	-2.1197	0.000379687	140.389	113.356	133.254	17.6403	26.2151	45.2396	WBGene00011761	-1.62157	1	1.1416	0	0.703795	0	0	0	WBGene00011761	protein_coding	T13H5.8	T13H5.8			Mutator
WBGene00022413	1.60213	0.000384705	106.356	96.8405	135.988	373.161	322.922	337.967	WBGene00022413	NA	NA	0	0	0	0	0	0	WBGene00022413	protein_coding	Y102A11A.3	Y102A11A.3			Mutator	WAGO
WBGene00004486	-2.93384	0.000385649	59.5591	46.5435	51.2517	4.07085	8.34116	7.98346	WBGene00004486	NA	NA	0	0	0	0	0	0	WBGene00004486	protein_coding	rps-17	T08B2.10
WBGene00016020	-1.76211	0.000391307	239.087	204.191	241.225	52.921	76.262	71.8512	WBGene00016020	-0.673216	1	1.1416	0	0	0	0	0	WBGene00016020	protein_coding	sptl-1	C23H3.4				WAGO	CSR-1
WBGene00016620	-2.58655	0.000413152	72.3218	66.0618	62.1854	9.49864	15.4907	7.98346	WBGene00016620	NA	NA	0	0	0	0	0	0	WBGene00016620	protein_coding	dhhc-9	C43H6.7	Oogenic			WAGO
WBGene00206421	2.43562	0.000418749	11.9118	10.5098	13.6671	65.1335	51.2386	79.8346	WBGene00206421	1.25034	1	0	0	0	0	0.929551	0	WBGene00206421	protein_coding	T26G10.8	T26G10.8
WBGene00006216	-3.4125	0.000421511	42.5422	40.5379	40.318	5.42779	4.76638	1.33058	WBGene00006216	NA	NA	0	0	0	0	0	0	WBGene00006216	protein_coding	str-172	Y17G9A.5				WAGO
WBGene00018315	2.64947	0.000423883	7.6576	9.00842	7.51692	42.0654	53.6218	55.8842	WBGene00018315	1.25034	1	0	0	0	0	0	0.99224	WBGene00018315	protein_coding	F41H10.2	F41H10.2		Spermatogenic		WAGO
WBGene00015324	-1.949	0.000424452	159.959	138.129	150.338	31.2098	35.7478	49.2314	WBGene00015324	NA	NA	0	0	0	0	0	0	WBGene00015324	protein_coding	C02B8.6	C02B8.6	Oogenic			WAGO
WBGene00016703	-2.46823	0.000432	65.515	72.8181	88.8363	14.9264	16.6823	9.31404	WBGene00016703	NA	NA	0	0	0	0	0	0	WBGene00016703	protein_coding	rdl-1	C46A5.8			Mutator	WAGO
WBGene00004267	-6.07345	0.000434743	33.1829	33.0309	27.3343	0	1.19159	0	WBGene00004267	NA	NA	0	0	0	0	0	0	WBGene00004267	protein_coding	rab-3	C18A3.6
WBGene00015326	-1.87191	0.000435107	193.142	177.916	174.939	65.1335	34.5562	50.5619	WBGene00015326	-2.03241	1	0	1.69838	0.703795	0	0	0	WBGene00015326	protein_coding	ivd-1	C02B10.1					CSR-1
WBGene00007419	1.87724	0.000448514	40.8405	36.0337	51.2517	160.12	133.459	179.628	WBGene00007419	NA	NA	0	0	0	0	0	0	WBGene00007419	protein_coding	C07E3.9	C07E3.9		Spermatogenic		WAGO
WBGene00017608	-1.84329	0.000453333	205.054	172.661	189.29	37.9946	63.1545	55.8842	WBGene00017608	0.288564	1	0	0.849191	0	0	0	0.99224	WBGene00017608	protein_coding	ints-9	F19F10.12					CSR-1
WBGene00003476	-1.64841	0.000459052	296.945	269.502	296.577	97.7003	77.4536	101.124	WBGene00003476	-0.673216	1	0	0.849191	0	0	0	0	WBGene00003476	protein_coding	mtm-3	T24A11.1	Oogenic				CSR-1
WBGene00013363	3.05102	0.00046046	4.25422	5.25491	4.10014	36.6376	29.7899	46.5702	WBGene00013363	NA	NA	0	0	0	0	0	0	WBGene00013363	pseudogene	nhr-240	Y60A3A.15
WBGene00206355	4.26874	0.000467243	0	2.25211	1.36671	23.0681	22.6403	26.6115	WBGene00206355	NA	NA	0	0	0	0	0	0	WBGene00206355	protein_coding	C34C6.10	C34C6.10		Spermatogenic
WBGene00021304	2.30662	0.000469619	12.7627	19.5182	12.9838	63.7766	73.8789	86.4875	WBGene00021304	NA	NA	0	0	0	0	0	0	WBGene00021304	protein_coding	nphp-2	Y32G9A.6			Mutator	WAGO
WBGene00018038	-2.34089	0.000484636	90.1895	81.0758	88.153	9.49864	25.0235	15.9669	WBGene00018038	-1.43834	1	0	0.849191	0.703795	0	0	0	WBGene00018038	protein_coding	F35C8.8	F35C8.8			Mutator	WAGO
MIRAGE1	1.20521	0.000494321	1963.75	1897.77	1737.78	4376.16	4244.46	4279.14	MIRAGE1	0.26751	1	2.2832	2.54757	2.81518	1.34801	4.64776	2.97672	MIRAGE1	transposon
WBGene00012632	1.67574	0.000505123	80.8302	72.0674	66.9689	259.177	216.87	224.868	WBGene00012632	-0.673216	1	0	0	0.703795	0	0	0	WBGene00012632	protein_coding	Y38H6C.20	Y38H6C.20			Mutator	WAGO
WBGene00022698	-6.25383	0.000505844	20.4203	12.7619	21.184	0	0	0	WBGene00022698	NA	NA	0	0	0	0	0	0	WBGene00022698	protein_coding	ZK353.2	ZK353.2
WBGene00022761	-6.23393	0.000511315	18.7186	15.7647	19.134	0	0	0	WBGene00022761	0.956919	1	0	3.39676	0	4.04402	1.8591	0.99224	WBGene00022761	protein_coding	ZK546.4	ZK546.4		Spermatogenic					ALG-3/4
WBGene00011891	-4.01861	0.000512391	35.7355	35.283	33.4845	4.07085	2.38319	0	WBGene00011891	NA	NA	0	0	0	0	0	0	WBGene00011891	protein_coding	del-6	T21C9.3
WBGene00022145	-2.22276	0.000512872	95.2946	122.364	88.153	23.0681	27.4067	14.6363	WBGene00022145	NA	NA	0	0	0	0	0	0	WBGene00022145	protein_coding	Y71G12B.5	Y71G12B.5			Mutator	WAGO
WBGene00001791	-2.10751	0.000518191	108.057	107.35	106.604	27.139	26.2151	21.2892	WBGene00001791	-0.673216	1	0	0.849191	0	0	0	0	WBGene00001791	protein_coding	gst-43	Y71F9AL.5				WAGO
WBGene00017829	-3.20106	0.000520086	39.9897	45.0421	45.7849	5.42779	2.38319	6.65289	WBGene00017829	NA	NA	0	0	0	0	0	0	WBGene00017829	protein_coding	F26F4.9	F26F4.9		Spermatogenic
WBGene00008203	5.54909	0.000520086	0.850845	0	0.683356	20.3542	23.8319	26.6115	WBGene00008203	NA	NA	0	0	0	0	0	0	WBGene00008203	protein_coding	clec-198	C49C3.13
WBGene00012237	1.38138	0.000528103	358.206	416.64	470.149	1046.21	1185.64	1017.89	WBGene00012237	1.25034	1	0	0	0	1.34801	0	0	WBGene00012237	protein_coding	W04A8.2	W04A8.2			Mutator	WAGO
WBGene00001704	-2.83764	0.000532279	49.349	58.5547	58.0853	13.5695	7.14957	2.66115	WBGene00001704	-0.673216	1	0	0	0.703795	0	0	0	WBGene00001704	protein_coding	grd-15	Y87G2A.15				WAGO
WBGene00011268	-2.00489	0.000538896	136.135	120.112	130.521	27.139	39.3226	29.2727	WBGene00011268	NA	NA	0	0	0	0	0	0	WBGene00011268	protein_coding	pde-12	R17.2					CSR-1
WBGene00020112	-1.78898	0.00054369	196.545	200.437	190.656	44.7793	57.1965	67.8594	WBGene00020112	1.25034	1	0	0	0	0	0	0.99224	WBGene00020112	protein_coding	pfd-5	R151.9					CSR-1
WBGene00010472	-2.61654	0.000560049	62.9625	58.5547	75.1692	13.5695	14.2991	3.99173	WBGene00010472	NA	NA	0	0	0	0	0	0	WBGene00010472	protein_coding	cdr-7	K01D12.13	Oogenic		Mutator	WAGO
WBGene00013037	2.41692	0.000567866	11.061	13.5126	11.6171	71.9183	47.6638	74.5123	WBGene00013037	NA	NA	0	0	0	0	0	0	WBGene00013037	protein_coding	Y49E10.18	Y49E10.18
WBGene00012953	-3.51264	0.000571276	31.4813	40.5379	45.7849	6.78474	2.38319	1.33058	WBGene00012953	NA	NA	0	0	0	0	0	0	WBGene00012953	protein_coding	fbxa-216	Y47H9C.10		Spermatogenic	Mutator	WAGO
WBGene00219620	4.51606	0.000578611	0.850845	0	2.05007	24.4251	19.0655	25.281	WBGene00219620	NA	NA	0	0	0	0	0	0	WBGene00219620	lincRNA	linc-74	Y48B6A.24
WBGene00009120	1.31804	0.000584219	399.897	408.382	440.081	1023.14	1081.97	1009.91	WBGene00009120	-0.567157	1	0	1.69838	0	1.34801	0	0	WBGene00009120	protein_coding	F25H2.6	F25H2.6					CSR-1
WBGene00000270	-2.12872	0.000586365	114.864	108.852	105.237	27.139	15.4907	33.2644	WBGene00000270	-0.383037	1	0	0	1.40759	0	0.929551	0	WBGene00000270	protein_coding	bre-5	T12G3.8			Mutator
WBGene00006423	-2.39591	0.000593067	65.515	78.073	86.1029	12.2125	16.6823	14.6363	WBGene00006423	NA	NA	0	0	0	0	0	0	WBGene00006423	protein_coding	asd-2	T21G5.5				WAGO
WBGene00009511	1.13421	0.000630276	17301.9	16126.6	16617.2	36387.9	36391.3	37060.6	WBGene00009511	0.472021	1	19.4072	15.2854	14.0759	28.3081	20.4501	18.8526	WBGene00009511	protein_coding	F37H8.2	F37H8.2		Spermatogenic	Mutator	WAGO
WBGene00013561	-2.0053	0.000640749	137.837	110.353	129.838	31.2098	30.9815	31.9338	WBGene00013561	NA	NA	0	0	0	0	0	0	WBGene00013561	protein_coding	Y75B8A.31	Y75B8A.31			Mutator	WAGO
WBGene00016427	1.547	0.000652134	129.328	119.362	103.187	344.665	357.478	322	WBGene00016427	0.288564	1	0	0	0.703795	0	0	0.99224	WBGene00016427	protein_coding	C34H4.5	C34H4.5	Oogenic
WBGene00012682	5.50038	0.000670773	0	0.750702	0.683356	21.7112	25.0235	21.2892	WBGene00012682	NA	NA	0	0	0	0	0	0	WBGene00012682	protein_coding	asp-16	Y39B6A.23
WBGene00206529	-5.32724	0.00068111	42.5422	29.2774	32.1177	0	0	2.66115	WBGene00206529	NA	NA	0	0	0	0	0	0	WBGene00206529	protein_coding	C04A2.15	C04A2.15
WBGene00006617	-1.4397	0.000695693	547.944	524.741	537.118	203.542	189.464	200.917	WBGene00006617	-1.79297	1	1.1416	0	2.81518	0	0.929551	0	WBGene00006617	protein_coding	tars-1	C47D12.6					CSR-1
WBGene00021889	3.16929	0.000704086	5.10507	2.25211	4.78349	43.4224	45.2806	19.9587	WBGene00021889	NA	NA	0	0	0	0	0	0	WBGene00021889	pseudogene	Y54G2A.24	Y54G2A.24		Spermatogenic
WBGene00015765	1.69926	0.000705952	57.0066	66.0618	60.1354	206.256	197.805	191.603	WBGene00015765	-0.480964	1	0	0.849191	0.703795	0	0	0.99224	WBGene00015765	protein_coding	C14C11.1	C14C11.1		Spermatogenic		WAGO
WBGene00003102	-3.38881	0.000707023	40.8405	39.7872	39.6347	1.35695	8.34116	1.33058	WBGene00003102	NA	NA	0	0	0	0	0	0	WBGene00003102	protein_coding	mab-5	C08C3.3				WAGO
WBGene00009512	-2.38091	0.000707023	83.3828	80.3251	64.9188	12.2125	14.2991	17.2975	WBGene00009512	NA	NA	0	0	0	0	0	0	WBGene00009512	protein_coding	bigr-1	F37H8.3			Mutator	WAGO
WBGene00007454	1.55041	0.000733793	140.389	132.874	112.754	370.447	425.399	329.983	WBGene00007454	0.288564	1	0	0.849191	0	1.34801	0	0	WBGene00007454	protein_coding	C08F11.7	C08F11.7		Spermatogenic	Mutator	WAGO
WBGene00006722	-1.75318	0.000735644	216.115	186.925	230.291	66.4905	67.9209	53.2231	WBGene00006722	-0.673216	1	0	0.849191	0	0	0	0	WBGene00006722	protein_coding	ubh-2	Y40G12A.2					CSR-1
WBGene00007652	-5.32328	0.000742874	36.5863	24.0225	42.3681	0	1.19159	1.33058	WBGene00007652	NA	NA	0	0	0	0	0	0	WBGene00007652	protein_coding	C17G1.5	C17G1.5				WAGO
WBGene00020638	2.12699	0.000791991	22.9728	18.7675	17.7673	74.6322	90.5612	93.1404	WBGene00020638	NA	NA	0	0	0	0	0	0	WBGene00020638	protein_coding	fbxa-43	T20H9.2
WBGene00015814	-1.63838	0.000794373	279.928	294.275	307.51	118.055	76.262	90.4792	WBGene00015814	-0.190287	1	3.42481	2.54757	0.703795	4.04402	0.929551	0.99224	WBGene00015814	protein_coding	oatr-1	C16A3.10		Spermatogenic	Mutator				ALG-3/4
WBGene00010783	-1.75489	0.000807366	210.159	211.698	198.857	66.4905	71.4957	45.2396	WBGene00010783	NA	NA	0	0	0	0	0	0	WBGene00010783	protein_coding	mrpl-36	K11H3.6			Mutator
WBGene00009204	-1.76961	0.000820812	188.888	209.446	177.673	52.921	54.8133	61.2065	WBGene00009204	-0.402166	1	0	2.54757	0	0	1.8591	0	WBGene00009204	protein_coding	pigg-1	F28C6.4			Mutator	WAGO
WBGene00016965	-2.90983	0.000843838	45.0948	48.7956	60.8187	1.35695	5.95797	13.3058	WBGene00016965	NA	NA	0	0	0	0	0	0	WBGene00016965	protein_coding	C56C10.9	C56C10.9
WBGene00008611	3.18131	0.000851634	0.850845	6.00562	4.78349	23.0681	34.5562	50.5619	WBGene00008611	NA	NA	0	0	0	0	0	0	WBGene00008611	protein_coding	fbxb-68	F09C3.3
WBGene00014256	-3.1312	0.000888016	39.1389	49.5463	45.1015	1.35695	10.7244	2.66115	WBGene00014256	NA	NA	0	0	0	0	0	0	WBGene00014256	protein_coding	ZK1320.7	ZK1320.7
WBGene00271706	-2.59236	0.000890888	59.5591	55.5519	64.2355	13.5695	7.14957	9.31404	WBGene00271706	NA	NA	0	0	0	0	0	0	WBGene00271706	protein_coding	D2089.8	D2089.8
WBGene00010836	-2.50641	0.000903737	65.515	63.059	61.5021	9.49864	13.1075	10.6446	WBGene00010836	NA	NA	0	0	0	0	0	0	WBGene00010836	protein_coding	M03B6.4	M03B6.4	Oogenic			WAGO
WBGene00206492	-2.32033	0.00090979	81.6811	68.3139	82.0028	16.2834	14.2991	15.9669	WBGene00206492	NA	NA	0	0	0	0	0	0	WBGene00206492	protein_coding	F11D11.21	F11D11.21								NRDE-3
WBGene00020563	-2.86061	0.000925478	42.5422	60.0562	56.7186	2.7139	4.76638	14.6363	WBGene00020563	-0.673216	1	0	0	0.703795	0	0	0	WBGene00020563	protein_coding	T19C3.5	T19C3.5		Spermatogenic
WBGene00016931	1.48971	0.000955354	129.328	135.877	145.555	374.518	371.777	409.818	WBGene00016931	-0.673216	1	0	0	0.703795	0	0	0	WBGene00016931	protein_coding	C54G6.2	C54G6.2			Mutator	WAGO
WBGene00014027	-1.43256	0.000982672	553.049	521.738	537.801	189.973	212.104	194.264	WBGene00014027	-2.99356	1	0	2.54757	2.11138	0	0	0	WBGene00014027	protein_coding	tpk-1	ZK637.9			Mutator
WBGene00012303	3.00775	0.000982672	6.80676	3.75351	3.41678	24.4251	39.3226	46.5702	WBGene00012303	NA	NA	0	0	0	0	0	0	WBGene00012303	protein_coding	W06D11.5	W06D11.5
WBGene00011965	-2.11549	0.000997195	91.8912	108.101	95.6699	21.7112	23.8319	22.6198	WBGene00011965	NA	NA	0	0	0	0	0	0	WBGene00011965	protein_coding	T23G7.2	T23G7.2
WBGene00006750	1.18177	0.00103775	1660	1574.22	1584.02	3652.91	3621.26	3651.1	WBGene00006750	0.481574	1	3.42481	1.69838	1.40759	4.04402	0	4.9612	WBGene00006750	protein_coding	unc-10	T10A3.1			Mutator	WAGO
WBGene00007187	-1.75513	0.00104689	197.396	195.933	187.923	54.2779	69.1125	47.9008	WBGene00007187	-0.673216	1	0	0	0.703795	0	0	0	WBGene00007187	protein_coding	tag-342	B0464.8					CSR-1
WBGene00017252	1.57424	0.00105589	83.3828	96.8405	105.92	274.104	288.366	292.727	WBGene00017252	1.67383	1	1.1416	0	0	0	0	2.97672	WBGene00017252	protein_coding	sdz-10	F08D12.9			Mutator	WAGO
WBGene00011231	-2.56839	0.00106691	57.8574	69.0646	56.0352	12.2125	13.1075	5.32231	WBGene00011231	NA	NA	0	0	0	0	0	0	WBGene00011231	protein_coding	R11A5.3	R11A5.3			Mutator	WAGO
WBGene00077770	2.7275	0.00110738	8.50845	7.50702	4.10014	51.564	46.4722	33.2644	WBGene00077770	NA	NA	0	0	0	0	0	0	WBGene00077770	protein_coding	M04D5.3	M04D5.3
WBGene00021451	2.3074	0.00111985	9.35929	13.5126	16.4006	59.7057	72.6873	63.8677	WBGene00021451	NA	NA	0	0	0	0	0	0	WBGene00021451	protein_coding	mltn-8	Y39D8B.3				WAGO
WBGene00017738	-1.66449	0.00112773	273.121	260.494	226.191	66.4905	84.6032	87.8181	WBGene00017738	-0.160841	1	3.42481	0	0	0	0	2.97672	WBGene00017738	protein_coding	tipn-1	F23C8.9					CSR-1
WBGene00014077	-6.03888	0.00113338	14.4644	18.0168	14.3505	0	0	0	WBGene00014077	NA	NA	0	0	0	0	0	0	WBGene00014077	protein_coding	ZK792.4	ZK792.4				WAGO
WBGene00219741	-1.81832	0.00113338	165.064	186.174	168.106	43.4224	40.5142	63.8677	WBGene00219741	NA	NA	0	0	0	0	0	0	WBGene00219741	lincRNA	linc-77	W03D2.12
WBGene00010919	1.1674	0.00113523	3889.21	3906.65	3782.38	9212.32	8411.47	8382.64	WBGene00010919	1.81888	1	2.2832	0.849191	4.22277	10.784	8.36596	7.93792	WBGene00010919	protein_coding	M117.3	M117.3			Mutator	WAGO
WBGene00003664	-5.19411	0.00115016	29.7796	32.2802	32.1177	0	1.19159	1.33058	WBGene00003664	NA	NA	0	0	0	0	0	0	WBGene00003664	protein_coding	nhr-74	C27C7.3
WBGene00017138	-1.44111	0.00118379	507.103	477.446	513.201	181.831	183.506	186.281	WBGene00017138	0.288564	1	0	0	0.703795	1.34801	0	0	WBGene00017138	protein_coding	EEED8.10	EEED8.10					CSR-1
WBGene00020466	-1.61347	0.00118921	282.48	291.272	263.092	104.485	90.5612	78.504	WBGene00020466	-2.11242	1	1.1416	1.69838	2.11138	0	0.929551	0	WBGene00020466	protein_coding	sld-2	T12F5.1					CSR-1
WBGene00010043	-4.55828	0.00119184	35.7355	33.7816	21.8674	1.35695	1.19159	1.33058	WBGene00010043	NA	NA	0	0	0	0	0	0	WBGene00010043	protein_coding	F54C9.7	F54C9.7				WAGO
WBGene00004732	-1.54627	0.00121234	345.443	315.295	347.145	107.199	120.351	117.091	WBGene00004732	-0.244911	1	2.2832	0	1.40759	0	0	2.97672	WBGene00004732	protein_coding	sax-7	C18F3.2					CSR-1
WBGene00008747	4.41214	0.00122009	0	3.00281	0	21.7112	22.6403	19.9587	WBGene00008747	NA	NA	0	0	0	0	0	0	WBGene00008747	protein_coding	phf-31	F13E6.3	Oogenic
WBGene00019770	-2.68388	0.00122875	77.4269	67.5632	45.1015	1.35695	11.9159	15.9669	WBGene00019770	NA	NA	0	0	0	0	0	0	WBGene00019770	protein_coding	M04F3.4	M04F3.4				WAGO
WBGene00014201	6.30531	0.00123747	0	0	0	9.49864	15.4907	7.98346	WBGene00014201	-1.72313	1	1.1416	0.849191	0	0	0	0	WBGene00014201	protein_coding	ZK1053.6	ZK1053.6		Spermatogenic					ALG-3/4
WBGene00016457	1.80805	0.00125071	34.0338	44.2914	49.885	149.264	140.608	162.33	WBGene00016457	NA	NA	0	0	0	0	0	0	WBGene00016457	protein_coding	C35E7.5	C35E7.5	Oogenic		Mutator		CSR-1
WBGene00018240	-1.87904	0.00125392	142.091	162.152	178.356	29.8529	42.8974	58.5454	WBGene00018240	NA	NA	0	0	0	0	0	0	WBGene00018240	protein_coding	cox-17	F40G9.2					CSR-1
WBGene00010812	-1.69494	0.00125392	296.945	226.712	246.692	69.2044	69.1125	99.7933	WBGene00010812	-0.673216	1	0	0	0.703795	0	0	0	WBGene00010812	protein_coding	mrpl-35	M01F1.6					CSR-1
WBGene00044439	-1.45488	0.0012627	491.788	487.206	495.433	204.899	175.164	158.339	WBGene00044439	-0.673216	1	1.1416	0	0	0	0	0	WBGene00044439	protein_coding	Y51H7C.15	Y51H7C.15	Oogenic		Mutator	WAGO	CSR-1			NRDE-3
WBGene00009713	-2.13052	0.00126659	96.9963	105.849	85.4195	27.139	21.4487	17.2975	WBGene00009713	-2.46687	1	0	2.54757	0.703795	0	0	0	WBGene00009713	protein_coding	F44G4.3	F44G4.3			Mutator	WAGO
WBGene00018241	-2.19524	0.0012792	79.9794	88.5828	85.4195	18.9973	16.6823	19.9587	WBGene00018241	NA	NA	0	0	0	0	0	0	WBGene00018241	protein_coding	F40G9.5	F40G9.5			Mutator	WAGO
WBGene00022236	3.05875	0.00129295	4.25422	6.75632	1.36671	31.2098	35.7478	34.595	WBGene00022236	NA	NA	0	0	0	0	0	0	WBGene00022236	protein_coding	Y73B6BL.12	Y73B6BL.12
WBGene00018912	2.59457	0.0012948	5.95591	8.25772	8.20028	44.7793	48.8554	42.5785	WBGene00018912	NA	NA	0	0	0	0	0	0	WBGene00018912	protein_coding	F56A4.4	F56A4.4
WBGene00012033	-1.41895	0.00132939	548.795	572.035	532.335	192.687	213.295	211.562	WBGene00012033	-2.53438	1	2.2832	0.849191	3.51897	0	0	0.99224	WBGene00012033	protein_coding	T26C5.3	T26C5.3			Mutator		CSR-1
WBGene00013426	4.37965	0.00134193	1.70169	1.5014	0	16.2834	29.7899	17.2975	WBGene00013426	NA	NA	0	0	0	0	0	0	WBGene00013426	protein_coding	Y66A7A.7	Y66A7A.7
WBGene00013718	-1.78388	0.00135625	193.993	172.661	176.989	67.8474	44.089	46.5702	WBGene00013718	-3.00437	1	3.42481	0	1.40759	0	0	0	WBGene00013718	protein_coding	pdpr-1	Y106G6H.5				WAGO
WBGene00017462	-2.81998	0.00142203	41.6914	53.2998	49.885	8.14169	9.53276	2.66115	WBGene00017462	NA	NA	0	0	0	0	0	0	WBGene00017462	protein_coding	F14D2.14	F14D2.14				WAGO
WBGene00014259	-2.55612	0.00142541	58.7083	60.8069	55.3519	14.9264	8.34116	6.65289	WBGene00014259	NA	NA	0	0	0	0	0	0	WBGene00014259	protein_coding	ZK1320.11	ZK1320.11				WAGO
WBGene00021751	1.73713	0.00142541	49.349	54.0505	48.5183	184.545	172.781	149.025	WBGene00021751	-0.673216	1	0	0	0.703795	0	0	0	WBGene00021751	protein_coding	Y50D7A.1	Y50D7A.1			Mutator
WBGene00019925	3.08163	0.00148608	0.850845	6.00562	4.78349	25.782	41.7058	33.2644	WBGene00019925	NA	NA	0	0	0	0	0	0	WBGene00019925	protein_coding	fbxc-31	R07C3.9
WBGene00021312	1.92124	0.00151329	28.0779	35.283	31.4344	93.6295	128.692	137.049	WBGene00021312	-0.673216	1	1.1416	0	0	0	0	0	WBGene00021312	protein_coding	szy-2	Y32H12A.4					CSR-1
WBGene00002264	-2.15732	0.00153184	93.5929	90.8349	79.9527	16.2834	21.4487	21.2892	WBGene00002264	-0.673216	1	0	0	0.703795	0	0	0	WBGene00002264	protein_coding	lec-1	W09H1.6			Mutator
WBGene00016882	1.4288	0.00153683	191.44	160.65	181.773	464.076	492.129	479.008	WBGene00016882	-0.750716	1	1.1416	0.849191	0	0	0	0.99224	WBGene00016882	protein_coding	C52E2.3	C52E2.3			Mutator	WAGO
WBGene00022685	1.26279	0.00156549	547.093	528.494	527.551	1244.32	1303.6	1295.98	WBGene00022685	1.4493	1	0	0	1.40759	1.34801	0.929551	1.98448	WBGene00022685	protein_coding	ZK250.2	ZK250.2			Mutator	WAGO
WBGene00001645	-2.06367	0.00157221	104.654	93.8377	102.503	23.0681	28.5983	19.9587	WBGene00001645	0.288564	1	1.1416	0	0	0	0	0.99224	WBGene00001645	protein_coding	gly-20	C03E10.4					CSR-1
WBGene00012560	-2.22281	0.00158937	85.9353	84.0786	71.0691	17.6403	16.6823	17.2975	WBGene00012560	NA	NA	0	0	0	0	0	0	WBGene00012560	protein_coding	Y37D8A.25	Y37D8A.25	Oogenic			WAGO
WBGene00043120	-5.93666	0.00167014	13.6135	14.2633	15.7172	0	0	0	WBGene00043120	NA	NA	0	0	0	0	0	0	WBGene00043120	protein_coding	C09H10.4	C09H10.4
WBGene00015267	1.59816	0.00170452	96.9963	84.0786	71.0691	251.035	246.66	262.124	WBGene00015267	0.229976	1	0	2.54757	0	0	0	2.97672	WBGene00015267	protein_coding	chin-1	BE0003N10.2	Oogenic				CSR-1
WBGene00019529	5.90099	0.00172323	0	0	0.683356	14.9264	19.0655	14.6363	WBGene00019529	NA	NA	0	0	0	0	0	0	WBGene00019529	protein_coding	K08D10.5	K08D10.5
WBGene00010131	-2.28109	0.00174666	74.0235	72.8181	72.4358	17.6403	15.4907	11.9752	WBGene00010131	NA	NA	0	0	0	0	0	0	WBGene00010131	protein_coding	F55H2.5	F55H2.5				WAGO
WBGene00000547	1.44524	0.00179425	164.213	142.633	163.322	413.869	423.016	443.082	WBGene00000547	1.89893	1	1.1416	0	0	2.69601	0.929551	0	WBGene00000547	protein_coding	clp-7	Y77E11A.11					CSR-1
WBGene00022447	2.31107	0.00182432	11.061	13.5126	11.6171	62.4196	67.9209	49.2314	WBGene00022447	NA	NA	0	0	0	0	0	0	WBGene00022447	protein_coding	pigw-1	Y110A2AL.12
WBGene00002253	-1.63836	0.00192264	255.253	272.505	233.708	89.5586	90.5612	63.8677	WBGene00002253	NA	NA	0	0	0	0	0	0	WBGene00002253	protein_coding	lbp-1	F40F4.3			Mutator	WAGO
WBGene00012126	-1.7931	0.00194092	155.705	159.9	173.572	42.0654	57.1965	41.2479	WBGene00012126	0.288564	1	0	0.849191	0	0	0.929551	0	WBGene00012126	protein_coding	T28D6.6	T28D6.6				WAGO	CSR-1
WBGene00012899	-1.49442	0.00196178	428.826	425.648	369.012	149.264	154.907	129.066	WBGene00012899	-0.673216	1	0	0.849191	0	0	0	0	WBGene00012899	protein_coding	Y46G5A.7	Y46G5A.7			Mutator	WAGO
WBGene00235269	-3.34601	0.00197585	32.3321	31.5295	41.0014	1.35695	2.38319	6.65289	WBGene00235269	-0.673216	1	0	0.849191	0	0	0	0	WBGene00235269	protein_coding	F59E12.15	F59E12.15
WBGene00016423	-4.09638	0.00200174	36.5863	30.7788	21.184	0	1.19159	3.99173	WBGene00016423	NA	NA	0	0	0	0	0	0	WBGene00016423	protein_coding	tag-275	C34H3.1				WAGO
WBGene00008384	1.64898	0.00203644	61.2608	63.059	69.7023	225.253	188.272	196.925	WBGene00008384	NA	NA	0	0	0	0	0	0	WBGene00008384	protein_coding	D1081.6	D1081.6
WBGene00008370	-2.60995	0.00205328	57.8574	58.5547	47.8349	8.14169	14.2991	3.99173	WBGene00008370	NA	NA	0	0	0	0	0	0	WBGene00008370	protein_coding	D1054.1	D1054.1				WAGO
WBGene00045292	-2.81057	0.00206144	50.1998	37.5351	47.8349	6.78474	7.14957	5.32231	WBGene00045292	NA	NA	0	0	0	0	0	0	WBGene00045292	protein_coding	fbxa-179	T14C1.3				WAGO
WBGene00000898	-1.45603	0.00209901	580.276	562.276	483.816	165.548	224.02	200.917	WBGene00000898	-0.673216	1	0	0	0.703795	0	0	0	WBGene00000898	protein_coding	daf-2	Y55D5A.5	Oogenic		Mutator	WAGO	CSR-1
WBGene00004166	-1.37283	0.00214213	713.859	635.094	672.423	255.106	252.618	272.768	WBGene00004166	0.204138	1	1.1416	1.69838	0	1.34801	1.8591	0	WBGene00004166	protein_coding	pqn-85	Y43H11AL.3					CSR-1
WBGene00003599	1.93579	0.00214507	32.3321	30.0281	21.8674	93.6295	114.393	111.768	WBGene00003599	NA	NA	0	0	0	0	0	0	WBGene00003599	protein_coding	nhl-3	W04H10.3	Oogenic
WBGene00022344	2.84365	0.00215342	3.40338	4.50421	6.83356	28.4959	44.089	34.595	WBGene00022344	NA	NA	0	0	0	0	0	0	WBGene00022344	protein_coding	pals-40	Y82E9BR.11
WBGene00006962	-1.32035	0.00216322	886.58	863.307	869.229	359.591	359.862	328.653	WBGene00006962	-1.43834	1	0	0.849191	0.703795	0	0	0	WBGene00006962	protein_coding	xol-1	C18A11.5			Mutator	WAGO
WBGene00015105	-1.44376	0.00218475	460.307	449.67	451.699	157.406	182.314	159.669	WBGene00015105	-0.853644	1	1.1416	2.54757	2.11138	1.34801	0	1.98448	WBGene00015105	protein_coding	pot-1	B0280.10			Mutator
WBGene00006830	1.45267	0.00221169	167.616	133.625	159.222	430.153	424.208	404.495	WBGene00006830	3.02058	1	0	0	0	4.04402	0	0	WBGene00006830	protein_coding	unc-103	C30D11.1			Mutator	WAGO
WBGene00011811	-2.97371	0.00222957	34.8846	38.2858	47.8349	4.07085	5.95797	5.32231	WBGene00011811	NA	NA	0	0	0	0	0	0	WBGene00011811	protein_coding	T16H12.1	T16H12.1			Mutator	WAGO
WBGene00012485	-2.63112	0.00225997	48.4981	54.0505	49.885	10.8556	4.76638	9.31404	WBGene00012485	NA	NA	0	0	0	0	0	0	WBGene00012485	pseudogene	fbxa-121	Y18D10A.18		Spermatogenic	Mutator
WBGene00044249	-1.34096	0.00239687	1029.52	935.375	917.064	341.951	430.166	361.917	WBGene00044249	-2.20083	1	2.2832	4.24595	2.81518	0	1.8591	0	WBGene00044249	protein_coding	F55B11.6	F55B11.6			Mutator	WAGO
WBGene00001989	-3.77324	0.00241657	28.9287	25.5239	33.4845	1.35695	2.38319	2.66115	WBGene00001989	NA	NA	0	0	0	0	0	0	WBGene00001989	protein_coding	hot-4	T12A2.16				WAGO
WBGene00015894	-2.25879	0.00254376	71.471	75.0702	79.9527	8.14169	22.6403	15.9669	WBGene00015894	NA	NA	0	0	0	0	0	0	WBGene00015894	protein_coding	acdh-2	C17C3.12				WAGO
CELE12A	1.38874	0.00264308	221.22	193.681	242.591	559.063	582.69	581.462	CELE12A	1.28053	1	0	0	0.703795	1.34801	0	0.99224	CELE12A	transposon
WBGene00013894	-1.66099	0.00269172	240.789	219.956	202.273	81.4169	59.5797	69.19	WBGene00013894	-1.40524	1	5.70801	1.69838	1.40759	1.34801	1.8591	0	WBGene00013894	protein_coding	ZC434.8	ZC434.8		Spermatogenic	Mutator				ALG-3/4
WBGene00017546	-1.68244	0.00269398	197.396	186.174	196.123	62.4196	57.1965	61.2065	WBGene00017546	-1.9509	1	0	0.849191	1.40759	0	0	0	WBGene00017546	protein_coding	rpa-1	F18A1.5				WAGO	CSR-1
WBGene00010332	2.25613	0.00274596	16.166	10.5098	13.6671	48.8501	78.6452	63.8677	WBGene00010332	NA	NA	0	0	0	0	0	0	WBGene00010332	protein_coding	F59D12.5	F59D12.5	Oogenic
WBGene00008133	-1.71837	0.00275955	204.203	169.659	187.923	59.7057	47.6638	63.8677	WBGene00008133	-0.673216	1	1.1416	0	0	0	0	0	WBGene00008133	protein_coding	efsc-1	C47B2.7			Mutator	WAGO
WBGene00010079	-3.45706	0.00279876	32.3321	27.776	39.6347	1.35695	0	7.98346	WBGene00010079	NA	NA	0	0	0	0	0	0	WBGene00010079	protein_coding	F55A11.6	F55A11.6				WAGO
WBGene00007606	-1.61466	0.00281107	229.728	229.715	242.591	81.4169	78.6452	69.19	WBGene00007606	-1.34395	1	0	0	1.40759	0	0	0	WBGene00007606	protein_coding	C15C8.4	C15C8.4	Oogenic
WBGene00219279	-4.44313	0.00284548	34.8846	32.2802	16.4006	0	3.57478	0	WBGene00219279	NA	NA	0	0	0	0	0	0	WBGene00219279	pseudogene	T24D5.11	T24D5.11
WBGene00011875	-1.64237	0.00285563	221.22	216.202	213.207	61.0627	77.4536	69.19	WBGene00011875	-2.46687	1	0	2.54757	0.703795	0	0	0	WBGene00011875	protein_coding	cox-14	T20G5.14					CSR-1
WBGene00008417	-1.51439	0.00289742	316.514	318.298	337.578	120.768	108.435	111.768	WBGene00008417	-0.648942	1	1.1416	1.69838	0.703795	1.34801	0	0.99224	WBGene00008417	protein_coding	D2030.7	D2030.7					CSR-1
WBGene00021675	-2.0562	0.00293622	96.9963	87.0814	89.5197	20.3542	21.4487	23.9504	WBGene00021675	-0.673216	1	1.1416	0	0	0	0	0	WBGene00021675	protein_coding	Y48G1BR.1	Y48G1BR.1
WBGene00006618	-2.6789	0.00295616	51.0507	40.5379	72.4358	12.2125	11.9159	1.33058	WBGene00006618	-0.673216	1	0	0	0.703795	0	0	0	WBGene00006618	protein_coding	trt-1	DY3.4	Oogenic			WAGO
WBGene00016116	-2.59494	0.00297594	58.7083	54.0505	44.4182	10.8556	3.57478	11.9752	WBGene00016116	1.25034	1	0	0	0	0	0	0.99224	WBGene00016116	protein_coding	C25H3.7	C25H3.7
WBGene00001338	-2.16454	0.00307536	74.8743	111.104	93.6198	27.139	9.53276	26.6115	WBGene00001338	NA	NA	0	0	0	0	0	0	WBGene00001338	protein_coding	ears-2	T07A9.2					CSR-1
WBGene00044188	-1.80991	0.00310528	144.644	135.126	144.188	36.6376	45.2806	38.5867	WBGene00044188	-0.673216	1	0	0.849191	0	0	0	0	WBGene00044188	protein_coding	F28F8.9	F28F8.9	Oogenic				CSR-1
WBGene00044312	-2.73561	0.00310739	39.9897	46.5435	49.885	2.7139	9.53276	7.98346	WBGene00044312	0.367022	1	6.84961	2.54757	2.81518	6.74003	5.57731	2.97672	WBGene00044312	protein_coding	K04C2.8	K04C2.8				WAGO			ALG-3/4
WBGene00019282	-1.7614	0.00312273	153.152	181.67	196.123	37.9946	57.1965	61.2065	WBGene00019282	-0.383037	1	0	0	1.40759	0	0.929551	0	WBGene00019282	protein_coding	mps-2	K01A2.8			Mutator					NRDE-3
WBGene00002142	-3.27515	0.00321174	31.4813	41.2886	27.3343	2.7139	2.38319	5.32231	WBGene00002142	NA	NA	0	0	0	0	0	0	WBGene00002142	protein_coding	inx-20	T23H4.1				WAGO
WBGene00001719	4.19305	0.00321791	0.850845	1.5014	0.683356	16.2834	19.0655	19.9587	WBGene00001719	NA	NA	0	0	0	0	0	0	WBGene00001719	protein_coding	grl-10	C26F1.5
WBGene00017990	-1.86245	0.00323685	137.837	126.869	131.888	27.139	46.4722	34.595	WBGene00017990	-1.17466	1	2.2832	0.849191	1.40759	0	1.8591	0	WBGene00017990	protein_coding	cec-4	F32E10.2			Mutator		CSR-1
WBGene00001411	-1.55229	0.00331407	307.155	314.544	276.759	84.1308	110.818	110.438	WBGene00001411	-2.35118	1	4.56641	0.849191	0.703795	1.34801	0	0	WBGene00001411	protein_coding	fem-1	F35D6.1					CSR-1
WBGene00018106	-1.98676	0.00331733	131.881	102.846	92.9365	23.0681	27.4067	31.9338	WBGene00018106	NA	NA	0	0	0	0	0	0	WBGene00018106	protein_coding	F36H5.8	F36H5.8			Mutator	WAGO
WBGene00009812	1.47228	0.00333438	161.66	124.617	153.755	362.305	409.909	447.074	WBGene00009812	NA	NA	0	0	0	0	0	0	WBGene00009812	protein_coding	suca-1	F47B10.1			Mutator	WAGO
WBGene00194661	-2.61613	0.00336471	48.4981	51.7984	56.0352	1.35695	14.2991	9.31404	WBGene00194661	-0.673216	1	0	0	0.703795	0	0	0	WBGene00194661	protein_coding	Y57G11C.1131	Y57G11C.1131								NRDE-3
WBGene00007825	-2.70938	0.0033805	52.7524	41.2886	41.0014	5.42779	7.14957	7.98346	WBGene00007825	2.54754	1	1.1416	0	0	2.69601	0.929551	1.98448	WBGene00007825	protein_coding	C30H6.8	C30H6.8		Spermatogenic		WAGO			ALG-3/4
WBGene00020560	-2.14711	0.00340212	84.2336	72.8181	82.6861	13.5695	17.8739	22.6198	WBGene00020560	NA	NA	0	0	0	0	0	0	WBGene00020560	protein_coding	T19C3.2	T19C3.2			Mutator	WAGO
WBGene00020835	2.41861	0.00342023	8.50845	7.50702	10.9337	42.0654	57.1965	45.2396	WBGene00020835	1.25034	1	0	0	0	1.34801	0	0	WBGene00020835	protein_coding	T27A1.3	T27A1.3
WBGene00015849	-1.61062	0.00342239	247.596	269.502	288.376	70.5613	112.01	79.8346	WBGene00015849	NA	NA	0	0	0	0	0	0	WBGene00015849	protein_coding	C16C8.11	C16C8.11			Mutator
WBGene00016067	1.38279	0.00344178	191.44	192.18	185.873	499.357	482.596	502.958	WBGene00016067	NA	NA	0	0	0	0	0	0	WBGene00016067	protein_coding	C24H10.1	C24H10.1			Mutator	WAGO
WBGene00012786	-3.16762	0.00344716	33.1829	43.5407	27.3343	2.7139	4.76638	3.99173	WBGene00012786	1.39508	1	2.2832	0	2.11138	2.69601	6.50686	1.98448	WBGene00012786	protein_coding	Y43C5B.3	Y43C5B.3		Spermatogenic	Mutator	WAGO			ALG-3/4
WBGene00017017	-2.44947	0.00345481	62.1117	57.0533	50.5684	14.9264	8.34116	7.98346	WBGene00017017	0.288564	1	0	0.849191	0	1.34801	0	0	WBGene00017017	protein_coding	D1014.4	D1014.4				WAGO
WBGene00009005	-2.32249	0.00345481	68.9184	65.3111	58.7686	8.14169	15.4907	14.6363	WBGene00009005	NA	NA	0	0	0	0	0	0	WBGene00009005	protein_coding	F21C3.6	F21C3.6		Spermatogenic	Mutator	WAGO
WBGene00008545	-3.957	0.00348883	28.9287	23.2718	28.0176	1.35695	1.19159	2.66115	WBGene00008545	NA	NA	0	0	0	0	0	0	WBGene00008545	protein_coding	F07A11.1	F07A11.1				WAGO
WBGene00022176	-1.84605	0.00358356	141.24	141.883	129.154	47.4932	41.7058	25.281	WBGene00022176	NA	NA	0	0	0	0	0	0	WBGene00022176	protein_coding	Y71H2AM.11	Y71H2AM.11				WAGO	CSR-1
WBGene00006606	1.54094	0.00365935	101.251	86.3307	94.3032	295.815	283.599	239.504	WBGene00006606	2.57535	1	0	0	0	0	1.8591	0.99224	WBGene00006606	protein_coding	tra-3	LLC1.1			Mutator	WAGO
WBGene00018502	3.96446	0.00365935	0	2.25211	1.36671	20.3542	14.2991	23.9504	WBGene00018502	NA	NA	0	0	0	0	0	0	WBGene00018502	protein_coding	F46F5.11	F46F5.11		Spermatogenic
WBGene00015507	1.92382	0.0038484	28.0779	25.5239	22.5508	93.6295	107.244	86.4875	WBGene00015507	NA	NA	0	0	0	0	0	0	WBGene00015507	protein_coding	C06A6.2	C06A6.2	Oogenic				CSR-1
WBGene00044217	1.1432	0.00398854	3502.93	3481.76	3489.22	7863.52	7354.52	7920.93	WBGene00044217	0.805383	1	1.1416	5.94433	3.51897	6.74003	5.57731	6.94568	WBGene00044217	pseudogene	F23D12.9	F23D12.9			Mutator
WBGene00004278	-2.83275	0.00401436	49.349	42.79	35.5345	5.42779	10.7244	1.33058	WBGene00004278	NA	NA	0	0	0	0	0	0	WBGene00004278	protein_coding	rab-19	Y62E10A.9				WAGO
WBGene00015987	1.77175	0.00405135	38.288	34.5323	38.9513	124.839	123.926	133.058	WBGene00015987	NA	NA	0	0	0	0	0	0	WBGene00015987	protein_coding	C18G1.9	C18G1.9		Spermatogenic		WAGO
WBGene00000787	-1.44793	0.00418034	384.582	394.118	392.247	141.123	140.608	147.694	WBGene00000787	-0.673216	1	1.1416	0	0	0	0	0	WBGene00000787	protein_coding	cps-6	C41D11.8			Mutator	WAGO
WBGene00011303	1.25661	0.00422193	501.148	522.489	511.151	1263.32	1148.7	1258.73	WBGene00011303	1.24404	1	1.1416	0	0	1.34801	0.929551	0	WBGene00011303	protein_coding	R166.3	R166.3			Mutator	WAGO
WBGene00001758	5.06789	0.00425301	0.850845	0.750702	0	16.2834	22.6403	11.9752	WBGene00001758	NA	NA	0	0	0	0	0	0	WBGene00001758	protein_coding	gst-10	Y45G12C.2		Spermatogenic	Mutator
WBGene00004364	-2.71747	0.00440074	40.8405	37.5351	56.7186	9.49864	8.34116	2.66115	WBGene00004364	NA	NA	0	0	0	0	0	0	WBGene00004364	protein_coding	ric-4	Y22F5A.3		Spermatogenic		WAGO
WBGene00010972	4.51897	0.00440074	0	1.5014	0.683356	23.0681	16.6823	11.9752	WBGene00010972	NA	NA	0	0	0	0	0	0	WBGene00010972	protein_coding	R01H10.4	R01H10.4
WBGene00006353	1.37832	0.00441968	195.694	183.922	185.873	504.785	481.404	482.999	WBGene00006353	0.288564	1	0	0.849191	0	0	0	0.99224	WBGene00006353	protein_coding	sur-7	F01G12.2			Mutator	WAGO
WBGene00011717	2.36323	0.00441968	16.166	4.50421	12.3004	55.6349	47.6638	65.1983	WBGene00011717	1.45825	1	0	0	0.703795	2.69601	0	0	WBGene00011717	protein_coding	T11G6.2	T11G6.2		Spermatogenic		WAGO
WBGene00011689	2.02217	0.00444136	21.2711	21.0197	15.7172	81.4169	81.0284	71.8512	WBGene00011689	NA	NA	0	0	0	0	0	0	WBGene00011689	protein_coding	T10C6.7	T10C6.7
WBGene00010448	-2.0128	0.0045888	93.5929	83.3279	104.554	27.139	19.0655	23.9504	WBGene00010448	-1.9509	1	0	0.849191	1.40759	0	0	0	WBGene00010448	protein_coding	K01A6.6	K01A6.6			Mutator	WAGO
WBGene00018419	1.74855	0.00459229	41.6914	39.0365	40.318	118.055	142.991	145.033	WBGene00018419	NA	NA	0	0	0	0	0	0	WBGene00018419	protein_coding	F44E2.6	F44E2.6				WAGO	CSR-1
WBGene00020104	-3.22386	0.00460859	35.7355	30.0281	30.0677	2.7139	5.95797	1.33058	WBGene00020104	NA	NA	0	0	0	0	0	0	WBGene00020104	protein_coding	R148.5	R148.5	Oogenic			WAGO
WBGene00009082	-1.43955	0.00462207	413.511	427.9	412.747	158.763	135.842	168.983	WBGene00009082	-2.17565	1	1.1416	0.849191	0.703795	0	0	0	WBGene00009082	protein_coding	dlat-1	F23B12.5					CSR-1
WBGene00044745	-2.21015	0.00462222	84.2336	64.5604	72.4358	23.0681	15.4907	9.31404	WBGene00044745	NA	NA	0	0	0	0	0	0	WBGene00044745	protein_coding	Y62E10A.20	Y62E10A.20				WAGO
WBGene00018672	1.81298	0.00476948	47.6473	41.2886	32.8011	119.411	182.314	122.413	WBGene00018672	1.25034	1	0	0	0	0	0.929551	0	WBGene00018672	protein_coding	sorf-2	F52C9.1				WAGO
WBGene00021651	-1.76013	0.00488621	140.389	151.642	144.872	47.4932	40.5142	41.2479	WBGene00021651	-0.673216	1	1.1416	0	0	0	0	0	WBGene00021651	pseudogene	miro-3	Y47G6A.27				WAGO
WBGene00009479	-1.43603	0.00496159	393.941	400.124	402.497	150.621	142.991	149.025	WBGene00009479	-2.17011	1	4.56641	0.849191	0	1.34801	0	0	WBGene00009479	protein_coding	fcp-1	F36F2.6					CSR-1
WBGene00077687	5.00742	0.00500702	0.850845	0.750702	0	17.6403	16.6823	14.6363	WBGene00077687	NA	NA	0	0	0	0	0	0	WBGene00077687	pseudogene	Y52B11A.14	Y52B11A.14
WBGene00018604	2.3137	0.00508906	8.50845	7.50702	17.7673	50.2071	52.4302	67.8594	WBGene00018604	NA	NA	0	0	0	0	0	0	WBGene00018604	protein_coding	uggt-1	F48E3.3	Oogenic
WBGene00012164	-4.81792	0.00512728	23.8237	26.2746	22.5508	1.35695	1.19159	0	WBGene00012164	-0.673216	1	1.1416	0	0	0	0	0	WBGene00012164	protein_coding	W01A8.2	W01A8.2
WBGene00012462	-3.09511	0.00522848	53.6032	23.2718	32.8011	2.7139	7.14957	2.66115	WBGene00012462	-0.673216	1	0	0.849191	0	0	0	0	WBGene00012462	protein_coding	Y17G7B.8	Y17G7B.8				WAGO
WBGene00000200	-1.89123	0.00535427	151.45	123.866	114.804	51.564	26.2151	27.9421	WBGene00000200	2.04974	1	0	0	0	0	0	1.98448	WBGene00000200	protein_coding	arx-2	K07C5.1					CSR-1
WBGene00012764	-2.4232	0.00537992	58.7083	48.0449	58.0853	8.14169	15.4907	6.65289	WBGene00012764	-0.673216	1	0	0	0.703795	0	0	0	WBGene00012764	protein_coding	Y41E3.6	Y41E3.6				WAGO
WBGene00014714	3.70168	0.00538412	2.55253	0	2.05007	21.7112	21.4487	15.9669	WBGene00014714	NA	NA	0	0	0	0	0	0	WBGene00014714	pseudogene	C54C8.8	C54C8.8
WBGene00013833	5.59983	0.00547606	0	0.750702	0	12.2125	17.8739	9.31404	WBGene00013833	NA	NA	0	0	0	0	0	0	WBGene00013833	protein_coding	ZC15.5	ZC15.5
WBGene00017890	1.22536	0.00562858	901.045	797.245	764.676	1910.58	1894.64	1943.97	WBGene00017890	-1.21035	1	1.1416	0.849191	0.703795	0	0.929551	0	WBGene00017890	protein_coding	F28B4.1	F28B4.1			Mutator	WAGO
WBGene00012352	2.44741	0.00569466	8.50845	11.2605	4.78349	39.3515	42.8974	50.5619	WBGene00012352	-0.673216	1	0	0	0.703795	0	0	0	WBGene00012352	protein_coding	dkf-1	W09C5.5	Oogenic
WBGene00011813	-1.89064	0.00612962	114.864	126.118	99.77	31.2098	23.8319	37.2562	WBGene00011813	-1.34395	1	0	0	1.40759	0	0	0	WBGene00011813	protein_coding	T16H12.3	T16H12.3			Mutator
WBGene00019778	1.54596	0.00615836	79.9794	110.353	83.3695	294.458	259.768	246.157	WBGene00019778	-0.673216	1	0	0	0.703795	0	0	0	WBGene00019778	protein_coding	M57.2	M57.2					CSR-1
WBGene00004332	-1.45765	0.00622373	347.145	350.578	352.612	124.839	133.459	123.744	WBGene00004332	-0.673216	1	1.1416	0	0	0	0	0	WBGene00004332	protein_coding	rec-1	Y18H1A.7			Mutator		CSR-1
WBGene00023314	4.97523	0.00642722	1.70169	0	0	21.7112	9.53276	17.2975	WBGene00023314	NA	NA	0	0	0	0	0	0	WBGene00023314	pseudogene	H31G24.2	H31G24.2			Mutator
WBGene00022279	1.40534	0.00652667	192.291	220.706	164.689	548.207	508.811	471.024	WBGene00022279	1.25034	1	0	0	0	0	0.929551	0	WBGene00022279	protein_coding	sesn-1	Y74C9A.5			Mutator	WAGO	CSR-1
WBGene00018083	3.05868	0.00655846	2.55253	3.00281	3.41678	28.4959	19.0655	27.9421	WBGene00018083	-1.73805	1	2.2832	5.94433	5.63036	1.34801	0.929551	1.98448	WBGene00018083	protein_coding	F36A4.4	F36A4.4		Spermatogenic					ALG-3/4
WBGene00018739	3.40565	0.00659174	0.850845	3.00281	2.05007	23.0681	15.4907	25.281	WBGene00018739	NA	NA	0	0	0	0	0	0	WBGene00018739	protein_coding	F53B1.8	F53B1.8
WBGene00013100	-3.46207	0.0067548	37.4372	25.5239	21.8674	0	4.76638	2.66115	WBGene00013100	NA	NA	0	0	0	0	0	0	WBGene00013100	protein_coding	zip-7	Y51H4A.4
WBGene00011917	-1.79141	0.00683886	163.362	120.112	132.571	43.4224	38.131	38.5867	WBGene00011917	NA	NA	0	0	0	0	0	0	WBGene00011917	protein_coding	T22C1.6	T22C1.6					CSR-1
WBGene00020304	2.63026	0.00683886	6.80676	8.25772	2.73343	43.4224	32.1731	33.2644	WBGene00020304	NA	NA	0	0	0	0	0	0	WBGene00020304	pseudogene	fbxa-200	T07D3.1	Oogenic
WBGene00011089	1.99249	0.00697574	16.166	21.0197	21.184	69.2044	90.5612	73.1817	WBGene00011089	NA	NA	0	0	0	0	0	0	WBGene00011089	protein_coding	kmo-1	R07B7.5
WBGene00001478	-5.32595	0.00705591	25.5253	18.7675	11.6171	0	0	1.33058	WBGene00001478	NA	NA	0	0	0	0	0	0	WBGene00001478	protein_coding	fmo-3	Y39A1A.19				WAGO
WBGene00016209	-1.784	0.007076	125.925	129.121	147.605	40.7085	44.089	31.9338	WBGene00016209	-0.383037	1	0	0	1.40759	0	0.929551	0	WBGene00016209	protein_coding	C29E4.12	C29E4.12					CSR-1
WBGene00011434	2.34765	0.00709586	11.9118	8.25772	8.88363	46.1363	64.3461	35.9256	WBGene00011434	NA	NA	0	0	0	0	0	0	WBGene00011434	protein_coding	T04D3.5	T04D3.5	Oogenic
WBGene00004803	-2.71735	0.00713906	43.3931	33.0309	42.3681	8.14169	5.95797	3.99173	WBGene00004803	NA	NA	0	0	0	0	0	0	WBGene00004803	protein_coding	sir-2.4	C06A5.11				WAGO
WBGene00009300	1.88455	0.00713906	22.122	26.2746	25.9675	82.7739	95.3276	97.1321	WBGene00009300	NA	NA	0	0	0	0	0	0	WBGene00009300	protein_coding	F31F6.1	F31F6.1	Oogenic			WAGO
WBGene00012904	-1.60864	0.00715729	221.22	207.194	198.173	66.4905	60.7713	78.504	WBGene00012904	-2.17565	1	1.1416	0.849191	0.703795	0	0	0	WBGene00012904	protein_coding	tiar-2	Y46G5A.13			Mutator
WBGene00015906	4.06391	0.0073033	0	2.25211	0.683356	17.6403	16.6823	15.9669	WBGene00015906	NA	NA	0	0	0	0	0	0	WBGene00015906	protein_coding	C17E7.13	C17E7.13
WBGene00017765	-1.75091	0.00732957	143.793	157.647	133.938	46.1363	34.5562	49.2314	WBGene00017765	NA	NA	0	0	0	0	0	0	WBGene00017765	protein_coding	gcst-1	F25B4.1		Spermatogenic	Mutator	WAGO
WBGene00013180	1.3572	0.00788821	291.84	238.723	235.075	678.474	587.456	691.9	WBGene00013180	0.288564	1	0	0.849191	0	0	0.929551	0	WBGene00013180	protein_coding	cutl-10	Y53H1B.1		Spermatogenic	Mutator	WAGO
WBGene00016011	-1.93179	0.00790509	93.5929	100.594	94.9865	18.9973	29.7899	26.6115	WBGene00016011	NA	NA	0	0	0	0	0	0	WBGene00016011	protein_coding	C23G10.2	C23G10.2				WAGO
WBGene00011127	2.0577	0.00793985	16.166	11.2605	26.6509	77.3461	71.4957	78.504	WBGene00011127	2.04974	1	0	0	0	0	0	1.98448	WBGene00011127	protein_coding	fbxb-79	R07H5.7
WBGene00007133	1.14427	0.00802592	2555.94	2532.87	2568.05	5468.5	5545.68	5911.75	WBGene00007133	0.477725	1	3.42481	1.69838	4.22277	6.74003	2.78865	3.96896	WBGene00007133	protein_coding	B0284.3	B0284.3			Mutator	WAGO
WBGene00011067	-1.38294	0.00803547	496.042	488.707	494.067	200.828	168.015	199.587	WBGene00011067	-2.2093	1	2.2832	1.69838	1.40759	0	0.929551	0	WBGene00011067	protein_coding	vps-11	R06F6.2	Oogenic				CSR-1
WBGene00007255	-2.55903	0.00805628	47.6473	44.2914	50.5684	5.42779	15.4907	2.66115	WBGene00007255	0.817467	1	0	0.849191	1.40759	1.34801	1.8591	0.99224	WBGene00007255	protein_coding	cnnm-4	C01H6.6		Spermatogenic		WAGO			ALG-3/4
WBGene00009280	-2.05246	0.00807165	79.1286	83.3279	77.9026	24.4251	21.4487	11.9752	WBGene00009280	NA	NA	0	0	0	0	0	0	WBGene00009280	protein_coding	F31B9.3	F31B9.3	Oogenic			WAGO
WBGene00018496	1.44288	0.00807165	114.013	153.894	161.272	384.016	396.801	391.19	WBGene00018496	NA	NA	0	0	0	0	0	0	WBGene00018496	protein_coding	F46F5.5	F46F5.5			Mutator
WBGene00019365	-1.38262	0.00807803	621.117	523.99	578.119	234.752	190.655	236.843	WBGene00019365	-1.43834	1	0	0.849191	0.703795	0	0	0	WBGene00019365	protein_coding	rei-2	K03E6.7	Oogenic		Mutator	WAGO
WBGene00014956	-1.54025	0.00813168	231.43	263.496	258.309	89.5586	83.4116	86.4875	WBGene00014956	-1.86547	1	0	0	2.11138	0	0	0	WBGene00014956	pseudogene	Y102A5C.11	Y102A5C.11			Mutator
WBGene00021019	-1.16738	0.0082175	3367.64	3354.89	3296.51	1564.56	1448.98	1449	WBGene00021019	-1.27005	1	208.913	178.33	170.318	93.0124	79.0119	60.5266	WBGene00021019	protein_coding	W04B5.2	W04B5.2			Mutator			ERGO-1		NRDE-3
WBGene00019125	-1.41719	0.00823107	477.324	416.64	431.881	180.474	170.398	145.033	WBGene00019125	-0.673216	1	1.1416	0	0	0	0	0	WBGene00019125	protein_coding	ddl-1	F59E12.10			Mutator		CSR-1
WBGene00009427	1.90431	0.00823107	21.2711	21.7704	26.6509	81.4169	82.22	98.4627	WBGene00009427	NA	NA	0	0	0	0	0	0	WBGene00009427	protein_coding	fbxa-181	F35E12.3	Oogenic			WAGO
WBGene00017390	5.80234	0.0083308	0	0	0	8.14169	5.95797	9.31404	WBGene00017390	NA	NA	0	0	0	0	0	0	WBGene00017390	protein_coding	F12A10.1	F12A10.1
WBGene00164973	5.5374	0.00846855	0.850845	0	0	4.07085	20.2571	13.3058	WBGene00164973	NA	NA	0	0	0	0	0	0	WBGene00164973	protein_coding	C39B10.7	C39B10.7
WBGene00003509	-1.95272	0.00853745	112.312	90.8349	92.9365	23.0681	17.8739	35.9256	WBGene00003509	0.249694	1	2.2832	0	0	2.69601	0	0	WBGene00003509	protein_coding	mxl-1	T19B10.11	Oogenic		Mutator
WBGene00005147	1.30663	0.00869247	319.918	276.258	280.859	743.608	710.19	711.859	WBGene00005147	NA	NA	0	0	0	0	0	0	WBGene00005147	protein_coding	srd-70	F48F5.4			Mutator	WAGO
WBGene00007971	-1.5068	0.00878922	267.165	284.516	265.142	96.3434	95.3276	95.8015	WBGene00007971	-1.34395	1	0	0	1.40759	0	0	0	WBGene00007971	protein_coding	rpb-3	C36B1.3					CSR-1
WBGene00004963	3.07892	0.00880179	2.55253	2.25211	3.41678	25.782	19.0655	25.281	WBGene00004963	NA	NA	0	0	0	0	0	0	WBGene00004963	protein_coding	spe-9	C17D12.6		Spermatogenic
WBGene00017035	3.07289	0.00886142	0	4.50421	4.10014	25.782	22.6403	26.6115	WBGene00017035	NA	NA	0	0	0	0	0	0	WBGene00017035	pseudogene	D1065.3	D1065.3		Spermatogenic
WBGene00021608	1.8975	0.00897208	22.122	24.7732	23.9175	94.9864	72.6873	97.1321	WBGene00021608	-3.63306	1	6.84961	4.24595	3.51897	1.34801	0	0	WBGene00021608	protein_coding	Y46H3D.1	Y46H3D.1		Spermatogenic					ALG-3/4
WBGene00016112	-2.00755	0.00912333	83.3828	73.5688	91.5697	23.0681	21.4487	17.2975	WBGene00016112	-0.673216	1	0	0.849191	0	0	0	0	WBGene00016112	protein_coding	C25H3.3	C25H3.3				WAGO
WBGene00022794	-1.64851	0.00933224	179.528	168.908	175.623	52.921	64.3461	49.2314	WBGene00022794	-0.673216	1	0	0.849191	0	0	0	0	WBGene00022794	protein_coding	snu-23	ZK686.4					CSR-1
WBGene00014227	-2.0927	0.00939654	83.3828	76.5716	75.1692	20.3542	26.2151	7.98346	WBGene00014227	NA	NA	0	0	0	0	0	0	WBGene00014227	protein_coding	ZK1128.1	ZK1128.1			Mutator	WAGO
WBGene00007976	-1.80755	0.00939654	116.566	119.362	119.587	35.2807	39.3226	26.6115	WBGene00007976	-0.673216	1	0	0	0.703795	0	0	0	WBGene00007976	protein_coding	C36B1.9	C36B1.9	Oogenic		Mutator	WAGO
WBGene00008951	-2.11257	0.00942474	75.7252	66.8125	69.019	18.9973	19.0655	10.6446	WBGene00008951	0.288564	1	0	0.849191	0	0	0	0.99224	WBGene00008951	protein_coding	F19C6.2	F19C6.2	Oogenic		Mutator	WAGO
WBGene00019995	-3.56694	0.00982722	28.0779	28.5267	19.134	0	4.76638	1.33058	WBGene00019995	NA	NA	0	0	0	0	0	0	WBGene00019995	protein_coding	R10F2.4	R10F2.4
WBGene00008351	-2.15527	0.0099264	72.3218	64.5604	65.6022	20.3542	8.34116	17.2975	WBGene00008351	NA	NA	0	0	0	0	0	0	WBGene00008351	pseudogene	cTel7X.1	cTel7X.1			Mutator
WBGene00019815	2.99295	0.0100646	2.55253	4.50421	2.05007	25.782	22.6403	23.9504	WBGene00019815	NA	NA	0	0	0	0	0	0	WBGene00019815	protein_coding	kin-34	R02C2.2
WBGene00018572	1.59284	0.0102866	65.515	54.0505	66.9689	166.905	190.655	204.909	WBGene00018572	2.25	1	0	0	0	1.34801	0	0.99224	WBGene00018572	protein_coding	lin-42	F47F6.1	Oogenic		Mutator
WBGene00015895	-1.54494	0.0104598	235.684	219.205	248.742	82.7739	76.262	82.4958	WBGene00015895	-0.673216	1	0	0	0.703795	0	0	0	WBGene00015895	protein_coding	C17C3.13	C17C3.13			Mutator	WAGO
WBGene00005423	-2.51397	0.0104891	51.9015	36.0337	44.4182	8.14169	9.53276	5.32231	WBGene00005423	-0.673216	1	0	0	0.703795	0	0	0	WBGene00005423	protein_coding	srh-213	T22F3.5				WAGO
WBGene00010177	2.24653	0.0104891	11.9118	9.75912	8.88363	40.7085	50.047	53.2231	WBGene00010177	NA	NA	0	0	0	0	0	0	WBGene00010177	protein_coding	F57A8.1	F57A8.1			Mutator
WBGene00010072	3.43413	0.010554	1.70169	2.25211	1.36671	24.4251	13.1075	19.9587	WBGene00010072	2.5428	1	0	0	0	0	2.78865	0	WBGene00010072	protein_coding	F54F12.1	F54F12.1		Spermatogenic
WBGene00045108	2.19041	0.0107266	7.6576	24.0225	11.6171	73.2752	48.8554	77.1735	WBGene00045108	NA	NA	0	0	0	0	0	0	WBGene00045108	protein_coding	H01G02.4	H01G02.4		Spermatogenic
WBGene00013273	-5.16368	0.0108438	14.4644	19.5182	15.7172	0	0	1.33058	WBGene00013273	NA	NA	0	0	0	0	0	0	WBGene00013273	protein_coding	marc-5	Y57A10B.1		Spermatogenic
WBGene00022040	1.73894	0.0109767	36.5863	36.0337	31.4344	116.698	119.159	110.438	WBGene00022040	NA	NA	0	0	0	0	0	0	WBGene00022040	protein_coding	Y65B4BR.1	Y65B4BR.1			Mutator	WAGO
WBGene00015553	-1.54507	0.0112354	232.281	234.219	219.357	82.7739	71.4957	81.1652	WBGene00015553	-3.32982	1	4.56641	0.849191	0.703795	0	0	0	WBGene00015553	protein_coding	trxr-1	C06G3.7			Mutator	WAGO
WBGene00014992	5.71966	0.0112715	0	0	0	9.49864	5.95797	6.65289	WBGene00014992	NA	NA	0	0	0	0	0	0	WBGene00014992	pseudogene	ZK1025.1	ZK1025.1			Mutator
WBGene00011511	-1.5243	0.0113483	259.508	258.241	232.341	84.1308	82.22	94.471	WBGene00011511	-0.482909	1	0	0.849191	0.703795	1.34801	0	0	WBGene00011511	protein_coding	gpcp-2	T05H10.7					CSR-1
WBGene00015539	-5.14076	0.0114789	15.3152	16.5154	17.0839	1.35695	0	0	WBGene00015539	NA	NA	0	0	0	0	0	0	WBGene00015539	protein_coding	C06E7.2	C06E7.2				WAGO
WBGene00004928	2.54842	0.0115504	5.95591	3.00281	8.88363	33.9237	39.3226	31.9338	WBGene00004928	NA	NA	0	0	0	0	0	0	WBGene00004928	protein_coding	soc-1	F41F3.2	Oogenic			WAGO
WBGene00008415	-1.95807	0.0116007	87.637	89.3335	82.6861	14.9264	26.2151	25.281	WBGene00008415	-0.567157	1	0	1.69838	0	1.34801	0	0	WBGene00008415	protein_coding	mce-1	D2030.5				WAGO
WBGene00206530	-3.00135	0.0116161	41.6914	23.2718	28.0176	4.07085	4.76638	2.66115	WBGene00206530	NA	NA	0	0	0	0	0	0	WBGene00206530	protein_coding	Y52B11A.19	Y52B11A.19
WBGene00010858	-1.9544	0.01177	99.5488	75.8209	90.203	28.4959	20.2571	19.9587	WBGene00010858	NA	NA	0	0	0	0	0	0	WBGene00010858	protein_coding	M04C9.3	M04C9.3			Mutator	WAGO
WBGene00008041	-2.20031	0.0120677	62.1117	68.3139	53.9851	10.8556	9.53276	19.9587	WBGene00008041	-0.673216	1	1.1416	0	0	0	0	0	WBGene00008041	protein_coding	ufc-1	C40H1.6
WBGene00018317	-1.49872	0.0123521	251.85	270.253	268.559	96.3434	88.178	95.8015	WBGene00018317	-0.0453346	1	0	0.849191	1.40759	1.34801	0	0.99224	WBGene00018317	protein_coding	F41H10.4	F41H10.4					CSR-1
WBGene00008932	-1.77689	0.0124907	132.732	117.86	129.838	48.8501	35.7478	26.6115	WBGene00008932	-0.673216	1	0	0	0.703795	0	0	0	WBGene00008932	protein_coding	F18A11.5	F18A11.5			Mutator	WAGO
WBGene00004855	1.46313	0.0125361	103.803	104.348	93.6198	257.82	281.216	291.396	WBGene00004855	1.25034	1	0	0	0	0	0.929551	0	WBGene00004855	protein_coding	sma-1	R31.1		Spermatogenic	Mutator		CSR-1
WBGene00008966	5.69517	0.0125361	0	0	0	5.42779	9.53276	6.65289	WBGene00008966	NA	NA	0	0	0	0	0	0	WBGene00008966	pseudogene	F20B10.2	F20B10.2
WBGene00018016	-1.63749	0.0126673	156.555	186.925	195.44	52.921	66.7293	53.2231	WBGene00018016	-0.673216	1	1.1416	0	0	0	0	0	WBGene00018016	protein_coding	lrr-1	F33G12.4			Mutator		CSR-1
WBGene00011721	1.54661	0.0127078	74.0235	67.5632	98.4033	230.681	215.679	258.132	WBGene00011721	NA	NA	0	0	0	0	0	0	WBGene00011721	pseudogene	T11G6.7	T11G6.7		Spermatogenic	Mutator
WBGene00000449	3.40159	0.012745	1.70169	0.750702	2.73343	17.6403	16.6823	21.2892	WBGene00000449	NA	NA	0	0	0	0	0	0	WBGene00000449	protein_coding	ceh-27	F46F3.1
WBGene00007523	-2.18389	0.0129945	58.7083	54.0505	86.1029	20.3542	14.2991	9.31404	WBGene00007523	-7.06193	0.000197084	22.832	27.1741	28.8556	0	0	0	WBGene00007523	protein_coding	C11G6.2	C11G6.2					CSR-1	ERGO-1		NRDE-3
WBGene00010242	-1.93609	0.0129945	119.118	78.073	105.92	36.6376	17.8739	25.281	WBGene00010242	-1.43834	1	0	0.849191	0.703795	0	0	0	WBGene00010242	protein_coding	F58D5.2	F58D5.2				WAGO
WBGene00021479	-1.86057	0.0129945	123.372	99.0926	91.5697	24.4251	29.7899	31.9338	WBGene00021479	NA	NA	0	0	0	0	0	0	WBGene00021479	protein_coding	oac-55	Y39H10A.2			Mutator	WAGO
WBGene00001045	2.04413	0.0130778	15.3152	18.0168	12.3004	69.2044	54.8133	63.8677	WBGene00001045	1.25034	1	0	0	0	1.34801	0	0	WBGene00001045	protein_coding	dnj-27	Y47H9C.5				WAGO
WBGene00000250	-1.75419	0.013188	115.715	133.625	140.088	29.8529	45.2806	39.9173	WBGene00000250	-0.673216	1	0	0.849191	0	0	0	0	WBGene00000250	protein_coding	bir-2	C50B8.2					CSR-1
WBGene00015640	-1.74603	0.0133071	126.776	117.86	131.204	33.9237	38.131	39.9173	WBGene00015640	-0.673216	1	0	0.849191	0	0	0	0	WBGene00015640	pseudogene	C09E7.6	C09E7.6
WBGene00003750	-1.70129	0.0133071	136.986	133.625	155.805	40.7085	47.6638	42.5785	WBGene00003750	-0.673216	1	0	0.849191	0	0	0	0	WBGene00003750	protein_coding	nlp-12	M01D7.5			Mutator	WAGO
WBGene00016617	-1.79795	0.0134758	108.057	116.359	124.371	24.4251	34.5562	41.2479	WBGene00016617	-1.9509	1	0	0.849191	1.40759	0	0	0	WBGene00016617	protein_coding	C43H6.4	C43H6.4	Oogenic			WAGO
WBGene00010459	-2.05819	0.0135091	107.206	81.0758	88.8363	20.3542	8.34116	38.5867	WBGene00010459	-1.51472	1	3.42481	0	0	0	0.929551	0	WBGene00010459	protein_coding	slc-25A32	K01C8.7			Mutator
WBGene00001678	1.38047	0.0135932	181.23	150.14	155.122	424.725	401.567	437.76	WBGene00001678	-2.24714	1	1.1416	1.69838	0	0	0	0	WBGene00001678	protein_coding	gpa-16	Y95B8A.5
WBGene00006894	-2.34264	0.013621	45.9456	45.7928	51.9351	9.49864	9.53276	9.31404	WBGene00006894	NA	NA	0	0	0	0	0	0	WBGene00006894	protein_coding	ver-1	T17A3.1			Mutator	WAGO
WBGene00021903	2.57378	0.013888	5.10507	5.25491	5.46685	28.4959	27.4067	38.5867	WBGene00021903	NA	NA	0	0	0	0	0	0	WBGene00021903	protein_coding
WBGene00005681	-5.10633	0.0139035	15.3152	10.5098	21.8674	0	1.19159	0	WBGene00005681	NA	NA	0	0	0	0	0	0	WBGene00005681	protein_coding	sru-18	T04A11.9				WAGO
WBGene00016943	1.75261	0.0140549	27.227	36.0337	34.1678	99.0572	112.01	118.421	WBGene00016943	NA	NA	0	0	0	0	0	0	WBGene00016943	protein_coding	acdh-1	C55B7.4			Mutator		CSR-1
WBGene00007935	2.55322	0.0140802	6.80676	3.75351	7.51692	27.139	27.4067	51.8925	WBGene00007935	NA	NA	0	0	0	0	0	0	WBGene00007935	protein_coding	C34E11.2	C34E11.2
WBGene00019400	-1.76182	0.0145692	117.417	114.107	123.004	36.6376	30.9815	37.2562	WBGene00019400	1.25034	1	0	0	0	0	0.929551	0	WBGene00019400	protein_coding	K04G7.1	K04G7.1	Oogenic			WAGO	CSR-1
WBGene00016143	-1.86988	0.014769	105.505	90.8349	90.8864	21.7112	28.5983	27.9421	WBGene00016143	NA	NA	0	0	0	0	0	0	WBGene00016143	protein_coding	eri-9	C26E6.7	Oogenic				CSR-1
WBGene00020110	-1.69509	0.014769	155.705	147.888	130.521	36.6376	46.4722	50.5619	WBGene00020110	NA	NA	0	0	0	0	0	0	WBGene00020110	protein_coding	hsp-75	R151.7					CSR-1
WBGene00008624	1.44987	0.014769	118.267	102.846	138.721	294.458	349.137	340.628	WBGene00008624	-1.43834	1	0	0.849191	0.703795	0	0	0	WBGene00008624	protein_coding	crld-1	F09E8.2			Mutator	WAGO
WBGene00013237	1.84741	0.0147906	26.3762	31.5295	19.8173	78.703	103.669	95.8015	WBGene00013237	-0.673216	1	1.1416	0	0	0	0	0	WBGene00013237	protein_coding	Y56A3A.19	Y56A3A.19
WBGene00019137	5.30207	0.0148611	0	0.750702	0	6.78474	10.7244	14.6363	WBGene00019137	NA	NA	0	0	0	0	0	0	WBGene00019137	pseudogene	ceh-85	F59H6.6
WBGene00015841	-2.71778	0.0150954	36.5863	30.7788	34.8512	8.14169	3.57478	3.99173	WBGene00015841	-0.673216	1	1.1416	0	0	0	0	0	WBGene00015841	protein_coding	skpo-2	C16C8.2
WBGene00001044	-1.7103	0.0154765	131.03	126.118	155.805	39.3515	40.5142	46.5702	WBGene00001044	-0.673216	1	0	0	0.703795	0	0	0	WBGene00001044	protein_coding	dnj-26	Y39C12A.8				WAGO
WBGene00021079	-1.77544	0.0155511	110.61	125.367	119.587	31.2098	44.089	27.9421	WBGene00021079	1.98586	1	0	0	0	0	1.8591	0	WBGene00021079	protein_coding	W08A12.2	W08A12.2			Mutator	WAGO
WBGene00011029	-1.87743	0.0155853	106.356	80.3251	110.704	25.782	32.1731	22.6198	WBGene00011029	-1.34395	1	0	0	1.40759	0	0	0	WBGene00011029	protein_coding	abhd-11.2	R05D7.4					CSR-1
WBGene00020087	-1.75002	0.0157649	131.03	129.871	118.904	31.2098	48.8554	31.9338	WBGene00020087	1.25034	1	0	0	0	0	0.929551	0	WBGene00020087	pseudogene	R119.1	R119.1					CSR-1
WBGene00012216	1.66896	0.0157815	55.3049	42.0393	38.268	123.482	147.758	157.008	WBGene00012216	NA	NA	0	0	0	0	0	0	WBGene00012216	protein_coding	W02D9.10	W02D9.10				WAGO
WBGene00020748	2.97795	0.0157827	3.40338	2.25211	2.73343	21.7112	22.6403	21.2892	WBGene00020748	NA	NA	0	0	0	0	0	0	WBGene00020748	protein_coding	nhr-221	T24A6.8				WAGO
WBGene00014907	1.20378	0.0159955	695.991	776.976	806.36	1773.53	1736.15	1749.71	WBGene00014907	1.75777	1	0	0	0.703795	1.34801	1.8591	0	WBGene00014907	pseudogene	fbxa-117	Y51A2A.9		Spermatogenic	Mutator
WBGene00017741	-3.42943	0.0161447	24.6745	23.2718	21.184	1.35695	3.57478	1.33058	WBGene00017741	NA	NA	0	0	0	0	0	0	WBGene00017741	protein_coding	F23C8.13	F23C8.13
WBGene00018993	3.89088	0.0161652	0.850845	1.5014	0.683356	9.49864	16.6823	18.6281	WBGene00018993	NA	NA	0	0	0	0	0	0	WBGene00018993	pseudogene	nhr-266	F56H1.2		Spermatogenic
LINE2A_CE	1.10397	0.0162156	7144.54	6907.96	7070.69	14883	15428.8	15084.8	LINE2A_CE	-0.0413353	1	15.9824	12.7379	15.4835	17.5241	14.8728	10.9146	LINE2A_CE	transposon
WBGene00022557	1.53559	0.0162156	68.0676	62.3083	73.1191	188.616	208.529	192.934	WBGene00022557	1.25034	1	0	0	0	0	0.929551	0	WBGene00022557	protein_coding	fbxb-15	ZC204.7				WAGO
WBGene00008121	-1.85661	0.0165161	85.9353	99.0926	99.77	28.4959	23.8319	26.6115	WBGene00008121	NA	NA	0	0	0	0	0	0	WBGene00008121	protein_coding	C46F11.6	C46F11.6	Oogenic			WAGO
WBGene00010943	-2.80991	0.0165311	29.7796	33.0309	36.9012	1.35695	2.38319	10.6446	WBGene00010943	0.00728492	1	3.42481	1.69838	1.40759	1.34801	0	4.9612	WBGene00010943	protein_coding	M176.4	M176.4		Spermatogenic		WAGO			ALG-3/4
WBGene00017033	-2.57149	0.0167742	29.7796	45.0421	39.6347	4.07085	7.14957	7.98346	WBGene00017033	NA	NA	0	0	0	0	0	0	WBGene00017033	protein_coding	nekl-4	D1044.8				WAGO
WBGene00015028	-3.43975	0.0168995	17.8677	20.269	31.4344	1.35695	2.38319	2.66115	WBGene00015028	NA	NA	0	0	0	0	0	0	WBGene00015028	protein_coding	B0207.5	B0207.5				WAGO
WBGene00004883	-1.56375	0.016955	212.711	196.684	185.873	67.8474	65.5377	67.8594	WBGene00004883	-1.34395	1	0	0	1.40759	0	0	0	WBGene00004883	protein_coding	smg-5	W02D3.8					CSR-1
WBGene00017596	3.30727	0.0170006	2.55253	1.5014	2.05007	14.9264	10.7244	34.595	WBGene00017596	NA	NA	0	0	0	0	0	0	WBGene00017596	protein_coding
WBGene00004321	1.19103	0.0170241	1464.3	1331.75	1457.6	2944.58	3273.31	3491.43	WBGene00004321	1.24501	1	1.1416	0.849191	0	2.69601	1.8591	0	WBGene00004321	protein_coding	rcan-1	F54E7.7			Mutator	WAGO
WBGene00022579	-1.83891	0.0170329	136.986	132.124	92.9365	48.8501	27.4067	25.281	WBGene00022579	-2.52013	1	1.1416	0.849191	1.40759	0	0	0	WBGene00022579	protein_coding	ZC262.2	ZC262.2					CSR-1
WBGene00018508	-1.57039	0.0173091	192.291	194.432	183.823	67.8474	64.3461	59.876	WBGene00018508	-0.673216	1	0	0.849191	0	0	0	0	WBGene00018508	protein_coding	F46F11.1	F46F11.1					CSR-1
WBGene00020824	-1.58622	0.0173619	180.379	176.415	189.29	59.7057	56.0049	66.5289	WBGene00020824	0.292111	1	0	0.849191	0.703795	0	0.929551	0.99224	WBGene00020824	protein_coding	T26A8.1	T26A8.1				WAGO
WBGene00013149	-2.28903	0.0178963	63.8134	44.2914	43.7348	12.2125	9.53276	9.31404	WBGene00013149	NA	NA	0	0	0	0	0	0	WBGene00013149	protein_coding	Y53F4B.1	Y53F4B.1				WAGO
WBGene00003616	-2.66112	0.0179611	34.0338	42.0393	29.3843	5.42779	8.34116	2.66115	WBGene00003616	NA	NA	0	0	0	0	0	0	WBGene00003616	protein_coding	nhr-17	C02B4.2	Oogenic
WBGene00219748	-1.90528	0.018604	97.8471	81.0758	87.4696	32.5668	21.4487	17.2975	WBGene00219748	-3.23769	1	3.42481	0.849191	1.40759	0	0	0	WBGene00219748	lincRNA	linc-46	Y16E11A.3
WBGene00000900	2.79354	0.0190137	5.10507	6.00562	0.683356	23.0681	26.2151	30.6033	WBGene00000900	-1.52727	1	0	1.69838	0	0	0	0	WBGene00000900	protein_coding	daf-4	C05D2.1	Oogenic
WBGene00021701	-3.04896	0.0190396	42.5422	23.2718	20.5007	2.7139	1.19159	6.65289	WBGene00021701	NA	NA	0	0	0	0	0	0	WBGene00021701	protein_coding	Y48G9A.7	Y48G9A.7
WBGene00000121	-1.74706	0.0191254	132.732	126.118	104.554	31.2098	39.3226	37.2562	WBGene00000121	NA	NA	0	0	0	0	0	0	WBGene00000121	protein_coding	aly-2	F23B2.6					CSR-1
WBGene00010362	-1.33215	0.0192239	676.422	643.352	598.62	230.681	234.744	296.719	WBGene00010362	-1.1494	1	2.2832	1.69838	2.81518	0	0.929551	1.98448	WBGene00010362	protein_coding	enu-3.1	H04D03.1		Spermatogenic	Mutator	WAGO
WBGene00021434	5.22953	0.0194708	0	0	0.683356	10.8556	14.2991	5.32231	WBGene00021434	NA	NA	0	0	0	0	0	0	WBGene00021434	protein_coding	Y39A3A.3	Y39A3A.3
WBGene00006721	-2.73959	0.0195187	32.3321	33.7816	28.701	6.78474	4.76638	2.66115	WBGene00006721	-0.673216	1	1.1416	0	0	0	0	0	WBGene00006721	protein_coding	ubh-1	F46E10.8				WAGO
WBGene00044348	2.56219	0.0195293	5.95591	4.50421	4.78349	32.5668	22.6403	34.595	WBGene00044348	NA	NA	0	0	0	0	0	0	WBGene00044348	protein_coding	Y71G12B.31	Y71G12B.31
WBGene00003111	1.99032	0.0195902	13.6135	18.7675	14.3505	67.8474	58.3881	59.876	WBGene00003111	NA	NA	0	0	0	0	0	0	WBGene00003111	protein_coding	mab-20	Y71G12B.20	Oogenic
WBGene00007791	-2.3154	0.0196109	56.1558	34.5323	56.7186	9.49864	10.7244	9.31404	WBGene00007791	-2.45852	1	0	3.39676	2.81518	0	0.929551	0	WBGene00007791	protein_coding	C28A5.6	C28A5.6		Spermatogenic		WAGO			ALG-3/4
WBGene00011028	3.48297	0.0196109	3.40338	0	1.36671	12.2125	17.8739	21.2892	WBGene00011028	NA	NA	0	0	0	0	0	0	WBGene00011028	protein_coding	R05D7.3	R05D7.3
WBGene00008577	-2.3839	0.0197617	39.9897	45.7928	41.6847	6.78474	9.53276	7.98346	WBGene00008577	NA	NA	0	0	0	0	0	0	WBGene00008577	protein_coding	F08G2.5	F08G2.5
TC4	1.098	0.0197617	14231.2	13615.5	13507.9	29873.2	29427.6	29210.2	TC4	0.191446	1	20.5488	6.79353	15.4835	18.8721	17.6615	11.9069	TC4	transposon
WBGene00020191	4.16195	0.019826	1.70169	0.750702	0	18.9973	14.2991	7.98346	WBGene00020191	NA	NA	0	0	0	0	0	0	WBGene00020191	protein_coding	clec-53	T03F1.10
WBGene00011489	-1.50028	0.0198637	271.419	252.236	227.558	78.703	92.9444	93.1404	WBGene00011489	-0.194441	1	0	4.24595	0.703795	2.69601	1.8591	0	WBGene00011489	protein_coding	T05F1.2	T05F1.2	Oogenic				CSR-1
WBGene00012014	-1.67142	0.0201473	124.223	169.659	181.773	52.921	46.4722	50.5619	WBGene00012014	NA	NA	0	0	0	0	0	0	WBGene00012014	protein_coding	T25B9.8	T25B9.8			Mutator
WBGene00018393	-2.83923	0.0202339	26.3762	40.5379	25.2842	6.78474	4.76638	1.33058	WBGene00018393	NA	NA	0	0	0	0	0	0	WBGene00018393	protein_coding	msra-1	F43E2.5				WAGO
WBGene00014044	1.93125	0.02073	18.7186	15.014	19.8173	61.0627	73.8789	69.19	WBGene00014044	NA	NA	0	0	0	0	0	0	WBGene00014044	protein_coding	ZK666.4	ZK666.4				WAGO
WBGene00022289	2.39319	0.0207419	7.6576	5.25491	6.83356	35.2807	30.9815	37.2562	WBGene00022289	NA	NA	0	0	0	0	0	0	WBGene00022289	protein_coding	Y75B7B.2	Y75B7B.2		Spermatogenic
WBGene00017357	-1.73531	0.0207553	113.162	122.364	112.07	33.9237	34.5562	35.9256	WBGene00017357	-0.673216	1	0	0	0.703795	0	0	0	WBGene00017357	protein_coding	F10E9.5	F10E9.5					CSR-1
WBGene00008252	3.75446	0.0208218	0	0.750702	2.73343	13.5695	7.14957	29.2727	WBGene00008252	NA	NA	0	0	0	0	0	0	WBGene00008252	protein_coding	C51E3.6	C51E3.6		Spermatogenic
WBGene00015598	-3.19738	0.0209346	24.6745	21.0197	25.2842	2.7139	2.38319	2.66115	WBGene00015598	NA	NA	0	0	0	0	0	0	WBGene00015598	protein_coding	fbxa-163	C08E3.6								NRDE-3
WBGene00009070	5.54849	0.0212339	0	0	0	6.78474	3.57478	9.31404	WBGene00009070	NA	NA	0	0	0	0	0	0	WBGene00009070	protein_coding	F23A7.5	F23A7.5			Mutator
WBGene00021493	-3.91644	0.0213576	22.122	21.0197	15.0338	0	2.38319	1.33058	WBGene00021493	NA	NA	0	0	0	0	0	0	WBGene00021493	protein_coding	Y40B10A.9	Y40B10A.9		Spermatogenic
WBGene00007193	-1.42433	0.0213576	364.162	348.326	406.597	115.341	163.248	137.049	WBGene00007193	-1.27612	1	3.42481	0.849191	0.703795	0	1.8591	0	WBGene00007193	protein_coding	B0491.6	B0491.6					CSR-1
WBGene00016758	1.31841	0.0213576	202.501	212.449	228.924	533.281	566.007	508.28	WBGene00016758	-1.00113	1	0	0.849191	1.40759	0	0.929551	0	WBGene00016758	protein_coding	C49A9.4	C49A9.4			Mutator	WAGO
WBGene00020214	1.91403	0.0217437	22.122	23.2718	13.6671	65.1335	81.0284	74.5123	WBGene00020214	-0.673216	1	1.1416	0	0	0	0	0	WBGene00020214	protein_coding	attf-5	T04G9.1	Oogenic			WAGO
WBGene00003531	-3.89915	0.0219162	19.5694	18.0168	19.8173	1.35695	2.38319	0	WBGene00003531	NA	NA	0	0	0	0	0	0	WBGene00003531	protein_coding	nas-12	C24F3.3				WAGO
WBGene00011857	-1.48398	0.022378	248.447	239.474	246.692	88.2017	94.136	79.8346	WBGene00011857	-1.95803	1	2.2832	0.849191	1.40759	0	0.929551	0	WBGene00011857	protein_coding	coa-4	T20D3.3					CSR-1
WBGene00017885	-1.35021	0.0227638	528.375	456.427	487.233	179.117	197.805	199.587	WBGene00017885	-0.86598	1	3.42481	0.849191	1.40759	0	1.8591	0.99224	WBGene00017885	protein_coding	dip-2	F28B3.4	Oogenic		Mutator
WBGene00016344	1.59465	0.0230905	45.0948	49.5463	65.6022	175.046	152.524	159.669	WBGene00016344	NA	NA	0	0	0	0	0	0	WBGene00016344	protein_coding	rsef-1	C33D12.6			Mutator	WAGO
WBGene00008068	5.16317	0.0230905	0	0.750702	0	6.78474	14.2991	7.98346	WBGene00008068	NA	NA	0	0	0	0	0	0	WBGene00008068	protein_coding	sdz-6	C43D7.5
WBGene00010993	-2.41972	0.0233304	38.288	45.7928	41.0014	13.5695	3.57478	6.65289	WBGene00010993	NA	NA	0	0	0	0	0	0	WBGene00010993	protein_coding	vha-20	R03E1.2				WAGO
WBGene00013511	1.2881	0.0233996	257.806	277.76	246.008	656.763	636.311	614.727	WBGene00013511	-1.14146	1	1.1416	0	1.40759	0	0.929551	0	WBGene00013511	protein_coding	Y71A12B.15	Y71A12B.15			Mutator	WAGO
WBGene00021310	2.08314	0.0234167	8.50845	14.2633	13.6671	54.2779	54.8133	46.5702	WBGene00021310	NA	NA	0	0	0	0	0	0	WBGene00021310	protein_coding	Y32H12A.1	Y32H12A.1				WAGO
WBGene00009170	3.07524	0.0236469	1.70169	2.25211	2.73343	20.3542	15.4907	21.2892	WBGene00009170	NA	NA	0	0	0	0	0	0	WBGene00009170	protein_coding	F26F2.5	F26F2.5
WBGene00003882	-1.64294	0.0236546	142.942	151.642	173.572	40.7085	61.9629	46.5702	WBGene00003882	-0.266024	1	1.1416	0.849191	0.703795	1.34801	0.929551	0	WBGene00003882	protein_coding	orc-2	F59E10.1	Oogenic				CSR-1
WBGene00019491	-1.28981	0.0239181	760.655	760.461	693.607	282.245	289.557	333.975	WBGene00019491	-1.7893	1	3.42481	0	0.703795	1.34801	0	0	WBGene00019491	protein_coding	K07E3.2	K07E3.2	Oogenic		Mutator	WAGO
WBGene00000937	-1.56602	0.0241197	188.888	187.675	186.556	63.7766	75.0705	50.5619	WBGene00000937	-0.960266	1	3.42481	0	0.703795	0	0	1.98448	WBGene00000937	protein_coding	dbr-1	C55B7.8				WAGO
WBGene00014917	-2.08287	0.0242518	53.6032	81.0758	56.0352	16.2834	16.6823	11.9752	WBGene00014917	-0.673216	1	0	0	0.703795	0	0	0	WBGene00014917	pseudogene	fbxa-122	Y53C10A.13
WBGene00001773	2.82067	0.0242917	4.25422	2.25211	3.41678	29.8529	23.8319	15.9669	WBGene00001773	NA	NA	0	0	0	0	0	0	WBGene00001773	protein_coding	gst-25	F37F2.3
WBGene00003044	-1.6126	0.0243605	171.871	157.647	155.122	42.0654	54.8133	61.2065	WBGene00003044	-0.673216	1	0	0.849191	0	0	0	0	WBGene00003044	protein_coding	lir-1	F18A1.3					CSR-1
WBGene00017141	-4.87778	0.024947	13.6135	13.5126	13.6671	1.35695	0	0	WBGene00017141	NA	NA	0	0	0	0	0	0	WBGene00017141	protein_coding	EEED8.13	EEED8.13	Oogenic			WAGO
WBGene00018399	-1.66864	0.0250179	131.03	129.121	136.671	43.4224	45.2806	35.9256	WBGene00018399	-1.62157	1	1.1416	0	0.703795	0	0	0	WBGene00018399	protein_coding	F43H9.3	F43H9.3					CSR-1
WBGene00004814	2.12295	0.0252449	9.35929	9.75912	12.9838	50.2071	44.089	46.5702	WBGene00004814	NA	NA	0	0	0	0	0	0	WBGene00004814	protein_coding	skr-8	C52D10.9
WBGene00008120	-1.63552	0.0252669	148.898	135.877	158.539	43.4224	53.6218	45.2396	WBGene00008120	0.792205	1	1.1416	0.849191	0	1.34801	0	1.98448	WBGene00008120	protein_coding	C46F11.5	C46F11.5					CSR-1
WBGene00007145	-1.94021	0.0254359	82.5319	70.566	69.7023	21.7112	20.2571	15.9669	WBGene00007145	NA	NA	0	0	0	0	0	0	WBGene00007145	protein_coding	B0334.5	B0334.5					CSR-1
WBGene00013248	-1.24215	0.0259322	1105.25	1017.2	1070.14	430.153	427.782	492.314	WBGene00013248	0.0942816	1	0	1.69838	2.81518	0	0.929551	3.96896	WBGene00013248	protein_coding	Y57A10A.3	Y57A10A.3			Mutator	WAGO
WBGene00018361	-1.99179	0.0260872	64.6642	71.3167	75.1692	25.782	11.9159	15.9669	WBGene00018361	-0.673216	1	1.1416	0	0	0	0	0	WBGene00018361	protein_coding	F42G8.10	F42G8.10					CSR-1
WBGene00020106	-2.78657	0.0262228	34.0338	22.5211	32.8011	2.7139	2.38319	7.98346	WBGene00020106	NA	NA	0	0	0	0	0	0	WBGene00020106	protein_coding	R151.1	R151.1				WAGO
WBGene00003965	3.35047	0.0264405	0	0.750702	4.10014	14.9264	21.4487	15.9669	WBGene00003965	NA	NA	0	0	0	0	0	0	WBGene00003965	protein_coding	pdk-1	H42K12.1	Oogenic
WBGene00017348	-1.71007	0.0266456	120.82	140.381	124.371	35.2807	52.4302	29.2727	WBGene00017348	NA	NA	0	0	0	0	0	0	WBGene00017348	protein_coding	F10E7.6	F10E7.6
WBGene00017909	-3.0694	0.026798	36.5863	20.269	19.134	4.07085	3.57478	1.33058	WBGene00017909	NA	NA	0	0	0	0	0	0	WBGene00017909	protein_coding	F28H1.4	F28H1.4		Spermatogenic
WBGene00016834	2.7013	0.0270182	3.40338	3.00281	4.78349	18.9973	25.0235	29.2727	WBGene00016834	NA	NA	0	0	0	0	0	0	WBGene00016834	protein_coding	sre-50	C50E10.11
WBGene00022130	-5.13084	0.0271193	8.50845	8.25772	8.20028	0	0	0	WBGene00022130	NA	NA	0	0	0	0	0	0	WBGene00022130	protein_coding	Y71F9B.9	Y71F9B.9
WBGene00002991	1.77587	0.0274168	28.9287	27.0253	23.2341	75.9891	94.136	99.7933	WBGene00002991	NA	NA	0	0	0	0	0	0	WBGene00002991	protein_coding	lin-2	F17E5.1	Oogenic
WBGene00015425	-1.62818	0.0279397	142.942	137.378	164.689	44.7793	52.4302	46.5702	WBGene00015425	1.25034	1	0	0	0	0	0.929551	0	WBGene00015425	protein_coding	C04E6.11	C04E6.11				WAGO	CSR-1
WBGene00007217	-1.70392	0.0283871	110.61	130.622	125.054	44.7793	29.7899	38.5867	WBGene00007217	-2.49503	1	3.42481	0	0	0	0	0	WBGene00007217	protein_coding	tads-1	C01A2.5					CSR-1
WBGene00011101	2.99942	0.028484	0.850845	1.5014	5.46685	13.5695	29.7899	21.2892	WBGene00011101	NA	NA	0	0	0	0	0	0	WBGene00011101	protein_coding	R07D5.2	R07D5.2
WBGene00019902	-2.09032	0.0285954	55.3049	63.059	61.5021	14.9264	20.2571	6.65289	WBGene00019902	NA	NA	0	0	0	0	0	0	WBGene00019902	protein_coding	R05G6.10	R05G6.10				WAGO
WBGene00013039	-1.58052	0.0285954	179.528	171.16	187.24	61.0627	45.2806	74.5123	WBGene00013039	1.25034	1	0	0	0	0	0.929551	0	WBGene00013039	protein_coding	scav-3	Y49E10.20	Oogenic				CSR-1
WBGene00020565	-4.31647	0.0288881	16.166	17.2661	17.7673	0	1.19159	1.33058	WBGene00020565	NA	NA	0	0	0	0	0	0	WBGene00020565	protein_coding	T19C3.7	T19C3.7
WBGene00014870	2.2784	0.0289412	4.25422	7.50702	13.6671	46.1363	47.6638	31.9338	WBGene00014870	NA	NA	0	0	0	0	0	0	WBGene00014870	pseudogene	Y37H9A.4	Y37H9A.4			Mutator
WBGene00004753	-1.47871	0.0301312	247.596	236.471	253.525	71.9183	101.286	90.4792	WBGene00004753	-0.329094	1	0	1.69838	0.703795	0	1.8591	0	WBGene00004753	protein_coding	sec-8	Y106G6H.7					CSR-1
WBGene00007321	-3.49594	0.0303821	19.5694	21.0197	17.7673	2.7139	1.19159	1.33058	WBGene00007321	NA	NA	0	0	0	0	0	0	WBGene00007321	protein_coding	C05B5.4	C05B5.4				WAGO
WBGene00010556	-1.51347	0.0303821	229.728	206.443	202.957	67.8474	85.7948	69.19	WBGene00010556	0.161016	1	1.1416	0	0.703795	0	0	1.98448	WBGene00010556	protein_coding	rack-1	K04D7.1					CSR-1
WBGene00020855	2.95768	0.0303821	2.55253	3.00281	2.05007	18.9973	25.0235	14.6363	WBGene00020855	NA	NA	0	0	0	0	0	0	WBGene00020855	protein_coding	hpo-36	T27C4.2
WBGene00008586	1.69929	0.0305515	33.1829	36.0337	30.751	99.0572	96.5192	129.066	WBGene00008586	0.288564	1	1.1416	0	0	0	0.929551	0	WBGene00008586	protein_coding	snrp-40.1	F08G12.2	Oogenic
WBGene00012640	1.62637	0.0305852	44.2439	38.2858	39.6347	118.055	123.926	134.388	WBGene00012640	NA	NA	0	0	0	0	0	0	WBGene00012640	protein_coding	Y38H8A.7	Y38H8A.7			Mutator	WAGO
WBGene00021274	1.24181	0.0309859	491.788	420.393	420.947	1058.42	983.065	1107.04	WBGene00021274	-1.21018	1	1.1416	0.849191	0.703795	0	0	0.99224	WBGene00021274	protein_coding	Y23H5B.3	Y23H5B.3			Mutator	WAGO
WBGene00011860	-1.68319	0.0311279	119.118	117.109	124.371	39.3515	33.3646	39.9173	WBGene00011860	NA	NA	0	0	0	0	0	0	WBGene00011860	protein_coding	pigc-1	T20D3.8				WAGO
WBGene00019828	2.56783	0.0312133	1.70169	3.00281	10.2503	31.2098	29.7899	30.6033	WBGene00019828	NA	NA	0	0	0	0	0	0	WBGene00019828	protein_coding	R02E12.4	R02E12.4				WAGO
WBGene00021750	-1.44014	0.0314193	298.646	271.003	286.326	108.556	89.3696	118.421	WBGene00021750	1.25034	1	0	0	0	1.34801	0	0	WBGene00021750	protein_coding	Y50D4C.6	Y50D4C.6	Oogenic		Mutator	WAGO
WBGene00012834	2.44332	0.0314387	5.10507	4.50421	8.20028	42.0654	35.7478	19.9587	WBGene00012834	NA	NA	0	0	0	0	0	0	WBGene00012834	protein_coding	Y43F8C.13	Y43F8C.13
WBGene00044000	1.38921	0.0315551	114.864	150.891	161.955	359.591	369.394	396.512	WBGene00044000	-0.747249	1	1.1416	0.849191	0	1.34801	0	0	WBGene00044000	pseudogene	Y75B8A.41	Y75B8A.41			Mutator
WBGene00006767	1.82341	0.0316603	22.9728	27.0253	22.5508	108.556	85.7948	62.5371	WBGene00006767	NA	NA	0	0	0	0	0	0	WBGene00006767	protein_coding	unc-31	ZK897.1				WAGO
WBGene00019401	-1.59925	0.0317942	161.66	153.894	154.439	63.7766	45.2806	46.5702	WBGene00019401	-0.482909	1	0	0.849191	0.703795	1.34801	0	0	WBGene00019401	protein_coding	nuo-4	K04G7.4					CSR-1
WBGene00000256	2.68825	0.0317942	2.55253	6.00562	2.73343	21.7112	29.7899	21.2892	WBGene00000256	NA	NA	0	0	0	0	0	0	WBGene00000256	protein_coding	bli-6	Y73B6BL.34
WBGene00000461	2.3373	0.0318121	7.6576	3.75351	9.56699	35.2807	41.7058	29.2727	WBGene00000461	1.25034	1	0	0	0	1.34801	0	0	WBGene00000461	protein_coding	ceh-40	F17A2.5	Oogenic			WAGO
WBGene00219728	-1.51714	0.032091	1111.2	1278.45	1516.37	384.016	453.997	526.909	WBGene00219728	-4.64876	3.30155e-62	494.314	543.482	501.806	16.1761	28.8161	14.8836	WBGene00219728	lincRNA	linc-16	T08E11.10						ERGO-1
WBGene00022773	-2.22552	0.032127	45.9456	43.5407	49.885	13.5695	5.95797	10.6446	WBGene00022773	NA	NA	0	0	0	0	0	0	WBGene00022773	protein_coding	ZK616.3	ZK616.3				WAGO
WBGene00077594	5.03788	0.0321755	0	0.750702	0	6.78474	11.9159	7.98346	WBGene00077594	NA	NA	0	0	0	0	0	0	WBGene00077594	pseudogene	nhr-151	C06B8.12
WBGene00001152	-2.40182	0.0334173	36.5863	38.2858	41.0014	12.2125	7.14957	2.66115	WBGene00001152	-0.673216	1	0	0	0.703795	0	0	0	WBGene00001152	protein_coding	ech-3	F43H9.1				WAGO
WBGene00013957	-4.28809	0.033502	16.166	18.0168	15.7172	0	2.38319	0	WBGene00013957	NA	NA	0	0	0	0	0	0	WBGene00013957	protein_coding	sre-23	ZK265.5				WAGO
WBGene00044202	2.585	0.0335119	4.25422	6.00562	2.73343	29.8529	25.0235	22.6198	WBGene00044202	NA	NA	0	0	0	0	0	0	WBGene00044202	protein_coding	K10G4.10	K10G4.10
WBGene00020135	-1.67732	0.0337186	121.671	128.37	112.754	33.9237	38.131	41.2479	WBGene00020135	NA	NA	0	0	0	0	0	0	WBGene00020135	protein_coding	aakg-4	T01B6.3			Mutator	WAGO
WBGene00006803	1.39068	0.0337186	164.213	141.132	114.12	375.875	362.245	356.595	WBGene00006803	1.25034	1	0	0	0	1.34801	0	0	WBGene00006803	protein_coding	unc-70	K11C4.3					CSR-1
WBGene00018498	2.09412	0.0338284	9.35929	10.5098	15.0338	44.7793	39.3226	66.5289	WBGene00018498	-0.673216	1	0	0	0.703795	0	0	0	WBGene00018498	protein_coding	F46F5.7	F46F5.7		Spermatogenic
WBGene00010935	-1.90983	0.0343793	69.7693	78.8237	69.7023	17.6403	16.6823	23.9504	WBGene00010935	NA	NA	0	0	0	0	0	0	WBGene00010935	protein_coding	M163.1	M163.1	Oogenic		Mutator	WAGO
WBGene00003153	-1.23836	0.0345669	903.597	875.318	920.481	381.303	384.885	377.884	WBGene00003153	-1.88324	1	1.1416	1.69838	1.40759	0	0.929551	0	WBGene00003153	protein_coding	mca-3	Y67D8C.10				WAGO	CSR-1
WBGene00044079	5.4023	0.0346485	0	0	0	4.07085	9.53276	3.99173	WBGene00044079	NA	NA	0	0	0	0	0	0	WBGene00044079	protein_coding	tag-241	C34E11.3
WBGene00001995	-2.16331	0.0348104	196.545	218.454	210.474	20.3542	65.5377	53.2231	WBGene00001995	NA	NA	0	0	0	0	0	0	WBGene00001995	protein_coding	hpl-1	K08H2.6	Oogenic		Mutator	WAGO
WBGene00022583	-1.68435	0.0348104	112.312	129.121	132.571	42.0654	28.5983	46.5702	WBGene00022583	-0.673216	1	0	0	0.703795	0	0	0	WBGene00022583	protein_coding	mrps-18A	ZC262.8					CSR-1
WBGene00015157	-1.58881	0.0348104	148.047	160.65	151.705	46.1363	56.0049	50.5619	WBGene00015157	-1.54114	1	2.2832	1.69838	2.81518	2.69601	0	0	WBGene00015157	protein_coding	B0361.3	B0361.3					CSR-1
WBGene00016071	1.56584	0.0348104	50.1998	54.0505	47.8349	150.621	164.44	134.388	WBGene00016071	NA	NA	0	0	0	0	0	0	WBGene00016071	protein_coding	C24H12.1	C24H12.1			Mutator	WAGO
WBGene00015801	2.95769	0.0350305	4.25422	2.25211	1.36671	14.9264	15.4907	29.2727	WBGene00015801	NA	NA	0	0	0	0	0	0	WBGene00015801	protein_coding	C15H9.5	C15H9.5	Oogenic
WBGene00022230	-2.37414	0.03525	47.6473	38.2858	39.6347	1.35695	14.2991	7.98346	WBGene00022230	NA	NA	0	0	0	0	0	0	WBGene00022230	protein_coding	Y73B6A.3	Y73B6A.3				WAGO
WBGene00018903	4.05676	0.0352829	0	2.25211	0	10.8556	8.34116	18.6281	WBGene00018903	-0.673216	1	0	0	0.703795	0	0	0	WBGene00018903	protein_coding	F55G1.7	F55G1.7	Oogenic
WBGene00013107	2.25663	0.0359673	10.2101	6.00562	6.83356	33.9237	41.7058	33.2644	WBGene00013107	0.644155	1	1.1416	0	2.11138	1.34801	2.78865	0.99224	WBGene00013107	protein_coding	Y51H4A.13	Y51H4A.13		Spermatogenic					ALG-3/4
WBGene00021657	-1.71651	0.0362921	103.803	129.121	115.487	47.4932	28.5983	30.6033	WBGene00021657	NA	NA	0	0	0	0	0	0	WBGene00021657	protein_coding	Y48G1A.1	Y48G1A.1					CSR-1
WBGene00021727	1.15745	0.0363509	1267.76	1346.01	1395.41	3047.71	2815.74	3090.93	WBGene00021727	0.303502	1	1.1416	0.849191	1.40759	1.34801	1.8591	0.99224	WBGene00021727	protein_coding	bath-23	Y49F6C.5			Mutator	WAGO
WBGene00017631	-4.28328	0.0374271	17.0169	22.5211	10.2503	0	2.38319	0	WBGene00017631	NA	NA	0	0	0	0	0	0	WBGene00017631	protein_coding	F20B6.7	F20B6.7				WAGO				NRDE-3
WBGene00000230	-1.9329	0.0374271	62.9625	68.3139	75.8525	23.0681	14.2991	17.2975	WBGene00000230	1.38233	1	1.1416	1.69838	2.11138	8.08804	4.64776	0.99224	WBGene00000230	protein_coding	atp-3	F27C1.7					CSR-1		ALG-3/4
WBGene00017264	1.1349	0.0374396	1489.83	1469.87	1472.63	3328.59	3179.17	3226.65	WBGene00017264	1.07101	1	4.56641	0	1.40759	2.69601	2.78865	5.95344	WBGene00017264	protein_coding	F08F3.8	F08F3.8		Spermatogenic	Mutator	WAGO
WBGene00007417	-1.88106	0.0386828	91.0404	73.5688	82.6861	32.5668	22.6403	11.9752	WBGene00007417	-1.52727	1	0	1.69838	0	0	0	0	WBGene00007417	protein_coding	ceh-58	C07E3.6	Oogenic		Mutator	WAGO
WBGene00015477	2.92233	0.038815	1.70169	3.75351	2.05007	24.4251	14.2991	18.6281	WBGene00015477	NA	NA	0	0	0	0	0	0	WBGene00015477	protein_coding	attf-4	C05D10.1	Oogenic
WBGene00007064	3.30206	0.0389695	1.70169	1.5014	1.36671	10.8556	17.8739	15.9669	WBGene00007064	NA	NA	0	0	0	0	0	0	WBGene00007064	protein_coding	rga-9	2RSSE.1	Oogenic
WBGene00008409	-1.48059	0.0392965	223.772	238.723	221.407	70.5613	76.262	98.4627	WBGene00008409	-2.51811	1	4.56641	0.849191	1.40759	1.34801	0	0	WBGene00008409	protein_coding	mpst-1	D2023.5					CSR-1
WBGene00012829	-1.46495	0.0392965	260.358	222.958	262.409	100.414	77.4536	93.1404	WBGene00012829	-1.72313	1	1.1416	0.849191	0	0	0	0	WBGene00012829	protein_coding	Y43F8C.7	Y43F8C.7					CSR-1
WBGene00020802	3.07105	0.0392965	1.70169	1.5014	2.73343	18.9973	14.2991	17.2975	WBGene00020802	-1.67016	1	2.2832	0	4.22277	0	0	1.98448	WBGene00020802	protein_coding	btb-2	T25D10.5		Spermatogenic					ALG-3/4
WBGene00007598	5.33785	0.039783	0	0	0	5.42779	3.57478	7.98346	WBGene00007598	NA	NA	0	0	0	0	0	0	WBGene00007598	protein_coding	C15A11.4	C15A11.4
WBGene00020657	2.59452	0.0397997	0	6.00562	8.20028	21.7112	30.9815	35.9256	WBGene00020657	NA	NA	0	0	0	0	0	0	WBGene00020657	protein_coding	lgc-53	T21F2.1				WAGO
WBGene00206535	1.74401	0.0398612	26.3762	23.2718	32.1177	93.6295	104.86	75.8429	WBGene00206535	NA	NA	0	0	0	0	0	0	WBGene00206535	protein_coding	M162.15	M162.15
WBGene00008974	1.88464	0.0404021	19.5694	15.014	17.0839	63.7766	70.3041	55.8842	WBGene00008974	NA	NA	0	0	0	0	0	0	WBGene00008974	protein_coding	tbc-1	F20D1.2
WBGene00014660	1.4038	0.0410812	102.952	110.353	100.453	283.602	294.324	251.479	WBGene00014660	NA	NA	0	0	0	0	0	0	WBGene00014660	pseudogene	B0457.3	B0457.3		Spermatogenic	Mutator
WBGene00195253	-1.43712	0.0414934	272.27	249.984	255.575	99.0572	102.477	85.1569	WBGene00195253	-2.54051	1	1.1416	3.39676	2.11138	1.34801	0	0	WBGene00195253	pseudogene	H16D19.5	H16D19.5						ERGO-1
WBGene00000421	-1.49424	0.0429348	203.352	200.437	194.757	70.5613	76.262	65.1983	WBGene00000421	-1.43834	1	0	0.849191	0.703795	0	0	0	WBGene00000421	protein_coding	ced-7	C48B4.4					CSR-1
WBGene00001878	1.59699	0.0429622	46.7965	35.283	54.6685	139.766	127.501	147.694	WBGene00001878	NA	NA	0	0	0	0	0	0	WBGene00001878	protein_coding	his-4	T10C6.11				WAGO
WBGene00010642	-2.60602	0.0430325	27.227	28.5267	37.5846	0	7.14957	7.98346	WBGene00010642	NA	NA	0	0	0	0	0	0	WBGene00010642	protein_coding	mks-6	K07G5.3				WAGO
WBGene00021329	-1.39919	0.043243	308.857	321.3	339.628	130.267	135.842	101.124	WBGene00021329	-2.96533	1	2.2832	1.69838	0.703795	0	0	0	WBGene00021329	protein_coding	Y34D9A.3	Y34D9A.3					CSR-1
WBGene00012908	-1.43619	0.0433724	260.358	250.734	276.759	108.556	98.9023	83.8264	WBGene00012908	-1.52727	1	0	1.69838	0	0	0	0	WBGene00012908	protein_coding	Y46G5A.18	Y46G5A.18				WAGO	CSR-1
WBGene00003066	-1.84247	0.0435946	91.0404	72.8181	72.4358	23.0681	21.4487	21.2892	WBGene00003066	NA	NA	0	0	0	0	0	0	WBGene00003066	protein_coding	lpl-1	ZC410.7			Mutator	WAGO
WBGene00019611	-1.16235	0.0435946	2280.26	2215.32	2225.01	1023.14	938.976	1043.17	WBGene00019611	-1.66326	1	3.42481	2.54757	4.22277	1.34801	0	1.98448	WBGene00019611	protein_coding	K10B3.5	K10B3.5	Oogenic		Mutator	WAGO
WBGene00012598	4.98895	0.0438111	0	0.750702	0	14.9264	8.34116	2.66115	WBGene00012598	NA	NA	0	0	0	0	0	0	WBGene00012598	protein_coding	Y38E10A.20	Y38E10A.20
WBGene00009139	-1.97833	0.0445494	57.0066	63.8097	62.1854	12.2125	13.1075	21.2892	WBGene00009139	NA	NA	0	0	0	0	0	0	WBGene00009139	protein_coding	F25H9.7	F25H9.7
WBGene00018608	-2.1727	0.0446382	48.4981	44.2914	52.6184	17.6403	10.7244	3.99173	WBGene00018608	-2.10907	1	0	2.54757	0	0	0	0	WBGene00018608	protein_coding	F48E3.9	F48E3.9
WBGene00007846	1.73172	0.0447001	28.0779	24.7732	23.9175	85.4878	81.0284	87.8181	WBGene00007846	NA	NA	0	0	0	0	0	0	WBGene00007846	protein_coding	C31E10.5	C31E10.5	Oogenic
WBGene00019313	1.59149	0.0451342	35.7355	54.8012	56.0352	141.123	132.267	171.644	WBGene00019313	1.25034	1	0	0	0	0	0	0.99224	WBGene00019313	protein_coding	btb-10	K02E7.9			Mutator	WAGO
WBGene00018374	2.02745	0.0456324	9.35929	12.0112	15.0338	40.7085	61.9629	46.5702	WBGene00018374	NA	NA	0	0	0	0	0	0	WBGene00018374	protein_coding	tag-343	F43B10.2	Oogenic
WBGene00018842	2.74236	0.0456931	3.40338	2.25211	3.41678	20.3542	19.0655	21.2892	WBGene00018842	NA	NA	0	0	0	0	0	0	WBGene00018842	protein_coding	F54H12.2	F54H12.2
WBGene00017754	-3.42265	0.0461504	15.3152	20.269	19.134	1.35695	3.57478	0	WBGene00017754	NA	NA	0	0	0	0	0	0	WBGene00017754	protein_coding	F23F12.8	F23F12.8
WBGene00014022	-1.83925	0.0462419	86.7862	75.0702	74.4858	21.7112	16.6823	27.9421	WBGene00014022	-0.673216	1	0	0	0.703795	0	0	0	WBGene00014022	protein_coding	ZK637.2	ZK637.2					CSR-1
WBGene00219205	-3.40478	0.0470637	13.6135	18.7675	21.8674	1.35695	2.38319	1.33058	WBGene00219205	NA	NA	0	0	0	0	0	0	WBGene00219205	protein_coding	R03D7.15	R03D7.15
WBGene00009658	-1.6847	0.0476114	107.206	114.107	123.004	29.8529	29.7899	47.9008	WBGene00009658	NA	NA	0	0	0	0	0	0	WBGene00009658	protein_coding	pap-3	F43G6.5			Mutator	WAGO
WBGene00005019	-1.49989	0.0476114	184.633	188.426	195.44	71.9183	66.7293	62.5371	WBGene00005019	-1.0028	1	2.2832	0.849191	4.92656	0	0.929551	2.97672	WBGene00005019	protein_coding	sqv-1	D2096.4					CSR-1		ALG-3/4
WBGene00003008	3.92452	0.0491369	0.850845	0.750702	0.683356	5.42779	14.2991	14.6363	WBGene00003008	NA	NA	0	0	0	0	0	0	WBGene00003008	protein_coding	lin-22	Y54G2A.1
WBGene00011742	-1.85859	0.049191	92.7421	67.5632	75.1692	25.782	14.2991	25.281	WBGene00011742	0.496639	1	1.1416	0	0.703795	2.69601	0	0	WBGene00011742	protein_coding	tgn-38	T12G3.7	Oogenic				CSR-1
WBGene00001628	-1.53659	0.049191	197.396	177.916	193.39	47.4932	84.6032	62.5371	WBGene00001628	-2.06286	1	3.42481	0.849191	0.703795	1.34801	0	0	WBGene00001628	protein_coding	gly-3	ZK688.8					CSR-1
WBGene00004296	-1.43936	0.0496252	256.104	239.474	262.409	104.485	97.7107	77.1735	WBGene00004296	-2.17565	1	1.1416	0.849191	0.703795	0	0	0	WBGene00004296	protein_coding	rad-50	T04H1.4					CSR-1
WBGene00018134	2.79628	0.0499593	2.55253	3.75351	2.05007	14.9264	20.2571	22.6198	WBGene00018134	-2.56142	1	4.56641	4.24595	9.14933	0	2.78865	0	WBGene00018134	protein_coding	F37A4.4	F37A4.4		Spermatogenic					ALG-3/4
WBGene00019150	2.65352	0.050056	3.40338	3.00281	4.10014	29.8529	15.4907	21.2892	WBGene00019150	NA	NA	0	0	0	0	0	0	WBGene00019150	protein_coding	H04J21.1	H04J21.1		Spermatogenic
WBGene00002088	1.17125	0.0500735	783.628	714.668	733.925	1678.55	1703.98	1639.27	WBGene00002088	0.288564	1	0	0	0.703795	0	0	0.99224	WBGene00002088	protein_coding	ins-5	ZK84.3			Mutator	WAGO
WBGene00000434	2.77732	0.0500735	0.850845	4.50421	3.41678	14.9264	25.0235	21.2892	WBGene00000434	NA	NA	0	0	0	0	0	0	WBGene00000434	protein_coding	ceh-9	Y65B4BR.9
WBGene00001410	3.62079	0.0500735	1.70169	1.5014	0	16.2834	8.34116	13.3058	WBGene00001410	NA	NA	0	0	0	0	0	0	WBGene00001410	protein_coding	feh-1	Y54F10AM.2
WBGene00009026	-1.9291	0.0506341	70.6201	63.8097	57.4019	20.3542	16.6823	13.3058	WBGene00009026	NA	NA	0	0	0	0	0	0	WBGene00009026	protein_coding	F21G4.5	F21G4.5			Mutator	WAGO
WBGene00014202	-1.53547	0.0506341	166.766	156.897	166.056	58.3488	54.8133	55.8842	WBGene00014202	-0.673216	1	0	0	0.703795	0	0	0	WBGene00014202	protein_coding	mmcm-1	ZK1058.1	Oogenic		Mutator	WAGO	CSR-1
WBGene00019368	3.40724	0.0506341	0.850845	1.5014	1.36671	16.2834	14.2991	9.31404	WBGene00019368	NA	NA	0	0	0	0	0	0	WBGene00019368	protein_coding	K03H6.2	K03H6.2		Spermatogenic	Mutator
WBGene00050973	5.30528	0.0514044	0	0	0	1.35695	7.14957	7.98346	WBGene00050973	NA	NA	0	0	0	0	0	0	WBGene00050973	pseudogene	Y26G10.3	Y26G10.3
WBGene00022104	-3.4335	0.0515623	9.35929	23.2718	22.5508	0	2.38319	2.66115	WBGene00022104	NA	NA	0	0	0	0	0	0	WBGene00022104	protein_coding	acsd-1	Y71D11A.3			Mutator
WBGene00002182	-2.67504	0.0515623	29.7796	30.0281	23.2341	9.49864	2.38319	1.33058	WBGene00002182	-2.10907	1	0	2.54757	0	0	0	0	WBGene00002182	protein_coding	kap-1	F08F8.3				WAGO
WBGene00269373	3.01477	0.0518711	2.55253	1.5014	2.05007	20.3542	16.6823	11.9752	WBGene00269373	NA	NA	0	0	0	0	0	0	WBGene00269373	protein_coding	M01D1.12	M01D1.12
WBGene00003605	-3.17551	0.0520342	22.9728	15.014	20.5007	1.35695	1.19159	3.99173	WBGene00003605	NA	NA	0	0	0	0	0	0	WBGene00003605	protein_coding	nhr-6	C48D5.1
WBGene00016030	2.37751	0.0521348	5.10507	3.00281	8.88363	33.9237	25.0235	30.6033	WBGene00016030	NA	NA	0	0	0	0	0	0	WBGene00016030	protein_coding	C24A1.3	C24A1.3		Spermatogenic	Mutator					NRDE-3
WBGene00009233	1.24856	0.0528981	306.304	285.267	289.06	704.256	729.256	655.974	WBGene00009233	NA	NA	0	0	0	0	0	0	WBGene00009233	protein_coding	F28H6.4	F28H6.4	Oogenic		Mutator	WAGO
WBGene00020754	-2.08653	0.0531448	45.9456	50.297	51.2517	14.9264	13.1075	6.65289	WBGene00020754	NA	NA	0	0	0	0	0	0	WBGene00020754	protein_coding	T24A6.17	T24A6.17			Mutator	WAGO
WBGene00013228	-1.42398	0.0532479	245.894	243.978	256.942	90.9156	91.7528	95.8015	WBGene00013228	NA	NA	0	0	0	0	0	0	WBGene00013228	protein_coding	Y56A3A.7	Y56A3A.7			Mutator	WAGO
WBGene00017996	-1.74373	0.0537364	95.2946	85.58	100.453	36.6376	23.8319	23.9504	WBGene00017996	-1.34395	1	0	0	1.40759	0	0	0	WBGene00017996	protein_coding	F33D4.4	F33D4.4
WBGene00006508	-1.34917	0.0538586	429.677	436.158	497.483	214.398	151.332	171.644	WBGene00006508	0.585629	1	0	0	1.40759	1.34801	0	0.99224	WBGene00006508	protein_coding	tns-1	M01E11.7			Mutator	WAGO
WBGene00020472	-4.60301	0.0542646	13.6135	12.0112	8.20028	0	1.19159	0	WBGene00020472	NA	NA	0	0	0	0	0	0	WBGene00020472	protein_coding	lips-11	T13B5.5				WAGO
WBGene00019034	1.66344	0.0548346	26.3762	32.2802	35.5345	111.27	90.5612	98.4627	WBGene00019034	NA	NA	0	0	0	0	0	0	WBGene00019034	protein_coding	fbxb-25	F58E1.2				WAGO
WBGene00008651	5.21092	0.0548819	0	0	0	5.42779	4.76638	5.32231	WBGene00008651	-0.0407335	1	1.1416	0.849191	2.11138	0	0.929551	2.97672	WBGene00008651	protein_coding	F10D11.5	F10D11.5		Spermatogenic					ALG-3/4
WBGene00015868	-1.17236	0.0550384	1846.33	1761.9	1927.75	785.673	828.158	842.255	WBGene00015868	-1.55952	1	1.1416	0.849191	1.40759	0	0	0.99224	WBGene00015868	protein_coding	C16H3.3	C16H3.3	Oogenic		Mutator	WAGO
WBGene00004256	-1.44285	0.0553471	245.894	240.975	217.307	78.703	90.5612	89.1487	WBGene00004256	-0.673216	1	0	0	0.703795	0	0	0	WBGene00004256	protein_coding	pxn-1	ZK994.3		Spermatogenic		WAGO
WBGene00044325	-1.76548	0.0553731	75.7252	94.5884	88.153	27.139	23.8319	25.281	WBGene00044325	NA	NA	0	0	0	0	0	0	WBGene00044325	protein_coding	tag-321	C33H5.19	Oogenic				CSR-1
WBGene00008478	2.02938	0.0553731	11.061	13.5126	13.6671	61.0627	29.7899	66.5289	WBGene00008478	NA	NA	0	0	0	0	0	0	WBGene00008478	protein_coding	E03H4.11	E03H4.11				WAGO
WBGene00013697	-1.56125	0.0559991	161.66	162.902	136.671	59.7057	50.047	46.5702	WBGene00013697	NA	NA	0	0	0	0	0	0	WBGene00013697	protein_coding	dsbn-1	Y106G6A.5			Mutator	WAGO
WBGene00004342	-2.53995	0.0560887	26.3762	30.0281	34.1678	10.8556	2.38319	2.66115	WBGene00004342	-0.673216	1	0	0.849191	0	0	0	0	WBGene00004342	protein_coding	rfs-1	C30A5.2					CSR-1
WBGene00007583	2.04711	0.0561517	8.50845	12.7619	10.2503	48.8501	36.9394	45.2396	WBGene00007583	NA	NA	0	0	0	0	0	0	WBGene00007583	protein_coding	C14B4.2	C14B4.2
WBGene00044920	3.09119	0.0567183	2.55253	1.5014	1.36671	18.9973	11.9159	14.6363	WBGene00044920	NA	NA	0	0	0	0	0	0	WBGene00044920	pseudogene	F20G2.7	F20G2.7
WBGene00017007	-1.42845	0.0567851	351.399	317.547	310.244	146.55	83.4116	135.719	WBGene00017007	-1.43834	1	0	0.849191	0.703795	0	0	0	WBGene00017007	protein_coding	D1007.10	D1007.10			Mutator	WAGO
WBGene00020781	-1.5822	0.0573916	145.494	142.633	164.006	66.4905	46.4722	38.5867	WBGene00020781	2.18899	1	0	0	0.703795	1.34801	0	2.97672	WBGene00020781	protein_coding	T24H7.2	T24H7.2				WAGO	CSR-1
WBGene00011100	4.82011	0.0574041	0.850845	0	0	6.78474	9.53276	6.65289	WBGene00011100	NA	NA	0	0	0	0	0	0	WBGene00011100	protein_coding	nhr-209	R07B7.16
WBGene00009657	-1.31706	0.0577984	456.053	443.665	428.464	161.477	189.464	180.958	WBGene00009657	-1.52727	1	0	1.69838	0	0	0	0	WBGene00009657	protein_coding	F43G6.4	F43G6.4		Spermatogenic	Mutator	WAGO
WBGene00007366	2.51842	0.057808	3.40338	4.50421	5.46685	16.2834	39.3226	21.2892	WBGene00007366	NA	NA	0	0	0	0	0	0	WBGene00007366	protein_coding	C06B3.7	C06B3.7				WAGO
WBGene00011688	1.54534	0.0582335	60.41	43.5407	64.9188	185.902	172.781	134.388	WBGene00011688	NA	NA	0	0	0	0	0	0	WBGene00011688	protein_coding	T10C6.6	T10C6.6	Oogenic				CSR-1
WBGene00007013	-1.40791	0.0583742	251.85	263.496	277.443	103.128	100.094	95.8015	WBGene00007013	1.09155	1	1.1416	0	0	0	0	1.98448	WBGene00007013	protein_coding	mdt-8	Y62F5A.1	Oogenic				CSR-1
WBGene00016477	1.82989	0.0591728	23.8237	14.2633	20.5007	81.4169	54.8133	71.8512	WBGene00016477	NA	NA	0	0	0	0	0	0	WBGene00016477	protein_coding	srab-11	C36C5.8				WAGO
WBGene00006247	-3.01683	0.0594156	15.3152	17.2661	30.0677	2.7139	1.19159	3.99173	WBGene00006247	NA	NA	0	0	0	0	0	0	WBGene00006247	protein_coding	str-214	C31A11.9				WAGO
WBGene00015922	1.95836	0.0602411	16.166	13.5126	9.56699	56.9918	47.6638	46.5702	WBGene00015922	NA	NA	0	0	0	0	0	0	WBGene00015922	protein_coding	C17H11.2	C17H11.2	Oogenic
WBGene00008979	1.72467	0.060947	29.7796	27.0253	20.5007	96.3434	85.7948	71.8512	WBGene00008979	NA	NA	0	0	0	0	0	0	WBGene00008979	protein_coding	slc-25A18.1	F20D1.9
WBGene00004490	-2.092	0.0611426	44.2439	44.2914	49.2017	13.5695	8.34116	10.6446	WBGene00004490	1.85973	1	0	1.69838	0.703795	1.34801	4.64776	2.97672	WBGene00004490	protein_coding	rps-21	F37C12.11
WBGene00008665	-1.37913	0.0613757	294.392	309.289	301.36	126.196	116.776	105.116	WBGene00008665	NA	NA	0	0	0	0	0	0	WBGene00008665	protein_coding	ercc-1	F10G8.7			Mutator	WAGO
WBGene00015453	2.13841	0.0613757	6.80676	12.7619	6.83356	35.2807	33.3646	47.9008	WBGene00015453	NA	NA	0	0	0	0	0	0	WBGene00015453	protein_coding	C04G6.2	C04G6.2
WBGene00003533	1.82852	0.0619458	22.9728	12.7619	21.184	66.4905	59.5797	75.8429	WBGene00003533	NA	NA	0	0	0	0	0	0	WBGene00003533	protein_coding	nas-14	F09E8.6
WBGene00015353	-1.71824	0.0623289	90.1895	99.0926	86.1029	25.782	29.7899	27.9421	WBGene00015353	-0.673216	1	1.1416	0	0	0	0	0	WBGene00015353	protein_coding	C02F5.13	C02F5.13					CSR-1
WBGene00008749	2.06144	0.0625258	10.2101	11.2605	8.20028	33.9237	44.089	45.2396	WBGene00008749	NA	NA	0	0	0	0	0	0	WBGene00008749	protein_coding	plpp-1.3	F13E6.5	Oogenic
WBGene00010436	-2.41184	0.0626354	44.2439	39.0365	25.2842	5.42779	13.1075	1.33058	WBGene00010436	NA	NA	0	0	0	0	0	0	WBGene00010436	protein_coding	JC8.4	JC8.4				WAGO
WBGene00006705	-3.12688	0.0627407	19.5694	15.014	21.8674	1.35695	1.19159	3.99173	WBGene00006705	NA	NA	0	0	0	0	0	0	WBGene00006705	protein_coding	ubc-8	Y94H6A.6	Oogenic			WAGO
WBGene00023323	-1.48768	0.0628849	205.904	171.16	200.907	70.5613	72.6873	62.5371	WBGene00023323	NA	NA	0	0	0	0	0	0	WBGene00023323	pseudogene	K08F11.6	K08F11.6			Mutator
WBGene00015237	-1.45378	0.0630774	218.667	198.185	219.357	80.06	72.6873	79.8346	WBGene00015237	-1.9509	1	0	0.849191	1.40759	0	0	0	WBGene00015237	protein_coding	B0511.12	B0511.12					CSR-1
WBGene00001609	-1.30283	0.0645739	494.341	456.427	468.782	181.831	184.697	208.901	WBGene00001609	-3.84164	1	3.42481	0.849191	4.22277	0	0	0	WBGene00001609	protein_coding	glp-1	F02A9.6	Oogenic				CSR-1
WBGene00006985	1.22145	0.0646637	409.256	443.665	422.314	1099.13	944.934	932.735	WBGene00006985	2.05129	1	0	0	0.703795	0	1.8591	1.98448	WBGene00006985	protein_coding	zig-8	Y39E4B.8			Mutator	WAGO
WBGene00011337	4.29343	0.0651539	0	1.5014	0	6.78474	9.53276	13.3058	WBGene00011337	NA	NA	0	0	0	0	0	0	WBGene00011337	protein_coding	T01G1.2	T01G1.2
WBGene00012819	1.27467	0.0651848	219.518	198.936	218.674	529.21	502.853	509.611	WBGene00012819	-0.537086	1	27.3984	33.1184	30.2632	21.5681	18.591	22.8215	WBGene00012819	protein_coding	Y43F8B.9	Y43F8B.9			Mutator			ERGO-1		NRDE-3
WBGene00194713	2.25168	0.0654431	10.2101	6.75632	4.10014	42.0654	26.2151	30.6033	WBGene00194713	NA	NA	0	0	0	0	0	0	WBGene00194713	protein_coding	F19B10.13	F19B10.13
WBGene00013757	2.92963	0.0657251	1.70169	2.25211	2.73343	24.4251	19.0655	7.98346	WBGene00013757	NA	NA	0	0	0	0	0	0	WBGene00013757	protein_coding	fbxa-113	Y113G7B.6
WBGene00235367	1.29064	0.065892	208.457	199.687	180.406	510.213	469.488	457.719	WBGene00235367	NA	NA	0	0	0	0	0	0	WBGene00235367	protein_coding	F49F1.17	F49F1.17
WBGene00016866	-2.18566	0.0660249	41.6914	36.0337	39.6347	8.14169	8.34116	9.31404	WBGene00016866	NA	NA	0	0	0	0	0	0	WBGene00016866	protein_coding	coel-1	C52B9.3	Oogenic			WAGO
WBGene00009635	-1.42026	0.0660249	253.552	231.967	245.325	94.9864	96.5192	81.1652	WBGene00009635	NA	NA	0	0	0	0	0	0	WBGene00009635	protein_coding	F42F12.3	F42F12.3	Oogenic		Mutator	WAGO
WBGene00011977	-2.75786	0.0661413	26.3762	24.0225	19.8173	6.78474	2.38319	1.33058	WBGene00011977	NA	NA	0	0	0	0	0	0	WBGene00011977	protein_coding	T24B8.3	T24B8.3
WBGene00003602	-1.37461	0.0662801	340.338	302.533	350.562	107.199	140.608	134.388	WBGene00003602	-0.480639	1	0	0.849191	0.703795	0	0.929551	0	WBGene00003602	protein_coding	nhr-3	H01A20.1		Spermatogenic	Mutator	WAGO
WBGene00021078	-1.3557	0.0665535	341.189	340.068	330.061	115.341	140.608	138.38	WBGene00021078	0.733205	1	1.1416	0	0.703795	0	0.929551	1.98448	WBGene00021078	protein_coding	unc-132	W08A12.1					CSR-1
WBGene00016700	-2.43367	0.0666051	24.6745	30.0281	35.5345	6.78474	5.95797	3.99173	WBGene00016700	NA	NA	0	0	0	0	0	0	WBGene00016700	protein_coding	C46A5.4	C46A5.4				WAGO
WBGene00003714	1.71828	0.066618	28.0779	20.269	24.6008	77.3461	84.6032	77.1735	WBGene00003714	NA	NA	0	0	0	0	0	0	WBGene00003714	protein_coding	nhr-124	C17E7.8
WBGene00009665	-2.13953	0.0680124	46.7965	41.2886	43.7348	16.2834	4.76638	9.31404	WBGene00009665	-1.14146	1	1.1416	0	1.40759	0	0.929551	0	WBGene00009665	protein_coding	lmd-1	F43G9.2			Mutator
WBGene00014223	-2.99403	0.068077	28.9287	13.5126	19.8173	5.42779	1.19159	1.33058	WBGene00014223	1.26563	1	1.1416	1.69838	0.703795	8.08804	0.929551	0	WBGene00014223	protein_coding	ZK1098.6	ZK1098.6		Spermatogenic		WAGO			ALG-3/4
WBGene00010722	1.89505	0.0693234	17.8677	12.7619	14.3505	52.921	67.9209	45.2396	WBGene00010722	NA	NA	0	0	0	0	0	0	WBGene00010722	protein_coding	K09E4.4	K09E4.4				WAGO
WBGene00017710	3.20059	0.0694818	1.70169	2.25211	0.683356	13.5695	20.2571	7.98346	WBGene00017710	NA	NA	0	0	0	0	0	0	WBGene00017710	protein_coding	F22E5.12	F22E5.12
WBGene00012930	-1.52347	0.0696234	165.064	156.897	155.122	46.1363	61.9629	57.2148	WBGene00012930	NA	NA	0	0	0	0	0	0	WBGene00012930	protein_coding	obr-1	Y47D3A.17					CSR-1
WBGene00020604	-1.62624	0.0696689	113.162	105.098	127.104	36.6376	40.5142	34.595	WBGene00020604	-1.34395	1	0	0	1.40759	0	0	0	WBGene00020604	protein_coding	T20B12.7	T20B12.7					CSR-1
WBGene00011663	-1.48922	0.0698393	165.915	198.185	182.456	69.2044	60.7713	65.1983	WBGene00011663	NA	NA	0	0	0	0	0	0	WBGene00011663	protein_coding	T09F3.4	T09F3.4			Mutator	WAGO
WBGene00004353	2.10302	0.0702365	10.2101	9.00842	7.51692	39.3515	28.5983	46.5702	WBGene00004353	NA	NA	0	0	0	0	0	0	WBGene00004353	protein_coding	rgs-10	F45B8.2	Oogenic
WBGene00013155	2.55167	0.0702989	2.55253	3.75351	5.46685	17.6403	16.6823	35.9256	WBGene00013155	NA	NA	0	0	0	0	0	0	WBGene00013155	pseudogene	Y53F4B.8	Y53F4B.8
WBGene00001627	-4.08423	0.0705257	18.7186	6.75632	17.7673	0	2.38319	0	WBGene00001627	NA	NA	0	0	0	0	0	0	WBGene00001627	protein_coding	gly-2	C55B7.2		Spermatogenic
WBGene00012951	-1.67498	0.0707174	96.1455	93.8377	110.704	31.2098	27.4067	35.9256	WBGene00012951	NA	NA	0	0	0	0	0	0	WBGene00012951	protein_coding	Y47H9C.8	Y47H9C.8					CSR-1
WBGene00001150	3.32886	0.0710944	0.850845	1.5014	1.36671	17.6403	8.34116	11.9752	WBGene00001150	NA	NA	0	0	0	0	0	0	WBGene00001150	protein_coding	ech-1.1	C29F3.1		Spermatogenic
WBGene00012298	-1.46609	0.0711006	207.606	219.205	179.723	75.9891	69.1125	74.5123	WBGene00012298	-1.72313	1	1.1416	0.849191	0	0	0	0	WBGene00012298	protein_coding	prmt-7	W06D4.4					CSR-1
WBGene00007196	-3.57623	0.0719371	17.8677	14.2633	14.3505	0	0	3.99173	WBGene00007196	NA	NA	0	0	0	0	0	0	WBGene00007196	protein_coding	B0513.4	B0513.4
WBGene00011746	-1.42472	0.0725164	234.833	220.706	264.459	93.6295	83.4116	91.8098	WBGene00011746	-0.934571	1	2.2832	1.69838	2.81518	4.04402	0	0	WBGene00011746	protein_coding	T13F2.6	T13F2.6					CSR-1
WBGene00017061	-2.64811	0.0725331	22.122	24.7732	25.2842	2.7139	5.95797	2.66115	WBGene00017061	NA	NA	0	0	0	0	0	0	WBGene00017061	protein_coding	oac-12	D2063.2				WAGO
WBGene00003055	4.74419	0.0726882	0	0.750702	0	9.49864	8.34116	3.99173	WBGene00003055	NA	NA	0	0	0	0	0	0	WBGene00003055	protein_coding	lon-1	F48E8.1		Spermatogenic
WBGene00015073	-1.43434	0.073269	290.989	295.026	263.776	88.2017	84.6032	142.372	WBGene00015073	-1.41117	1	3.42481	5.09514	4.92656	0	3.71821	0.99224	WBGene00015073	protein_coding	B0238.9	B0238.9					CSR-1		ALG-3/4
WBGene00000993	-2.44732	0.0734864	33.1829	23.2718	35.5345	4.07085	2.38319	10.6446	WBGene00000993	1.25034	1	0	0	0	0	0	0.99224	WBGene00000993	protein_coding	dhs-30	T25G12.7	Oogenic
WBGene00011232	1.99805	0.0735523	13.6135	13.5126	8.20028	52.921	53.6218	33.2644	WBGene00011232	NA	NA	0	0	0	0	0	0	WBGene00011232	protein_coding	pck-2	R11A5.4	Oogenic
WBGene00011969	-1.62347	0.0736043	132.732	106.6	114.804	32.5668	35.7478	46.5702	WBGene00011969	-1.52727	1	0	1.69838	0	0	0	0	WBGene00011969	protein_coding	T23G11.4	T23G11.4					CSR-1
WBGene00016796	-1.55534	0.0737906	170.169	161.401	134.621	39.3515	53.6218	65.1983	WBGene00016796	-0.11539	1	2.2832	0	0	0	0.929551	0.99224	WBGene00016796	protein_coding	cec-2	C50A2.2					CSR-1
WBGene00001649	2.51864	0.0747714	2.55253	4.50421	4.10014	23.0681	20.2571	21.2892	WBGene00001649	NA	NA	0	0	0	0	0	0	WBGene00001649	protein_coding	gob-1	H13N06.3
WBGene00007480	2.83958	0.0747714	3.40338	1.5014	2.05007	16.2834	15.4907	17.2975	WBGene00007480	NA	NA	0	0	0	0	0	0	WBGene00007480	protein_coding	glna-1	C09F9.3		Spermatogenic
WBGene00044726	1.69898	0.0754994	32.3321	27.0253	22.5508	88.2017	70.3041	106.446	WBGene00044726	NA	NA	0	0	0	0	0	0	WBGene00044726	protein_coding	Y53F4B.43	Y53F4B.43			Mutator	WAGO
WBGene00001623	-3.56029	0.0755341	22.122	13.5126	10.2503	1.35695	1.19159	1.33058	WBGene00001623	NA	NA	0	0	0	0	0	0	WBGene00001623	protein_coding	glt-5	Y53C12A.2				WAGO
WBGene00018709	5.09308	0.0761517	0	0	0	5.42779	3.57478	5.32231	WBGene00018709	NA	NA	0	0	0	0	0	0	WBGene00018709	protein_coding	srsx-8	F52F10.5
WBGene00007129	-1.60846	0.0763605	142.942	111.855	119.587	50.2071	39.3226	33.2644	WBGene00007129	-0.673216	1	0	0.849191	0	0	0	0	WBGene00007129	protein_coding	B0272.3	B0272.3	Oogenic		Mutator	WAGO
WBGene00010699	-1.46274	0.0769696	198.247	187.675	215.941	80.06	60.7713	78.504	WBGene00010699	1.98586	1	0	0	0	0	1.8591	0	WBGene00010699	protein_coding	trpp-6	K08H10.9					CSR-1
WBGene00009417	5.16828	0.0772094	0	0	0	4.07085	9.53276	1.33058	WBGene00009417	NA	NA	0	0	0	0	0	0	WBGene00009417	protein_coding	F35E8.1	F35E8.1
WBGene00020247	5.09118	0.0778641	0	0	0	4.07085	3.57478	6.65289	WBGene00020247	NA	NA	0	0	0	0	0	0	WBGene00020247	protein_coding	T05B11.4	T05B11.4		Spermatogenic
WBGene00019588	2.39223	0.0790588	10.2101	3.00281	2.73343	29.8529	26.2151	25.281	WBGene00019588	NA	NA	0	0	0	0	0	0	WBGene00019588	protein_coding	K09F6.5	K09F6.5
WBGene00012970	-1.98328	0.0795655	46.7965	47.2942	58.7686	16.2834	11.9159	10.6446	WBGene00012970	NA	NA	0	0	0	0	0	0	WBGene00012970	protein_coding	Y48A6B.9	Y48A6B.9		Spermatogenic		WAGO
WBGene00007956	1.98097	0.0795655	14.4644	9.75912	10.2503	51.564	48.8554	34.595	WBGene00007956	NA	NA	0	0	0	0	0	0	WBGene00007956	protein_coding	trpp-9	C35C5.6	Oogenic
WBGene00022885	-1.87354	0.0798418	62.9625	55.5519	66.2856	20.3542	13.1075	17.2975	WBGene00022885	NA	NA	0	0	0	0	0	0	WBGene00022885	protein_coding	ZK1248.19	ZK1248.19
WBGene00007403	-1.39073	0.0812211	273.121	265.748	276.759	104.485	119.159	86.4875	WBGene00007403	NA	NA	0	0	0	0	0	0	WBGene00007403	protein_coding	set-3	C07A9.7				WAGO	CSR-1
WBGene00009469	1.76187	0.0813938	20.4203	22.5211	20.5007	71.9183	88.178	54.5537	WBGene00009469	NA	NA	0	0	0	0	0	0	WBGene00009469	protein_coding	F36D3.1	F36D3.1					CSR-1
WBGene00020584	5.06987	0.0817457	0	0	0	4.07085	5.95797	3.99173	WBGene00020584	NA	NA	0	0	0	0	0	0	WBGene00020584	protein_coding	T19D12.10	T19D12.10
WBGene00003021	-1.2314	0.0823879	884.028	816.764	782.443	373.161	357.478	325.991	WBGene00003021	1.26497	1	1.1416	0.849191	0	2.69601	0.929551	0.99224	WBGene00003021	protein_coding	lin-36	F44B9.6					CSR-1
WBGene00000044	2.43252	0.083207	1.70169	8.25772	4.78349	14.9264	30.9815	34.595	WBGene00000044	NA	NA	0	0	0	0	0	0	WBGene00000044	protein_coding	acr-5	K03F8.2
WBGene00001963	-2.20221	0.0834703	44.2439	36.7844	38.9513	8.14169	2.38319	15.9669	WBGene00001963	NA	NA	0	0	0	0	0	0	WBGene00001963	pseudogene	btb-1	F40G9.4				WAGO
WBGene00011736	-3.51663	0.0837343	16.166	13.5126	14.3505	1.35695	2.38319	0	WBGene00011736	-0.673216	1	0	0.849191	0	0	0	0	WBGene00011736	protein_coding	T12D8.9	T12D8.9
WBGene00009157	-2.44814	0.0841058	28.9287	26.2746	28.701	1.35695	7.14957	6.65289	WBGene00009157	-0.673216	1	0	0.849191	0	0	0	0	WBGene00009157	protein_coding	F26E4.2	F26E4.2				WAGO
WBGene00219619	3.50586	0.0847189	0	0.750702	2.05007	9.49864	9.53276	14.6363	WBGene00219619	NA	NA	0	0	0	0	0	0	WBGene00219619	lincRNA	linc-76	Y48A6C.9
WBGene00013823	4.19002	0.0850133	0	0.750702	0.683356	8.14169	5.95797	13.3058	WBGene00013823	NA	NA	0	0	0	0	0	0	WBGene00013823	protein_coding	Y116F11B.7	Y116F11B.7		Spermatogenic
WBGene00009225	-3.25745	0.0857601	15.3152	12.7619	21.184	0	1.19159	3.99173	WBGene00009225	NA	NA	0	0	0	0	0	0	WBGene00009225	protein_coding	fbxa-94	F28F8.8				WAGO
WBGene00016077	2.69373	0.085807	3.40338	3.75351	1.36671	23.0681	16.6823	14.6363	WBGene00016077	NA	NA	0	0	0	0	0	0	WBGene00016077	protein_coding	C24H12.8	C24H12.8
WBGene00007697	-2.49012	0.0861082	23.8237	32.2802	23.2341	2.7139	5.95797	5.32231	WBGene00007697	NA	NA	0	0	0	0	0	0	WBGene00007697	protein_coding	C24F3.2	C24F3.2
WBGene00018145	1.97906	0.0863212	11.9118	9.00842	11.6171	43.4224	35.7478	49.2314	WBGene00018145	-1.34395	1	0	0	1.40759	0	0	0	WBGene00018145	protein_coding	F37C4.5	F37C4.5		Spermatogenic						NRDE-3
WBGene00010623	-2.38166	0.086448	43.3931	21.7704	29.3843	4.07085	4.76638	9.31404	WBGene00010623	-0.919472	1	2.2832	0	0	1.34801	0	0	WBGene00010623	protein_coding	K07A12.5	K07A12.5		Spermatogenic		WAGO			ALG-3/4
WBGene00016641	-1.30019	0.0865632	584.53	468.438	526.184	217.112	190.655	234.182	WBGene00016641	NA	NA	0	0	0	0	0	0	WBGene00016641	protein_coding	C44C1.1	C44C1.1		Spermatogenic	Mutator	WAGO
WBGene00007063	1.41986	0.0875022	80.8302	106.6	77.9026	237.466	208.529	264.785	WBGene00007063	1.25034	1	0	0	0	0	0.929551	0	WBGene00007063	protein_coding	2L52.1	2L52.1	Oogenic		Mutator	WAGO
WBGene00007453	-4.41723	0.087843	5.95591	11.2605	12.3004	0	0	1.33058	WBGene00007453	NA	NA	0	0	0	0	0	0	WBGene00007453	protein_coding	fbxa-98	C08F11.5
WBGene00013138	3.24725	0.0880743	1.70169	1.5014	0.683356	10.8556	10.7244	14.6363	WBGene00013138	-0.214655	1	11.416	11.0395	8.44554	6.74003	6.50686	12.8991	WBGene00013138	protein_coding	Y53C10A.10	Y53C10A.10		Spermatogenic					ALG-3/4
WBGene00016305	2.02852	0.088147	8.50845	18.0168	6.15021	48.8501	41.7058	42.5785	WBGene00016305	NA	NA	0	0	0	0	0	0	WBGene00016305	pseudogene	fbxc-57	C32B5.12
WBGene00007335	4.65171	0.0884041	0	0	0.683356	6.78474	8.34116	5.32231	WBGene00007335	-1.88749	1	2.2832	5.09514	4.22277	1.34801	1.8591	0	WBGene00007335	protein_coding	C05C12.1	C05C12.1		Spermatogenic					ALG-3/4
WBGene00012454	4.65624	0.0893141	0.850845	0	0	4.07085	7.14957	9.31404	WBGene00012454	NA	NA	0	0	0	0	0	0	WBGene00012454	protein_coding	clec-256	Y17D7B.6
WBGene00017512	2.11544	0.0895936	7.6576	6.75632	8.88363	29.8529	40.5142	30.6033	WBGene00017512	NA	NA	0	0	0	0	0	0	WBGene00017512	protein_coding	nhr-179	F16B4.11				WAGO
WBGene00021969	1.67301	0.0907282	22.122	32.2802	24.6008	90.9156	86.9864	74.5123	WBGene00021969	-1.23556	1	1.1416	3.39676	0.703795	1.34801	0	0.99224	WBGene00021969	protein_coding	Y57G7A.6	Y57G7A.6		Spermatogenic		WAGO			ALG-3/4
WBGene00007421	-3.48237	0.0910533	11.9118	16.5154	15.0338	1.35695	0	2.66115	WBGene00007421	NA	NA	0	0	0	0	0	0	WBGene00007421	protein_coding	C07H4.1	C07H4.1		Spermatogenic
WBGene00000913	-1.34341	0.0911566	383.731	355.082	350.562	142.48	168.015	117.091	WBGene00000913	-3.27022	1	3.42481	1.69838	0.703795	0	0	0	WBGene00000913	protein_coding	daf-18	T07A9.6	Oogenic				CSR-1
WBGene00013576	1.76328	0.0922052	20.4203	21.0197	16.4006	55.6349	66.7293	73.1817	WBGene00013576	NA	NA	0	0	0	0	0	0	WBGene00013576	protein_coding	Y76A2B.4	Y76A2B.4	Oogenic		Mutator
WBGene00016259	2.2529	0.0923127	6.80676	6.75632	4.10014	28.4959	32.1731	22.6198	WBGene00016259	NA	NA	0	0	0	0	0	0	WBGene00016259	protein_coding	C30F8.3	C30F8.3
WBGene00015505	-1.64033	0.0931049	105.505	111.855	97.0366	44.7793	29.7899	26.6115	WBGene00015505	1.25034	1	0	0	0	0	0	0.99224	WBGene00015505	protein_coding	C06A5.8	C06A5.8					CSR-1
WBGene00011888	-2.02342	0.0931265	48.4981	43.5407	45.1015	16.2834	7.14957	10.6446	WBGene00011888	-1.52727	1	0	1.69838	0	0	0	0	WBGene00011888	protein_coding	cutl-15	T21B10.6				WAGO
WBGene00010897	-1.87217	0.0932255	55.3049	65.3111	59.452	23.0681	11.9159	14.6363	WBGene00010897	-0.673216	1	0	0.849191	0	0	0	0	WBGene00010897	protein_coding	lact-3	M28.6			Mutator	WAGO
WBGene00002028	-1.66717	0.0933559	83.3828	107.35	94.9865	31.2098	33.3646	25.281	WBGene00002028	NA	NA	0	0	0	0	0	0	WBGene00002028	protein_coding	hst-1	F08B4.6	Oogenic				CSR-1
WBGene00020642	1.77342	0.0933559	14.4644	18.0168	23.2341	67.8474	64.3461	59.876	WBGene00020642	NA	NA	0	0	0	0	0	0	WBGene00020642	protein_coding	T20H9.6	T20H9.6		Spermatogenic
WBGene00013358	2.03045	0.0933559	15.3152	8.25772	9.56699	61.0627	46.4722	26.6115	WBGene00013358	NA	NA	0	0	0	0	0	0	WBGene00013358	protein_coding	abhd-3.1	Y60A3A.7				WAGO
WBGene00000389	2.56291	0.0938389	2.55253	1.5014	6.15021	17.6403	23.8319	19.9587	WBGene00000389	-0.413505	1	4.56641	8.49191	7.74174	5.39202	6.50686	3.96896	WBGene00000389	protein_coding	cdc-25.4	R05H5.2		Spermatogenic					ALG-3/4
WBGene00006791	-1.85672	0.0945467	52.7524	75.0702	76.5359	24.4251	22.6403	9.31404	WBGene00006791	-1.15	1	0	2.54757	0	0	0	0.99224	WBGene00006791	protein_coding	unc-57	T04D1.3					CSR-1
WBGene00016592	-2.1299	0.0947386	37.4372	38.2858	36.9012	6.78474	9.53276	9.31404	WBGene00016592	-0.673216	1	0	0.849191	0	0	0	0	WBGene00016592	protein_coding	erl-1	C42C1.15
WBGene00012038	2.60699	0.0950335	4.25422	2.25211	2.73343	23.0681	16.6823	15.9669	WBGene00012038	NA	NA	0	0	0	0	0	0	WBGene00012038	protein_coding	T26E3.5	T26E3.5
WBGene00001543	-4.39793	0.0951849	11.061	13.5126	4.78349	1.35695	0	0	WBGene00001543	NA	NA	0	0	0	0	0	0	WBGene00001543	protein_coding	gcy-18	ZK896.8				WAGO
WBGene00007694	1.95513	0.0952111	16.166	12.7619	6.83356	44.7793	44.089	47.9008	WBGene00007694	NA	NA	0	0	0	0	0	0	WBGene00007694	protein_coding	C23H4.6	C23H4.6
WBGene00014040	1.93727	0.0954421	11.061	9.75912	15.0338	55.6349	45.2806	37.2562	WBGene00014040	NA	NA	0	0	0	0	0	0	WBGene00014040	protein_coding	ZK662.5	ZK662.5
WBGene00003594	-1.6825	0.0962028	90.1895	96.0898	82.0028	21.7112	32.1731	29.2727	WBGene00003594	NA	NA	0	0	0	0	0	0	WBGene00003594	protein_coding	nft-1	Y56A3A.13					CSR-1
WBGene00013500	1.16397	0.0967021	675.571	678.635	717.524	1451.94	1588.4	1603.35	WBGene00013500	-4.36759	1	9.13281	9.3411	5.63036	0	0	0.99224	WBGene00013500	protein_coding	Y71A12B.2	Y71A12B.2			Mutator	WAGO	CSR-1	ERGO-1		NRDE-3
WBGene00010572	2.29296	0.0967021	8.50845	3.75351	5.46685	35.2807	34.5562	15.9669	WBGene00010572	NA	NA	0	0	0	0	0	0	WBGene00010572	protein_coding	wdr-5.2	K04G11.4	Oogenic
WBGene00010157	3.68282	0.0970245	1.70169	0.750702	0	12.2125	9.53276	7.98346	WBGene00010157	NA	NA	0	0	0	0	0	0	WBGene00010157	protein_coding	oac-34	F56G4.1
WBGene00003396	-1.6719	0.0971758	93.5929	104.348	90.8864	28.4959	21.4487	41.2479	WBGene00003396	NA	NA	0	0	0	0	0	0	WBGene00003396	protein_coding	mom-4	F52F12.3	Oogenic
WBGene00005226	-3.45894	0.0978369	16.166	13.5126	12.9838	2.7139	1.19159	0	WBGene00005226	NA	NA	0	0	0	0	0	0	WBGene00005226	protein_coding	srg-69	F09E5.4
WBGene00020290	-1.52257	0.0984049	154.854	138.88	135.305	44.7793	56.0049	47.9008	WBGene00020290	-0.673216	1	0	0.849191	0	0	0	0	WBGene00020290	protein_coding	T06D4.1	T06D4.1	Oogenic				CSR-1
WBGene00008536	1.74416	0.0988622	17.8677	19.5182	20.5007	67.8474	67.9209	58.5454	WBGene00008536	NA	NA	0	0	0	0	0	0	WBGene00008536	protein_coding	F02H6.3	F02H6.3	Oogenic
WBGene00008093	-3.01321	0.0989207	18.7186	12.0112	21.184	1.35695	2.38319	2.66115	WBGene00008093	NA	NA	0	0	0	0	0	0	WBGene00008093	protein_coding	lron-1	C44H4.1
WBGene00008138	-1.68936	0.0989207	79.9794	93.087	84.0528	27.139	29.7899	22.6198	WBGene00008138	-1.72313	1	1.1416	0.849191	0	0	0	0	WBGene00008138	protein_coding	C47D12.4	C47D12.4			Mutator	WAGO
WBGene00018797	-1.73076	0.0994445	89.3387	69.8153	79.9527	24.4251	28.5983	18.6281	WBGene00018797	NA	NA	0	0	0	0	0	0	WBGene00018797	protein_coding	ept-1	F54D7.2			Mutator	WAGO	CSR-1
WBGene00019310	2.5999	0.0994663	2.55253	6.00562	1.36671	27.139	14.2991	18.6281	WBGene00019310	NA	NA	0	0	0	0	0	0	WBGene00019310	pseudogene	K02E7.5	K02E7.5
WBGene00011872	-2.0964	0.0997712	49.349	33.0309	38.9513	10.8556	10.7244	6.65289	WBGene00011872	-0.673216	1	1.1416	0	0	0	0	0	WBGene00011872	protein_coding	blos-1	T20G5.10				WAGO
WBGene00011415	-1.68565	0.0999259	99.5488	75.8209	94.3032	32.5668	28.5983	22.6198	WBGene00011415	0.00807074	1	1.1416	0.849191	0	0	1.8591	0	WBGene00011415	protein_coding	him-18	T04A8.15				WAGO	CSR-1
WBGene00018366	-1.5552	0.100157	138.688	127.619	116.171	43.4224	47.6638	38.5867	WBGene00018366	-0.673216	1	0	0.849191	0	0	0	0	WBGene00018366	protein_coding	F42H10.2	F42H10.2					CSR-1
WBGene00019406	2.77218	0.10026	0	3.75351	3.41678	18.9973	13.1075	18.6281	WBGene00019406	-0.489144	1	3.42481	2.54757	1.40759	0	0.929551	3.96896	WBGene00019406	protein_coding	acdh-8	K05F1.3		Spermatogenic					ALG-3/4
WBGene00194675	1.10672	0.100498	2302.39	2198.81	2342.55	5022.07	4893.88	4824.67	WBGene00194675	0.184903	1	2.2832	1.69838	3.51897	4.04402	1.8591	2.97672	WBGene00194675	pseudogene	Y60A9A.3	Y60A9A.3
WBGene00019913	2.80622	0.10055	4.25422	1.5014	1.36671	13.5695	22.6403	11.9752	WBGene00019913	NA	NA	0	0	0	0	0	0	WBGene00019913	protein_coding	R06B10.2	R06B10.2		Spermatogenic
WBGene00008610	2.71692	0.100649	3.40338	3.00281	1.36671	20.3542	17.8739	11.9752	WBGene00008610	NA	NA	0	0	0	0	0	0	WBGene00008610	protein_coding	F09C3.2	F09C3.2		Spermatogenic
WBGene00012566	-2.08306	0.101404	33.1829	43.5407	47.8349	5.42779	13.1075	10.6446	WBGene00012566	NA	NA	0	0	0	0	0	0	WBGene00012566	protein_coding	fbxa-211	Y37H2A.6				WAGO
WBGene00003694	1.61892	0.101404	36.5863	27.0253	28.0176	88.2017	88.178	103.785	WBGene00003694	-0.673216	1	0	0	0.703795	0	0	0	WBGene00003694	protein_coding	nhr-104	R11E3.5				WAGO
WBGene00015888	-1.71642	0.102863	79.9794	78.073	92.2531	35.2807	22.6403	18.6281	WBGene00015888	NA	NA	0	0	0	0	0	0	WBGene00015888	protein_coding	C17C3.2	C17C3.2			Mutator	WAGO
WBGene00021269	-1.47384	0.103176	181.23	157.647	173.572	70.5613	60.7713	53.2231	WBGene00021269	0.553271	1	0	0	1.40759	1.34801	0.929551	0	WBGene00021269	protein_coding	Y23H5A.2	Y23H5A.2
WBGene00044698	4.13436	0.103425	0	0.750702	0.683356	12.2125	3.57478	10.6446	WBGene00044698	NA	NA	0	0	0	0	0	0	WBGene00044698	protein_coding	K09F5.6	K09F5.6
WBGene00017632	-4.65471	0.103815	5.95591	3.75351	8.20028	0	0	0	WBGene00017632	NA	NA	0	0	0	0	0	0	WBGene00017632	protein_coding	F20B6.9	F20B6.9				WAGO				NRDE-3
WBGene00013750	2.4507	0.105368	5.95591	3.00281	4.10014	27.139	10.7244	33.2644	WBGene00013750	NA	NA	0	0	0	0	0	0	WBGene00013750	protein_coding	Y113G7A.13	Y113G7A.13
WBGene00012409	3.22853	0.105392	0.850845	0.750702	2.05007	16.2834	9.53276	9.31404	WBGene00012409	-2.4191	1	3.42481	0	2.81518	1.34801	0	0	WBGene00012409	protein_coding	Y7A5A.3	Y7A5A.3			Mutator
WBGene00019130	-1.44906	0.106139	192.291	172.661	177.673	69.2044	64.3461	65.1983	WBGene00019130	1.08969	1	0	0	0.703795	0	0	1.98448	WBGene00019130	protein_coding	gbas-1	F59H5.1					CSR-1
WBGene00015189	-1.9548	0.10615	41.6914	62.3083	58.7686	9.49864	22.6403	9.31404	WBGene00015189	NA	NA	0	0	0	0	0	0	WBGene00015189	protein_coding	B0432.8	B0432.8
WBGene00194852	-1.89648	0.10615	51.0507	60.0562	51.2517	13.5695	19.0655	10.6446	WBGene00194852	-1.9016	1	2.2832	0	0	0	0	0	WBGene00194852	protein_coding	T28A8.8	T28A8.8
WBGene00011344	-1.85496	0.10615	57.8574	66.8125	52.6184	12.2125	15.4907	21.2892	WBGene00011344	-0.673216	1	0	0	0.703795	0	0	0	WBGene00011344	protein_coding	T01G9.2	T01G9.2					CSR-1
WBGene00020438	1.63863	0.106213	23.8237	30.7788	27.3343	84.1308	77.4536	94.471	WBGene00020438	NA	NA	0	0	0	0	0	0	WBGene00020438	protein_coding	T12A2.3	T12A2.3	Oogenic
WBGene00077603	-2.86736	0.107939	17.8677	18.7675	20.5007	6.78474	0	1.33058	WBGene00077603	NA	NA	0	0	0	0	0	0	WBGene00077603	pseudogene	T05G11.9	T05G11.9
WBGene00001872	1.33753	0.10872	108.057	108.101	114.804	293.101	271.684	272.768	WBGene00001872	-2.62897	1	1.1416	2.54757	0	0	0	0	WBGene00001872	protein_coding	him-14	ZK1127.11					CSR-1
WBGene00015830	1.28354	0.108728	155.705	165.905	165.372	381.303	397.993	407.157	WBGene00015830	-0.673216	1	0	0	0.703795	0	0	0	WBGene00015830	protein_coding	fbxb-98	C16C4.6			Mutator	WAGO
WBGene00012194	-1.70643	0.110168	91.0404	92.3363	97.0366	43.4224	14.2991	29.2727	WBGene00012194	NA	NA	0	0	0	0	0	0	WBGene00012194	protein_coding	toe-4	W02A11.3	Oogenic			WAGO
WBGene00009088	4.55429	0.110885	0.850845	0	0	5.42779	8.34116	5.32231	WBGene00009088	NA	NA	0	0	0	0	0	0	WBGene00009088	protein_coding	F23D12.4	F23D12.4
WBGene00021410	3.32478	0.110887	0	0	3.41678	14.9264	7.14957	14.6363	WBGene00021410	NA	NA	0	0	0	0	0	0	WBGene00021410	protein_coding	Y38C1BA.1	Y38C1BA.1	Oogenic
WBGene00195050	-4.29648	0.110966	10.2101	7.50702	9.56699	0	1.19159	0	WBGene00195050	NA	NA	0	0	0	0	0	0	WBGene00195050	protein_coding	T22D1.17	T22D1.17
WBGene00004361	-1.56408	0.110983	111.461	118.611	123.687	43.4224	42.8974	33.2644	WBGene00004361	1.98586	1	0	0	0	0	1.8591	0	WBGene00004361	protein_coding	rib-2	K01G5.6			Mutator	WAGO
WBGene00021188	-1.42255	0.112267	225.474	187.675	206.374	75.9891	72.6873	82.4958	WBGene00021188	-2.17565	1	1.1416	0.849191	0.703795	0	0	0	WBGene00021188	protein_coding	Y13C8A.1	Y13C8A.1			Mutator	WAGO	CSR-1			NRDE-3
WBGene00019495	4.62845	0.11259	0.850845	0	0	6.78474	11.9159	1.33058	WBGene00019495	NA	NA	0	0	0	0	0	0	WBGene00019495	protein_coding	sdz-24	K07E8.3
WBGene00006745	-2.82985	0.112963	22.9728	15.7647	16.4006	1.35695	2.38319	3.99173	WBGene00006745	-0.673216	1	0	0.849191	0	0	0	0	WBGene00006745	protein_coding	unc-5	B0273.4				WAGO
WBGene00010296	-1.43183	0.112963	207.606	201.939	200.223	58.3488	89.3696	77.1735	WBGene00010296	-1.43834	1	0	0.849191	0.703795	0	0	0	WBGene00010296	protein_coding	dgat-2	F59A1.10				WAGO
WBGene00043279	-1.6944	0.11336	78.2777	81.8265	90.203	33.9237	25.0235	18.6281	WBGene00043279	NA	NA	0	0	0	0	0	0	WBGene00043279	protein_coding	F22D6.8	F22D6.8			Mutator	WAGO
WBGene00014013	-1.44643	0.114122	201.65	228.213	184.506	90.9156	58.3881	77.1735	WBGene00014013	1.25034	1	0	0	0	1.34801	0	0	WBGene00014013	protein_coding	ZK632.4	ZK632.4					CSR-1
WBGene00018634	1.19332	0.115129	385.433	411.385	373.113	882.017	903.229	888.825	WBGene00018634	NA	NA	0	0	0	0	0	0	WBGene00018634	protein_coding	pigx-1	F49E7.2		Spermatogenic	Mutator	WAGO
WBGene00009728	2.25371	0.115301	6.80676	4.50421	4.78349	29.8529	25.0235	21.2892	WBGene00009728	NA	NA	0	0	0	0	0	0	WBGene00009728	protein_coding	sdz-19	F45E6.6
WBGene00010755	-2.48683	0.116771	29.7796	20.269	30.751	10.8556	0	3.99173	WBGene00010755	0.321461	1	0	0.849191	0.703795	0	0	1.98448	WBGene00010755	protein_coding	vglu-2	K10G9.1		Spermatogenic
WBGene00006572	-2.17929	0.117992	35.7355	40.5379	30.0677	12.2125	2.38319	9.31404	WBGene00006572	-0.673216	1	1.1416	0	0	0	0	0	WBGene00006572	protein_coding	tin-9.1	C06G3.11				WAGO
WBGene00006066	1.84433	0.118357	23.8237	12.0112	10.9337	56.9918	48.8554	59.876	WBGene00006066	NA	NA	0	0	0	0	0	0	WBGene00006066	protein_coding	sto-4	Y71H9A.3	Oogenic
WBGene00017355	-1.84548	0.119565	65.515	57.0533	49.2017	13.5695	15.4907	18.6281	WBGene00017355	-0.673216	1	0	0	0.703795	0	0	0	WBGene00017355	protein_coding	F10E9.3	F10E9.3				WAGO	CSR-1
WBGene00044499	-2.42632	0.119721	32.3321	24.7732	19.134	4.07085	5.95797	3.99173	WBGene00044499	NA	NA	0	0	0	0	0	0	WBGene00044499	protein_coding	T11F8.5	T11F8.5		Spermatogenic		WAGO
WBGene00022188	-2.41218	0.120351	26.3762	27.0253	21.8674	2.7139	5.95797	5.32231	WBGene00022188	NA	NA	0	0	0	0	0	0	WBGene00022188	protein_coding	Y71H2AR.1	Y71H2AR.1
WBGene00077443	1.65135	0.120351	27.227	36.0337	21.8674	90.9156	104.86	70.5206	WBGene00077443	NA	NA	0	0	0	0	0	0	WBGene00077443	pseudogene	Y71A12B.19	Y71A12B.19		Spermatogenic	Mutator
WBGene00012860	-1.66351	0.121797	98.698	87.0814	83.3695	32.5668	33.3646	18.6281	WBGene00012860	2.43452	1	0	0	0	2.69601	0	0	WBGene00012860	protein_coding	acdh-11	Y45F3A.3			Mutator	WAGO
WBGene00018259	3.253	0.123606	0	1.5014	2.05007	6.78474	20.2571	7.98346	WBGene00018259	NA	NA	0	0	0	0	0	0	WBGene00018259	protein_coding	F41B4.3	F41B4.3	Oogenic
WBGene00015899	2.82642	0.123679	2.55253	0.750702	2.73343	14.9264	10.7244	17.2975	WBGene00015899	NA	NA	0	0	0	0	0	0	WBGene00015899	protein_coding	C17E7.4	C17E7.4	Oogenic
WBGene00006505	2.44652	0.125217	4.25422	3.75351	2.73343	18.9973	19.0655	19.9587	WBGene00006505	NA	NA	0	0	0	0	0	0	WBGene00006505	protein_coding	lagr-1	Y6B3B.10			Mutator
WBGene00006788	-2.32368	0.126096	22.9728	31.5295	28.701	5.42779	8.34116	2.66115	WBGene00006788	NA	NA	0	0	0	0	0	0	WBGene00006788	protein_coding	unc-53	F45E10.1		Spermatogenic
WBGene00019208	1.22057	0.126463	282.48	266.499	269.242	621.482	660.143	622.71	WBGene00019208	-1.39139	1	2.2832	0.849191	0	1.34801	0	0	WBGene00019208	pseudogene	lips-14	H17B01.3			Mutator	WAGO
WBGene00044160	-2.30173	0.126611	27.227	27.0253	28.0176	4.07085	7.14957	5.32231	WBGene00044160	NA	NA	0	0	0	0	0	0	WBGene00044160	protein_coding	W10C6.2	W10C6.2
WBGene00007866	3.17769	0.127658	0.850845	1.5014	1.36671	16.2834	5.95797	11.9752	WBGene00007866	NA	NA	0	0	0	0	0	0	WBGene00007866	protein_coding	C32H11.3	C32H11.3
WBGene00022181	1.28403	0.129273	157.406	150.891	144.872	365.019	364.628	372.562	WBGene00022181	1.28053	1	0	0	0.703795	1.34801	0	0.99224	WBGene00022181	protein_coding	pho-9	Y71H2AM.16			Mutator	WAGO
WBGene00021984	1.85704	0.130789	10.2101	13.5126	14.3505	44.7793	51.2386	42.5785	WBGene00021984	NA	NA	0	0	0	0	0	0	WBGene00021984	protein_coding	Y59C2A.1	Y59C2A.1
WBGene00018437	-1.6502	0.130832	85.9353	84.0786	84.7362	23.0681	27.4067	30.6033	WBGene00018437	NA	NA	0	0	0	0	0	0	WBGene00018437	protein_coding	btb-8	F45C12.6			Mutator	WAGO
WBGene00001836	-1.28774	0.131393	407.555	419.642	437.348	189.973	150.141	179.628	WBGene00001836	0.516408	1	0	0	2.11138	1.34801	1.8591	0	WBGene00001836	protein_coding	hda-3	R06C1.1			Mutator		CSR-1
WBGene00015386	1.67385	0.131393	22.9728	25.5239	21.8674	90.9156	59.5797	74.5123	WBGene00015386	-0.906377	1	7.99121	2.54757	0	1.34801	1.8591	1.98448	WBGene00015386	protein_coding	C03B8.3	C03B8.3		Spermatogenic					ALG-3/4
WBGene00018011	-1.43727	0.132974	174.423	172.661	173.572	63.7766	59.5797	69.19	WBGene00018011	3.57976	1	0	0	0	0	3.71821	1.98448	WBGene00018011	protein_coding	F33E11.3	F33E11.3	Oogenic				CSR-1
WBGene00008642	-1.33549	0.132974	320.768	337.816	364.229	166.905	123.926	115.76	WBGene00008642	-0.559161	1	0	1.69838	2.81518	1.34801	1.8591	0	WBGene00008642	protein_coding	ints-11	F10B5.8					CSR-1
WBGene00007108	-1.3048	0.133462	404.151	368.595	396.347	160.12	133.459	180.958	WBGene00007108	2.5428	1	0	0	0	0	2.78865	0	WBGene00007108	protein_coding	gspd-1	B0035.5					CSR-1
WBGene00010484	-1.56528	0.133756	108.908	110.353	105.237	33.9237	34.5562	41.2479	WBGene00010484	NA	NA	0	0	0	0	0	0	WBGene00010484	protein_coding	dph-3	K01H12.1				WAGO
WBGene00019956	3.23485	0.133756	0	0.750702	2.73343	14.9264	14.2991	5.32231	WBGene00019956	NA	NA	0	0	0	0	0	0	WBGene00019956	protein_coding	fbxb-75	R08C7.13
WBGene00219332	3.12688	0.13533	2.55253	0.750702	0.683356	12.2125	10.7244	10.6446	WBGene00219332	NA	NA	0	0	0	0	0	0	WBGene00219332	protein_coding	Y116A8C.467	Y116A8C.467		Spermatogenic
WBGene00017207	4.47073	0.135639	0.850845	0	0	8.14169	5.95797	3.99173	WBGene00017207	NA	NA	0	0	0	0	0	0	WBGene00017207	protein_coding	fbxb-6	F07E5.1			Mutator	WAGO
WBGene00001606	-1.55113	0.136426	117.417	108.101	114.12	40.7085	41.7058	33.2644	WBGene00001606	-1.34395	1	0	0	1.40759	0	0	0	WBGene00001606	protein_coding	gln-5	F26D10.10	Oogenic				CSR-1
WBGene00015306	1.80004	0.136745	14.4644	12.0112	17.7673	54.2779	52.4302	47.9008	WBGene00015306	2.43452	1	0	0	0	2.69601	0	0	WBGene00015306	protein_coding	C01G5.4	C01G5.4		Spermatogenic
WBGene00006474	-1.50526	0.137395	140.389	121.614	157.855	44.7793	52.4302	50.5619	WBGene00006474	0.288564	1	0	0	0.703795	1.34801	0	0	WBGene00006474	protein_coding	wdr-5.1	C14B1.4	Oogenic				CSR-1
WBGene00013361	1.32643	0.137499	108.908	123.866	153.755	335.166	316.964	322	WBGene00013361	-0.326875	1	1.1416	1.69838	0	1.34801	0.929551	0	WBGene00013361	protein_coding	fars-2	Y60A3A.13					CSR-1
WBGene00019878	-2.20498	0.138937	29.7796	27.776	31.4344	6.78474	7.14957	5.32231	WBGene00019878	1.25034	1	0	0	0	0	0	0.99224	WBGene00019878	protein_coding	R05D3.3	R05D3.3		Spermatogenic		WAGO
WBGene00013857	-1.26124	0.139014	574.32	520.987	496.8	203.542	244.277	214.223	WBGene00013857	-0.141531	1	0	2.54757	0.703795	0	0.929551	1.98448	WBGene00013857	protein_coding	orc-5	ZC168.3
WBGene00019101	1.93182	0.139016	13.6135	6.75632	11.6171	46.1363	36.9394	38.5867	WBGene00019101	NA	NA	0	0	0	0	0	0	WBGene00019101	protein_coding	F59B1.10	F59B1.10				WAGO
WBGene00004887	-1.54681	0.1392	107.206	119.362	112.07	37.9946	39.3226	38.5867	WBGene00004887	1.25034	1	0	0	0	1.34801	0	0	WBGene00004887	protein_coding	smn-1	C41G7.1				WAGO	CSR-1
WBGene00017239	-1.79302	0.14003	55.3049	68.3139	73.8025	29.8529	13.1075	14.6363	WBGene00017239	NA	NA	0	0	0	0	0	0	WBGene00017239	protein_coding	F08B6.1	F08B6.1				WAGO
WBGene00003977	1.81634	0.141761	15.3152	13.5126	12.3004	44.7793	48.8554	50.5619	WBGene00003977	NA	NA	0	0	0	0	0	0	WBGene00003977	protein_coding	pes-2.1	F56G4.2				WAGO
WBGene00013584	-2.35774	0.142055	30.6304	23.2718	25.9675	2.7139	2.38319	10.6446	WBGene00013584	NA	NA	0	0	0	0	0	0	WBGene00013584	protein_coding	nhr-243	Y80D3A.4	Oogenic			WAGO
WBGene00077658	2.11424	0.142683	5.95591	6.00562	7.51692	25.782	32.1731	26.6115	WBGene00077658	-0.673216	1	1.1416	0	0	0	0	0	WBGene00077658	protein_coding	M106.8	M106.8
WBGene00006539	-2.22583	0.143358	35.7355	27.776	27.3343	10.8556	5.95797	2.66115	WBGene00006539	NA	NA	0	0	0	0	0	0	WBGene00006539	protein_coding	tbb-6	T04H1.9
WBGene00010197	-1.2669	0.143473	578.574	496.214	503.634	230.681	190.655	235.512	WBGene00010197	-0.673216	1	1.1416	0	0	0	0	0	WBGene00010197	protein_coding	F57C2.5	F57C2.5			Mutator
WBGene00016397	-4.18005	0.143604	9.35929	9.00842	6.83356	0	0	1.33058	WBGene00016397	NA	NA	0	0	0	0	0	0	WBGene00016397	protein_coding	maph-9	C34D4.1
WBGene00017388	-3.74923	0.143704	16.166	8.25772	10.2503	0	1.19159	1.33058	WBGene00017388	1.25034	1	0	0	0	1.34801	0	0	WBGene00017388	protein_coding	F11G11.13	F11G11.13
WBGene00010407	-1.84748	0.143759	45.9456	58.5547	53.3018	17.6403	13.1075	13.3058	WBGene00010407	NA	NA	0	0	0	0	0	0	WBGene00010407	protein_coding	scb-1	H19N07.3
WBGene00012365	-1.7262	0.143759	77.4269	57.804	73.8025	21.7112	21.4487	19.9587	WBGene00012365	NA	NA	0	0	0	0	0	0	WBGene00012365	protein_coding	W09G3.1	W09G3.1			Mutator		CSR-1
WBGene00007019	-1.64056	0.143759	88.4879	79.5744	88.8363	21.7112	28.5983	31.9338	WBGene00007019	-0.673216	1	0	0	0.703795	0	0	0	WBGene00007019	protein_coding	mdt-19	Y71H2B.6
WBGene00003967	-1.77266	0.144212	56.1558	66.8125	66.9689	25.782	14.2991	15.9669	WBGene00003967	-0.673216	1	1.1416	0	0	0	0	0	WBGene00003967	protein_coding	pdr-1	K08E3.7			Mutator	WAGO
WBGene00015818	-1.61925	0.144212	89.3387	111.104	90.8864	23.0681	40.5142	30.6033	WBGene00015818	-0.673216	1	1.1416	0	0	0	0	0	WBGene00015818	protein_coding	C16A11.5	C16A11.5					CSR-1
WBGene00001175	3.02948	0.144247	2.55253	2.25211	0	20.3542	8.34116	9.31404	WBGene00001175	NA	NA	0	0	0	0	0	0	WBGene00001175	protein_coding	egl-6	C46F4.1
WBGene00020875	3.15006	0.14466	2.55253	0	1.36671	16.2834	7.14957	10.6446	WBGene00020875	NA	NA	0	0	0	0	0	0	WBGene00020875	protein_coding	T28A11.13	T28A11.13
WBGene00020884	3.99685	0.144782	0	1.5014	0	5.42779	11.9159	6.65289	WBGene00020884	NA	NA	0	0	0	0	0	0	WBGene00020884	protein_coding	T28B4.1	T28B4.1		Spermatogenic
WBGene00015747	-1.38589	0.14601	222.07	228.964	253.525	70.5613	101.286	97.1321	WBGene00015747	-0.673216	1	0	0.849191	0	0	0	0	WBGene00015747	protein_coding	C13G5.2	C13G5.2	Oogenic				CSR-1
WBGene00013893	-1.5484	0.146177	119.969	113.356	112.754	28.4959	44.089	45.2396	WBGene00013893	NA	NA	0	0	0	0	0	0	WBGene00013893	protein_coding	coa-6	ZC434.7			Mutator	WAGO	CSR-1
WBGene00000179	2.73552	0.14639	0.850845	4.50421	1.36671	18.9973	15.4907	10.6446	WBGene00000179	NA	NA	0	0	0	0	0	0	WBGene00000179	protein_coding	aqp-11	ZK525.2		Spermatogenic
WBGene00006076	-2.66119	0.147084	18.7186	13.5126	24.6008	2.7139	3.57478	2.66115	WBGene00006076	NA	NA	0	0	0	0	0	0	WBGene00006076	protein_coding	str-8	T23D5.11				WAGO
WBGene00003499	-1.63859	0.147644	92.7421	83.3279	85.4195	36.6376	26.2151	21.2892	WBGene00003499	-0.673216	1	1.1416	0	0	0	0	0	WBGene00003499	protein_coding	mut-2	K04F10.6					CSR-1
WBGene00016172	-1.83487	0.147884	43.3931	63.8097	58.0853	13.5695	14.2991	18.6281	WBGene00016172	-0.673216	1	0	0	0.703795	0	0	0	WBGene00016172	protein_coding	C27H5.2	C27H5.2		Spermatogenic	Mutator	WAGO
WBGene00009027	2.04666	0.147884	5.95591	7.50702	9.56699	25.782	39.3226	30.6033	WBGene00009027	NA	NA	0	0	0	0	0	0	WBGene00009027	protein_coding	F21G4.6	F21G4.6	Oogenic
WBGene00003721	2.2853	0.147884	5.95591	6.75632	2.05007	18.9973	22.6403	29.2727	WBGene00003721	NA	NA	0	0	0	0	0	0	WBGene00003721	protein_coding	nhr-131	T01G6.2		Spermatogenic		WAGO
WBGene00008137	-2.37844	0.149215	31.4813	18.0168	24.6008	4.07085	3.57478	6.65289	WBGene00008137	0.407734	1	1.1416	3.39676	1.40759	0	5.57731	1.98448	WBGene00008137	protein_coding	sfxn-1.4	C47D12.3		Spermatogenic		WAGO			ALG-3/4
WBGene00000147	-1.66747	0.150591	83.3828	67.5632	86.1029	24.4251	27.4067	22.6198	WBGene00000147	-0.673216	1	0	0.849191	0	0	0	0	WBGene00000147	protein_coding	aph-1	VF36H2L.1	Oogenic			WAGO	CSR-1
[truncated: 20,338 more rows]
