# Supplementary material for: The Caenorhabditis elegans TDRD5/7-like protein, LOTR-1, interacts with the helicase ZNFX-1 to balance epigenetic signals in the germline
Source: PLoS Genet. 2022 Jun 3;18(6):e1010245. doi: 10.1371/journal.pgen.1010245 (PMC9200344; doi:10.1371/journal.pgen.1010245)
Supplement: S4 Table — (XLSX) [file pgen.1010245.s009.xlsx]

## Sheet: S3 Strains
Table S3	Strains used or created for this study
	All C. elegans strains are derived from the N2 isolate
Strain	Genotype	Description	Construction
DUP161	lotr-1(sam81[gfp::lotr-1]) I	N-terminal GFP tag on endogenous lotr-1	CRISPR/Cas9 with GFP::3xGAS double stranded DNA repair template injected into N2
DUP120	pgl-1(sam52[pgl-1::mTagRFPT::3xFLAG]) IV	C-terminal mTagRFPT::3xFLAG on endogenous pgl-1	ref. Marnik et al. Genetics 2019
DUP182	lotr-1(sam81[gfp::lotr-1]) I; pgl-1(sam52[pgl-1::mTagRFPT::3xFLAG]) IV	GFP::LOTR-1 with PGL-1::mTagRFPT::3xFLAG	Parental strains DUP120 and DUP161
DUP167	lotr-1(sam85[3xFLAG::gfp::lotr-1]) I	N-terminal 3xFLAG::GFP tag on endogenous lotr-1	CRISPR/Cas9 to add 3xFLAG+linker to GFP::lotr-1 of DUP161
DUP207	lotr-1(sam117[3xFLAG::gfp::Δlotr-1]) I	in-frame deletion of full length lotr-1, leaving 3xFLAG::GFP attached to the lotr-1 3'UTR	CRISPR/Cas9 injection into DUP167 to remove full length lotr-1
DUP202	lotr-1(sam112[3xFLAG::gfp::lotr-1(ΔmLOTUS)]) I	in-frame deletion of the mLOTUS domain of lotr-1	CRISPR/Cas9 injection into DUP167 to remove the mLOTUS domain
DUP217	lotr-1(sam113[3xFLAG::gfp::lotr-1(Δe+mLOTUS)]) I	in-frame deletion of both eLOTUS and mLOTUS domains of lotr-1	CRISPR/Cas9 injection into DUP202 to remove the eLOTUS domain
DUP185	lotr-1(sam102[3xFLAG::gfp::lotr-1(ΔTudor)]) I	in-frame deletion of the Tudor domain of lotr-1	CRISPR/Cas9 injection into DUP167 to remove the TUDOR domain
DUP209	prg-1(sam119[V5::mCherry::PRG-1]) lotr-1(sam85[3xFLAG::gfp::lotr-1]) I	N-terminal V5::mCherry tag on endogenous prg-1 in the 3xFLAG::GFP::LOTR-1 background	CRISPR/Cas9 with V5::mCherry double stranded DNA repair template injected into DUP167
DUP227	prg-1(sam119[V5::mCherry::PRG-1]) lotr-1(sam130[3xFLAG::gfp::lotr-1(R596C)]) I	R596C missense mutation in the Tudor domain of lotr-1 in the V5::mCherry::PRG-1 background	CRISPR/Cas9 injection into DUP209 to mutate R596C in the Tudor domain
DUP213	prg-1(sam119[V5::mCherry::PRG-1]) lotr-1(sam117[3xFLAG::gfp::Δlotr-1]) I	in-frame deletion of full length lotr-1 in the V5::mCherry::PRG-1 background	CRISPR/Cas9 with V5::mCherry double stranded DNA repair template injected into DUP207
DUP214	prg-1(sam119[V5::mCherry::PRG-1]) lotr-1(sam102[3xFLAG::gfp::lotr-1(ΔTudor)]) I	in-frame deletion of the Tudor domain of lotr-1 in the V5::mCherry::PRG-1 background	CRISPR/Cas9 injection into DUP209 to remove the TUDOR domain
DUP176	lotr-1(sam95[3xFLAG::gfp::lotr-1(stop)]) I	two-base pair deletion that causes a frame-shift in the third codon of lotr-1, introducing stop codons	CRISPR/Cas9 injection into DUP167 to remove two base pairs in the third codon
DUP64	glh-1(sam24[glh-1::gfp::3xFLAG]) I	C-terminal GFP::3xFLAG tag on endogenous glh-1	ref. Marnik et al. Genetics 2019
DUP183	lotr-1(sam117[3xFLAG::gfp::Δlotr-1]) I; pgl-1(sam52[pgl-1::mTagRFPT::3xFLAG]) IV	in-frame deletion of full length lotr-1 in the PGL-1::mTagRFPT::3xFLAG background	CRISPR/Cas9 injection into DUP182 to remove full length lotr-1
JH2017	unc-119(ed3) III; axIs1464 [pie-1p::GFP::pgl-3 ORF::pgl-3 3'utr + unc-119(+)]	N-terminal GFP tag on pgl-3 ORF and pgl-3 3'utr driven by pie-1 promoter	ref. Merritt et al., 2008
JH3207	deps-1(ax2063[deps-1::GFP]) I.	N-terminus GFP tag on deps-1	ref: Paix A, et al. Genetics. 2014
GKC564	mip-1(knu191[mip-1::GFP::loxP::unc-119::loxP]) unc-119(ed3) III	C-terminal GFP tag on endogenous mip-1	ref. Cipriani et al., XXXXX
GKC511	mip-2(usa4[mip-2::GFP])V	C-terminal GFP tag on endogenous mip-2	ref. Cipriani et al., XXXXX
RFK592	lotr-1(xf58) I	In-frame deletion of 693 bps including exons 3-5 of lotr-1. 4x outcrossed	CRISPR/Cas9 injection into wild-type N2
RFK593	lotr-1(xf60) I	910 bp deletion in lotr-1 in a region including exons 3-6. 4x outcrossed	CRISPR/Cas9 injection into wild-type N2
RFK594	lotr-1(xf61) I	759 bp deletion and 23 bp insertion in lotr-1 in a region including exons 3-5. 4x outcrossed	CRISPR/Cas9 injection into wild-type N2
RFK184	pid-1(xf35) II; mjSi22[Pmex-5::mCherry::his-58::21UR-1_as::tbb-2(3’UTR)] (sensor ON)	21U sensor activated due to pid-1(xf35) mutation in the background. mCherry::H2B expression in the germline	ref. Placentino et al. The EMBO Journal 2020
RFK422	pid-1(xf35) II; mjSi22[Pmex-5::mCherry::his-58::21UR-1_as::tbb-2(3’UTR)] (RNAe)	21U sensor silenced under RNAe with pid-1(xf35) in the background. No mCherry::H2B expression in the germline.	ref. Placentino et al. The EMBO Journal 2020
RFK519	lotr-1(xf58) I; mjSi22 [Pmex-5::mCherry::his-58::21UR-1_as::tbb-2(3’UTR)] (sensor OFF)	21U sensor silenced with lotr-1(xf58) in the background. No mCherry::H2B expression in the germline.	Parental strains are lotr-1(xf58) and RFK184
RFK520	lotr-1(xf58) I; mjSi22 [Pmex-5::mCherry::his-58::21UR-1_as::tbb-2(3’UTR)] (RNAe)	RNAe 21U sensor silenced with lotr-1(xf58) in the background. No mCherry::H2B expression in the germline.	Parental strains are lotr-1(xf58) and RFK422
RFK521	lotr-1(xf60) I; mjSi22 [Pmex-5::mCherry::his-58::21UR-1_as::tbb-2(3’UTR)] (RNAe)	RNAe 21U sensor silenced with lotr-1(xf60) in the background. No mCherry::H2B expression in the germline.	Parental strains are lotr-1(xf60) and RFK422
NL3643	unc-22(st136)	The unc-22(st136) allele harbors a transposon insertion. Animals have a twitcher phenotype.	Originally made by Dr. Nadine Vastenhouw.
RFK343	wago-3(tm1120) wago-2(tm2686) wago-1(tm1414) I; unc-22(st136) IV	unc-22(st136) combined with wago-1/2/3 mutant alleles. Many non-twitcher revertants observed.	ref. de Albuquerque et al. Developmental Cell 2015
RFK429	lotr-1(xf58) I; unc-22(st136) IV	unc-22(st136) in a lotr-1(xf58) background. Animals have twitcher phenotype	Parental strains are NL3643 and RFK592
RFK430	lotr-1(xf60) I; unc-22(st136) IV	unc-22(st136) in a lotr-1(xf60) background. Animals have twitcher phenotype	Parental strains are NL3643 and RFK593
RFK431	lotr-1(xf61) I; unc-22(st136) IV	unc-22(st136) in a lotr-1(xf61) background. Animals have twitcher phenotype	Parental strains are NL3643 and RFK594
GR1720	mgSi4[(pCMP2)ubl-1p::GFP::siR-1-sensor-ubl-1-3'UTR;Cbr-unc-119(+)] IV	22G siR-1 sensor transgene	Obtained from the CGC. Ref Montgomery et al. PLoS Genetics 2012
RFK1104	lotr-1(xf58) I; mgSi4[(pCMP2)ubl-1p::GFP::siR-1-sensor-ubl-1-3'UTR;Cbr-unc-119(+)] IV	22G siR-1 sensor transgene in a lotr-1(xf58) background	Parental strains are GR1720 and RFK592
YY174	ggIs1[nrde-3p::3xflag::gfp::nrde-3]	MosSCI transgene expressing NRDE-3 with an N-terminal 3xFLAG::GFP tag, controlled by endogenous promoter	ref. Shouhong Guang et al. Nature 2010. Shared by Dr. Scott Kennedy.
RFK1105	lotr-1(xf58) I; ggIs1[nrde-3p::3xflag::gfp::nrde-3]	3xFLAG::GFP::NRDE-3 in a lotr-1(xf58) background	Parental strains are YY174 and RFK592. Shared by Dr. Scott Kennedy.
YY1446	znfx-1(gg634[HA::tagRFP::znfx-1]) II	N-terminal HA::tagRFP tag on endogenous znfx-1	ref. Wan G. et al. Nature 2018
RFK1257	lotr-1(sam85[3xFLAG::gfp::lotr-1]) I; znfx-1(gg634[HA::tagRFP::znfx-1]) II	3xFLAG::GFP::LOTR-1 with HA::tagRFP::ZNFX-1	Parental strains DUP167 and YY1446
RFK1259	lotr-1(sam117[3xFLAG::gfp::Δlotr-1]) I; znfx-1(gg634[HA::tagRFP::znfx-1]) II	in-frame deletion of full length lotr-1 with HA::tagRFP::ZNFX-1	Parental strains DUP207 and YY1446
RFK1262	lotr-1(sam113[3xFLAG::gfp::lotr-1(Δe+mLOTUS)]) I; znfx-1(gg634[HA::tagRFP::znfx-1]) II	in-frame deletion of both eLOTUS and mLOTUS domains of lotr-1 with HA::tagRFP::ZNFX-1	Parental strains DUP213 and YY1446
RFK1258	lotr-1(sam102[3xFLAG::gfp::lotr-1(ΔTudor)]) I; znfx-1(gg634[HA::tagRFP::znfx-1]) II	in-frame deletion of the Tudor domain of lotr-1 with HA::tagRFP::ZNFX-1	Parental strains DUP185 and YY1446
DUP230	prg-1(sam119[V5::mCherry::PRG-1]) lotr-1(sam85[3xFLAG::gfp::lotr-1]) I; znfx-1(sam133) II	frame-shift deletion in znfx-1 in a strain expressing V5::mCherry::PRG-1 3xFLAG::GFP::LOTR-1	CRISPR/Cas9 injection into DUP209 to create a small frame-shift deletion in the N-term of znfx-1
DUP240	prg-1(sam119[V5::mCherry::PRG-1]) lotr-1(sam117[3xFLAG::gfp::Δlotr-1]) I; znfx-1(sam133) II	frame-shift deletion in znfx-1 with deletion of lotr-1 with V5::mCherry::PRG-1 3xFLAG::GFP	CRISPR/Cas9 injection into DUP230 to remove full length lotr-1
YY916	znfx-1(gg544[3xFLAG::gfp::znfx-1]) II	N-terminal 3xFLAG::GFP tag on endogenous znfx-1	ref. Wan G. et al. Nature 2018. Shared by Dr. Scott Kennedy.
RFK1255	lotr-1(xf58) I; znfx-1(gg544[3xFLAG::gfp::znfx-1]) II	N-terminal 3xFLAG::GFP tag on endogenous znfx-1, in a lotr-1(xf58) background	Parental strains YY916 and RFK592
AZ212	ruIs32[pie-1p::GFP::H2B + unc-119(+)] III	homozygous expression of GFP::H2B histone fusion in germline	ref. Praitis V. et al. Genetics 2001
GKC516	lotr-1(usa1) I	in-frame deletion of nucleotides 4-846 of lotr-1 (null allele)	CRISPR/Cas9 injection into N2
VC2010	N2	wild type	ref. Flibotte et al. Genetics 2010
GKC578	lotr-1(usa1) I; ruIs32[pie-1p::GFP::H2B + unc-119(+)] III	in-frame deletion of nucleotides 4-846 of lotr-1 with GFP::H2B histone fusion in the germline	Parental strains AZ212 and GKC516
SX461	mjIs31[pie-1p::GFP::his-58::pie-1 3'UTR] II	Hrde Sensor	as described in Ashe et al 2012. Ref 49.
RFK1408	lotr-1(xf60) I; mjIs31[pie-1p::GFP::his-58::pie-1 3'UTR] II	Hrde Sensor in a lotr-1 background	Parental strains SX461 and RFK593
RFK652	mut-7(xf125) III	mut-7 for pos-1 RNAi Rde positive control	mut-7 loss of function
