# Supplementary material for: The Caenorhabditis elegans TDRD5/7-like protein, LOTR-1, interacts with the helicase ZNFX-1 to balance epigenetic signals in the germline
Source: PLoS Genet. 2022 Jun 3;18(6):e1010245. doi: 10.1371/journal.pgen.1010245 (PMC9200344; doi:10.1371/journal.pgen.1010245)
Supplement: S5 Table — (XLSX) [file pgen.1010245.s010.xlsx]

## Sheet: Fig 1F data
Comparison of the center of mass difference from LOTR-1 for PGL-1 or ZNFX-1
image/worm	Center of Mass Difference (nanometers) between paired GFP::LOTR-1 and PGL-1::RFP granules (strain DUP182)
1	290.128	245.903	450.441	84.852	247.468	109.982	104.951	249.875	102.758	291.04	363.532	93.525	302.135	918.778	385.305	325.049	302.445	89.205	309.694	316.934	267.697	214.632	317.698	351.868	482.608	136.368	395.434	311.966	333.893	230.315	213.578	270.014	340.839	282.657	420.464	259.845	162.081	324.751	299.504	150.457	364.254	466.137	340.511
2	149.418	457.832	379.431	370.012	76.197	329.21	415.017	405.507	446.388	372.589	142.09	90.578	91.625	367.429	423.87	131.217	222.541	351.706	178.03	137.333	299.41	485.108	291.735	186.302	228.058	231.576	190.158	868.199
3	392.835	281.97	265.751	376.687	171.725	292.361	234.026	280.456	399.297	515.259	272.702	380.27	329.035	143.514	272.483	259.936	361.017	325.73	280.447	320.891	341.808	418.525	319.771	196.228	388.191	394.819	442.522	275.411	102.627	184.177	320.571	442.699	198.389	601.079	353.9	150.497	407.899	237.861	388.069
4	137.407	165.834	990.325	211.392	134.92	191.38	218.924	31.495	89.373	296.656	239.71	135.925	87.533	194.181	135.659	347.735
5	493.124	391.46	243.158	254.391	285.447	262.038	272.366	146.76	218.744	74.609	342.775	823.687	308.398	218.382	163.66	173.418	556.427	292.722	174.843
6	524.998	204.766	648.572	610.95	532.467	360.155	219.736	466.38	379.461	270.839	349.509	400.937	161.696	502.357	138.166	294.58	312.168	326.372	374.632	168.898	589.252	290.393	751.518	134.296	353.068	271.176	251.11	247.117	429.71	235.033	354.536	351.738	136.095	453.668	303.134	995.283	183.386	41.618	292.776	463.729	472.168	448.539	489.419
7	260.725	33.263	365.031	252.176	310.326	129.84	274.752	410.955	359.872	255.906	92.243	40.714	249.584	403.508	224.337	260.798	199.918	538.923	259.969	325.153	392.22
8	414.296	286.231	337.574	294.744	256.29	95.035	315.045	167.791	162.536	464.728	168.304	154.5	114.725	413.472	211.132	156.216	363.546	398.644	275.829	281.093	334.425	120.323	266.509	122.717	151.595	200.41	113.383	271.387	174.435	166.574	273.39	220.059	277.724	337.521	939.826	528.152	270.139	293.191	84.749
9	321.586	319.758	283.218	403.001	354.576	134.033	293.269	329.828	249.593	284.512	209.63	490.533	211.397	167.234	223.048	238.911	280.259	213.216	44.413	229.241	360.328	321.49	251.377	180.964	323.252	297.982	72.16
10	175.929	189.556	142.411	195.918	328.184	430.62	219.841	287.812	264.452	238.563	466.352	84.936	385.184	403.339	174.937	251.923	412.576	143.213	261.024	211.815	246.621	244.584	492.362	284.012	217.294	113.341	229.69	156.989	493.543
11	409.374	309.993	569.06	270.445	275.085	212.336	414.994	376.825	300.379	187.306	273.571	115.155	300.698	388.612	289.833	379.047	329.754	199.602	484.044	435.155	101.045	536.62	381.678	362.628	393.677	174.493	384.428	416.099
12	250.842	846.173	441.93	311.091	331.686	370.836	327.969	422.475	300.62	580.715	235.353	310.798	175.88	195.489	247.321	267.13	194.503	361.456	258.302	197.299	193.108	373.923	428.09	420.296	410.367	327.432	224.202	156.631
13	178.838	272.239	225.182	81.028	172.723	269.105	237.17	308.809	134.076	380.63	413.742	958.121	246.741	271.603	202.355	168.975	202.796	149.856
14	291.47	284.989	508.093	183.957	213.869	153.543	519.308	464.682	251.478	527.762	361.418	396.314	676.156	354.789	278.719	425.596	322.977	289.704	185.843	266.675	303.685	571.144	367.224	326.034	240.138	349.344	308.56	90.228
15	83.302	314.659	314.414	351.307	344.854	86.264	359.707	411.976	200.931	455.165	143.895	238.513	252.204	221.802	153.975	339.004	280.077	170.461	180.136	160.434	236.956	113.802	293.74	482.369	106.987	137.572	358.268	150.832	220.095	75.587	179.405	198.245	204.502	207.603	158.164	298.111	450.403	475.551	108.415	202.956	352.414	487.976	121.709
16	585.21	601.63	605.095	289.692	633.702	671.65	30.371	391.66	582.34	371.415	193.803	139.974	447.414	122.134	118.185	407.693	476.364	396.416	134.724	284.244	232.128	138.211	405.555	346.819	428.615
17	196.695	285.554	351.637	90.89	236.727	396.721	257.668	299.681	199.747	407.434	321.884	433.717	111.175	203.155	288.4	127.6	208.842	257.5	296.495	294.003	365.908	186.128	153.622	187.987	138.699	387.591	198.65	201.019
18	194.667	56.743	400.008	144.518	250.686	223.468	389.991	273.8	396.511	223.417	244.285	149.35	248.658	225.414	252.812	154.738	391.957	358.208	233.672	224.41	341.104	295.215	250.65	291.777	458.402	259.282	233.492	292.857	218.05
19	175.79	160.916	190.097	234.988	235.135	186.89	407.143	347.822	179.225	209.802	135.062	154.5	159.051	343.999	381.9	226.326	154.713	251.045	217.572	153.121	176.183	126.731	280.999	209.532	206.072	291.283	272.738	174.319	258.707	276.19	177.149	243.594	415.206	293.344
20	245.208	181.285	165.485	64.55	173.325	300.976	156.885	101.634	127.193	230.056	336.226	210.277	149.943	264.018	121.708	129.861	61.479	215.69	167.93	194.355	272.317	65.769	271.139	303.694	138.668	181.799	200.83	401.239	181.785	313.456	181.467	122.129	237.973
image/worm	Center of Mass Difference (nanometers) between paired GFP::LOTR-1 and RFP::ZNFX-1 granules (strain RFK1257)
1	157.513	78.733	68.115	8.858	107.009	36.978	59.48	78.129	31.278	54.929	70.066	38.529	35.335	14.708	89.111	30.572	61.089	37.84	39.937	98.601	14.388	94.479	41.618
2	150.578	80.294	130.039	78.621	195.331	101.432	167.458	233.063	103.293	164.638	157.803	93.287	72.635	203.578	129.479	28.869	14.363	111.41	23.659	104.421
3	56.271	31.591	22.903	43.566	29.535	17.918	20.6	98.344	44.294	46.487	10.091	73.62	45.144	20.276	16.545	40.552	44.752	32.37	54.157	34.682	70.849	19.822	24.311	342.625	28.478	42.398	40.067	63.838
4	17.828	34.147	53.62	67.259	23.253	35.046	54.522	107.784	309.529	31.654	37.236	146.65	27.255	69.065	53.882	57.722	23.732	83.14	92.775	34.822	558.958	29.24	50.293	32.46	102.252	63.133	63.755	95.352	37.221	61.294	101.671	62.261	93.214	59.351	62.202	69.08	58.01	24.388	62.624	109.074	34.726	34.642	252.506	58.372	92.943	71.688	73.436	14.957	394.536
5	74.697	12.787	53.323	236.007	26.484	40.439	71.042	71.247	47.417	71.546	11.653	42.192	118.309	62.014	37.144	42.468	71.465	61.447	114.253	33.366	69.173	57.934	55.308	63.597	63.2	31.654	49.353	35.39	12.379	56.945	80.654	10.469	28.611	3.576	41.972	20.052	45.174	109.92	44.024	59.729	29.105	284.559	68.585	49.277	27.431	100.415	105.17
6	30.967	28.858	26.26	114.541	8.663	50.137	39.958	32.282	42.932	255.681	47.342	30.954	22.53	61.971	59.715	48.269	91.773	49.177	16.918	107.313	204.896	47.037	34.313	108.332	83.257	43.78	46.283	24.479	76.465	35.17	263.176	48.789	69.354	85.179	96.43	39.93	204.98	48.426	17.876	106.788	14.247	12.172	84.354	50.049	144.606	66.507	99.772
7	20.68	44.567	80.426	48.979	66.783	161.566	41.151	13.62	80.372	22.071	10.405	30.552	58.961	68.598	59.378	36.191	18.169	75.097	10.34	21.296	77.938	68.168	30.9	61.081	40.833	55.31	38.386	3.412	26.213	22.522	35.288	14.482	24.982	12.838	44.917	47.619	37.746	40.911	16.488	65.933	55.983	33.298	45.709	51.125	38.386	30.48	9.81	38.375	18.071
8	67.048	10.857	31.134	55.3	51.367	83.041	41.642	27.871	7.357	36.042	22.664	64.433	72.252	63.402	37.537	13.325	58.734	21.111	12.875	22.248	54.175	7.975	38.275	27.143	30.17	36.964	23.032	46.867	70.78	29.786	18.745	11.382	50.9	22.606	144.299	8.691	68.023	40.158	64.214	36.978	36.166	67.477	69.185	55.361	23.691	83.041	108.848	61.536	57.013
9	15.354	117.069	0	121.639	98.316	63.794	75.854	67.652	48.226	57.938	91.96	263.878	28.611	56.688	113.742	94.479	166.043	81.588	123.836	129.808	131.464	55.586	61.81	37.03	65.443	133.464	127.063	68.403	79.355	75.151	39.727	128.555	110.348	138.206	119.181	71.795	77.243	133.49	43.037	106.512	93.031	52.53	90.463	76.72	84.208	90.667	19.619
10	110.221	59.272	22.767	84.536	52.966	25.75	48.213	51.901	103.641	44.302	88.126	132.012	22.719	38.924	48.933	83.836	14.192	34.667	43.356	12.622	41.765	24.612	77.124	65.541	39.337	82.219	25.75	33.728	44.268	57.388	32.725	51.652	59.144	13.571	41.554	28.476	3.966	54.326	17.532	34.876	1.156	108.004	41.822	38.586	75.575	54.215	4.351	26.92	48.555
11	19.365	80.95	67.038	13.883	23.222	14.917	109.926	57.143	48.194	85.833	72.832	41.426	102.609	43.003	118.953	69.266	47.02	25.558	58.598	83.818	139.221	46.508	77.098	65.626	231.622	71.795	35.838	158.929	41.913	26.26	98.828	28.8	1.939	163.575	40.164	154.076	60.776	83.185	21.883	40.026	73.925	76.917	25.914	32.72	46.531	126.935	55.759	58.241	66.365
12	39.759	60.693	17.167	26.409	68.667	33.609	73.826	36.902	31.731	46.071	41.083	21.922	35.136	43.699	130.214	38.434	19.602	18.208	61.692	57.579	29.133	17.677	74.868	42.687	74.556	68.842	5.15	95.337	47.775	52.733	52.138	69.882	42.468	45.243	39.614	47.982	36.237	51.443	49.808	37.366	51.5	70.286	55.169	80.119	50.825	32.252	75.074	192.28	81.171
13	61.26	19.496	27.143	22.237	39.489	72.636	37.537	65.053	55.15	9.596	27.464	38.386	45.388	30.087	169.842	82.4	44.806	23.68	21.984	64.372	75.286	72.834	30.029	26.011	19.498	30.087	35.39	17.552	19.252	53.74	0	12.769	22.835
14	138.538	51.386	90.859	31.61	26.731	63.575	12.493	44.655	30.482	69.216	86.56	44.692	26.815	42.619	37.342	41.469	80.924	51.5	6.333	47.906	44.866	40.557	22.071	98.704	26.527	47.941	51.395	62.554	24.406	15.45	34.084	19.527	14.683	26.393	59.379	43.788	0	38.767	211.898	53.085	33.869	63.833	44.902	22.071	83.041	17.877	65.243	226.34	74.682
15	28.869	43.748	17.854	14.77	79.656	8.021	28.049	35.498	83.115	63.5	55.361	102.639	26.378	59.437	48.647	112.471	97.815	45.044	53.886	63.337	8.208	9.593	29.531	60.57	72.824	30.095	54.006	193.13	50.693	21.096	34.704	17.717	94.192	19.193	67.542	85.287	91.745	129.871	15.819	84.72
16	32.27	322.032	53.123	46.315	100.192	3.433	44.039	78.853	50.642	7.737	289.916	65.65	64.529	67.947	391.954	877.912	40.631	80.553	59.149	921.073	530.602	139.355	27.424	56.911	50.722	274.601	151.982	97.459	103.632	715.343	34.828	419.4	44.451	74.681	94.881	53.367	770.92	35.39	67.463	168.642	48.042	260.783	155.181	14.566	41.692	132.762	6.888	56.945	146.356
17	(worm twitched during image acquisition, so not processed)
18	100.22	137.72	37.582	28.341	50.233	88.177	115.905	56.407	20.707	28.777	42.842	9.494	61.697	80.924	36.042	49.368	51.723	15.374	54.136	19.185	73.643	26.726	23.8	64.764	17.143	46.954	79.087	50.74	52.268	49.089	63.95	65.803	59.528	84.536	36.993	45.06	51.722	49.274	75.488	19.422	103.778	69.134	40.262	308.944	10.3	21.421	111.469	54.882	17.923
19	21.295	19.783	61.704	21.096	64.673	55.55	46.653	56.397	125.804	61.8	77.387	76.772	126.61	40.666	41.485	64.82	54.763	48.4	54.595	302.032	79.697	17.571	113.285	11.861	38.564	14.3	17.882	839.633	39.836	12.524	22.99	42.993	49.593	43.776	20.89	81.246	57.018	25.995	20.792	61.396	61.067	20.114	0	30.042	67.984	10.082	32.094	35.785	122.61
20	(worm twitched during image acquisition, so not processed)
Example of 20x40 micron image processing from DUP182 (left) and RFK1257 (right). Raw single-plane widefield image (top), masked granules (middle), geographical center pairs (bottom)
													Macro:
													run("Duplicate...", "duplicate");
													run("Gaussian Blur...", "sigma=6 stack");
													saveAs("Tiff", "b.tif");
													close();
													run("Gaussian Blur...", "sigma=2 stack");
													saveAs("Tiff", "a.tif");
													open("b.tif");
													imageCalculator("Subtract create stack", "a.tif","b.tif");
													selectWindow("Result of a.tif");
													saveAs("Tiff", "c.tif");
													selectWindow("a.tif");
													close();
													selectWindow("b.tif");
													close();
													setAutoThreshold("Default dark");
													//run("Threshold...");
													setOption("BlackBackground", false);
													run("Convert to Mask", "method=Default background=Dark calculate");
													run("Split Channels");
													selectWindow("C2-c.tif");
													run("Red");
													selectWindow("C1-c.tif");
													run("Green");
													saveAs("Tiff", "d.tif");
													selectWindow("C2-c.tif");
													saveAs("Tiff", "e.tif");
													run("JACoP ");
													selectWindow("e.tif");
													selectWindow("d.tif");
													selectWindow("e.tif");
macro works with both confocal and widefield (shown) images													run("JACoP ", "imga=d.tif imgb=e.tif thra=128 thrb=128 overlap objdist=3-75855-212.62857142857143-497.95918367346945-false-true-true");
Paired red/green pixels indicate geographical centers. The JACoB plugin colors close pairs blue/pink, and yellow if they are in the same pixel.													selectWindow("Distance based colocalization between d.tif and e.tif (geometrical centres)");
													selectWindow("d.tif");
													selectWindow("e.tif");
[truncated: 37 more columns]

## Sheet: S2A Fig data
Comparison of LOTR-1 granule number and size in the pachytene region of lotr-1 mutants
GFP::LOTR-1 granule counts (20x40 micron image of pachytene stage germ cells, 20 worms, one image each)
wild type	93	63	62	77	63	80	88	84	103	102	68	95	67	69	63	101	68	71	85	87
lotr-1(ΔmLOTUS)	67	71	62	78	70	64	61	55	89	56	71	69	63	51	48	69	72	70	71	55
lotr-1(Δe+mLOTUS)	35	59	60	81	64	42	67	64	56	54	78	72	71	77	61	101	83	47	78	88
lotr-1(deletion)	0	1	1	3	2	1	2	0	1	2	1	4	2	1	4	6	6	15	9	4
lotr-1(ΔTudor)	4	2	6	6	10	19	12	2	27	3	16	13	33	22	14	14	7	1	6	26
lotr-1(TudorR596C)	0	1	0	0	1	0	1	0	0	0	0	0	2	1	32	2	0	5	1	2
GFP::LOTR-1 granule size (from same images above)
wild type	0.189	0.223	0.199	0.223	0.227	0.212	0.184	0.196	0.205	0.182	0.268	0.235	0.213	0.215	0.2	0.221	0.229	0.238	0.231	0.195
lotr-1(ΔmLOTUS)	0.206	0.179	0.167	0.228	0.213	0.204	0.193	0.202	0.214	0.251	0.205	0.185	0.189	0.162	0.24	0.21	0.224	0.208	0.259	0.214
lotr-1(Δe+mLOTUS)	0.194	0.194	0.239	0.203	0.186	0.219	0.194	0.232	0.197	0.222	0.224	0.201	0.196	0.19	0.203	0.188	0.204	0.213	0.208	0.18
lotr-1(deletion)		0.113	0.113	0.11	0.108	0.103	0.113		0.144	0.118	0.144	0.116	0.124	0.124	0.131	0.209	0.134	0.132	0.152	0.142
lotr-1(ΔTudor)	0.129	0.149	0.117	0.12	0.147	0.152	0.13	0.139	0.153	0.113	0.144	0.179	0.169	0.133	0.148	0.15	0.129	0.103	0.125	0.159
lotr-1(TudorR596C)		0.103			0.124		0.113						0.113	0.103	0.158	0.191		0.146	0.113	0.103
Example of 20x40 micron image processing from wild type (left) and lotr-1(del) (right). Raw single-plane widefield image (top), masked granules identified by the P-granule counter macro (bottom)
												germ granule counter macro:
												run("Subtract Background...", "rolling=2");
												run("Enhance Contrast...", "saturated=.35");
												setAutoThreshold("MaxEntropy dark");
												//run("Threshold...");
												setOption("BlackBackground", false);
												run("Convert to Mask");
												run("Analyze Particles...", "size=10-Infinity pixel circularity=0.10-1.00 show=Ellipses summarize in_situ");

## Sheet: S2B Fig data
Comparison of LOTR-1 and PRG-1 granule number and size during spermatogenesis in lotr-1 mutants
GFP::LOTR-1 granule counts (20x40 micron image of spermatogenesis, 20 worms, one image each)
wild type	46	43	50	67	66	50	57	40	39	44	53	29	38	28	29	35	36	32	32	41
lotr-1(deletion)	5	1	0	6	1	16	21	7	25	14	12	4	20	11	1	4	8	0	1	5
lotr-1(ΔTudor)	8	9	10	10	17	8	16	20	20	17	18	20	17	25	16	22	23	14	16	18
GFP::LOTR-1 granule size (from same images above)
wild type	0.242	0.257	0.207	0.241	0.214	0.231	0.204	0.236	0.278	0.246	0.203	0.296	0.267	0.327	0.287	0.287	0.3	0.268	0.27	0.268
lotr-1(deletion)	0.128	0.113		0.124	0.113	0.124	0.177	0.141	0.168	0.204	0.149	0.116	0.189	0.18	0.124	0.121	0.118		0.113	0.109
lotr-1(ΔTudor)	0.138	0.148	0.159	0.194	0.175	0.192	0.209	0.21	0.19	0.23	0.165	0.19	0.181	0.161	0.203	0.183	0.18	0.167	0.192	0.215
mCh::PRG-1 granule counts (20x40 micron image of spermatogenesis, 20 worms, one image each)
wild type	47	38	38	56	63	49	50	23	27	39	52	18	30	25	26	34	31	23	28	29
lotr-1(deletion)	53	16	21	28	18	34	23	68	38	35	9	22	20	20	11	39	23	11	20	14
lotr-1(ΔTudor)	31	39	18	21	27	16	20	28	27	19	20	25	16	29	17	20	27	8	9	17
mCh::PRG granule size (from same images above)
wild type	0.251	0.277	0.194	0.218	0.228	0.236	0.212	0.224	0.27	0.224	0.219	0.324	0.286	0.276	0.29	0.266	0.269	0.257	0.279	0.238
lotr-1(deletion)	0.207	0.217	0.139	0.178	0.165	0.181	0.176	0.215	0.192	0.183	0.135	0.178	0.198	0.173	0.128	0.19	0.167	0.156	0.158	0.157
lotr-1(ΔTudor)	0.206	0.189	0.213	0.178	0.182	0.179	0.184	0.209	0.198	0.205	0.18	0.171	0.158	0.171	0.207	0.2	0.192	0.151	0.216	0.206

## Sheet: S2C Fig data
Brood size at permissive (20°C) and restrictive (26°C) temperatures in indicated lotr-1 mutants
20° C
wild type (sam85)	234	162	174	182	241	257	227	246	245	274	268	307	270	320	310	252	290	267	292	231	321	293	292	325	292	291	242	267	245	263
lotr-1 (sam117)	193	210	247	212	226	237	230	218	227	273	281	113	185	247	240	268	212	289	264	283	258	281	261
lotr-1 mLOTUS (sam112)	220	304	280	268	268	320	286	285
lotr-1 e+mLOTUS (sam113)	262	281	301	259	292	299	284	308	269	307	297	246	226
lotr-1 Tudor (sam102)	285	232	205	290	228	201	239	237	276	298
26° C
wild type (sam85)	122	224	188	177	168	145	141	205	227	239	180	214	170	219	216
lotr-1 (sam117)	173	169	134	177	185	153	172	156	131	176	178	123	122	139	158	113	132	165	139	106
lotr-1 mLOTUS (sam112)	175	174	172	157	162	137	135	175	174	200
lotr-1 e+mLOTUS (sam113)	134	203	186	178	167	125	112	116
lotr-1 Tudor (sam102)	219	189	186	195	188	192	157	169	152	173

## Sheet: S2D Fig data
PRG-1 granule number and size in the pachytene region of lotr-1 and/or znfx-1 mutants
mCh::PRG-1 granule counts (20x40 micron image of pachytene stage germ cells, 20 worms, one image each)
wild type	90	108	110	99	85	84	99		47	87	87	67	90	87	64	80	96	78	101	84
lotr-1(deletion)	52	66	44	54	40	11	2	32	2	22	16	15	35	24	9	8	25	1	23	17
lotr-1(ΔTudor)	33	69	12	45	29	35	41	14	40	46	48	22	29	40	32	24	36	66	36	27
znfx-1(stop)	16	65	51	52	49	96	57	95	61	75	58	62	55	22	32	56	26	53	81	79
lotr-1(del); znfx-1(stop)	36	32	38	43	5	50	18	64	39	34	27	20	27	14	36	19	3	6	18	28
mCh::PRG-1 granule size (from same images above)
wild type	0.236	0.203	0.246	0.181	0.218	0.259	0.19		0.212	0.239	0.205	0.182	0.235	0.211	0.22	0.214	0.201	0.239	0.212	0.21
lotr-1(deletion)	0.189	0.188	0.186	0.159	0.157	0.127	0.113	0.137	0.108	0.143	0.157	0.15	0.16	0.162	0.126	0.117	0.13	0.288	0.14	0.155
lotr-1(ΔTudor)	0.103	0.165	0.193	0.167	0.182	0.169	0.167	0.163	0.152	0.174	0.166	0.184	0.162	0.191	0.17	0.157	0.165	0.177	0.193	0.182
znfx-1(stop)	0.121	0.199	0.15	0.188	0.166	0.22	0.167	0.239	0.19	0.189	0.185	0.226	0.198	0.165	0.142	0.176	0.186	0.218	0.223	0.189
lotr-1(del); znfx-1(stop)	0.165	0.161	0.193	0.186	0.109	0.176	0.141	0.165	0.168	0.168	0.166	0.147	0.17	0.146	0.17	0.153	0.113	0.113	0.149	0.148

## Sheet: S2E Fig data
PRG-1 granule number and size in the oocyte region of lotr-1 and/or znfx-1 mutants
mCh::PRG-1 granule counts (20x40 micron image of oocyte stage germ cells, 20 worms, one image each)
wild type	19	20	32	30	18	16	7	21	13	20	12	21	24	20	28	24	25	25	21	19
lotr-1(deletion)	4	0	0	1	0	0	0	4	2	0	0	4	0	1	0	1	0	2	1	3
lotr-1(ΔTudor)	0	3	4	4	11	9	4	3	0	8	3	18	7	4	2	14	12	4	2	2
znfx-1(stop)	2	13	4	15	10	13	2	4	6	8	10	21	5	19	14	11	17	15	14	20
lotr-1(del); znfx-1(stop)	6	2	5	1	4	3	3	7	11	3	2	0	0	0	5	4	0	1	2	8
mCh::PRG-1 granule size (from same images above)
wild type	0.222	0.244	0.229	0.212	0.205	0.232	0.153	0.254	0.262	0.273	0.26	0.207	0.202	0.26	0.242	0.285	0.195	0.203	0.2	0.23
lotr-1(deletion)	0.129			0.103				0.191	0.103			0.103		0.103		0.103		0.144	0.103	0.103
lotr-1(ΔTudor)		0.11	0.113	0.116	0.295	0.277	0.118	0.106		0.23	0.113	0.216	0.166	0.139	0.144	0.17	0.227	0.116	0.108	0.165
znfx-1(stop)	0.139	0.205		0.263	0.249	0.174	0.103	0.147	0.153	0.139	0.148	0.199	0.225	0.247	0.195	0.332	0.37	0.205	0.283	0.199
lotr-1(del); znfx-1(stop)	0.13	0.144	0.128	0.113	0.116	0.182	0.12	0.15	0.16	0.168	0.108				0.107	0.103		0.103	0.185	0.133

## Sheet: S2G Fig data
ZNFX-1 granule number and size in the pachytene region of lotr-1 mutants
RFP::ZNFX-1 granule counts (20x40 micron image of pachytene stage germ cells, 20 worms, one image each)
wild type	59	55	54	60	61	45	75	45	69	40	69	86	49	74	72	50	59	59	71	81
lotr-1(deletion)	3	39	41	56	56	57	49	60	53	40	48	64	68	57	53	50	50	59	56	59
lotr-1(Δe+mLOTUS)	50	64	66	59	59	42	51	47	37	50	59	57	48	58	65	80	54	56	37	62
lotr-1(ΔTudor)	63	45	44	66	74	44	75	71	48	55	64	60	70	49	54	58	69	62	59	63
RFP::ZNFX-1 granule size (from same images above)
wild type	0.259	0.249	0.262	0.224	0.259	0.261	0.244	0.231	0.209	0.237	0.197	0.198	0.26	0.252	0.238	0.266	0.197	0.259	0.187	0.251
lotr-1(deletion)	0.264	0.221	0.209	0.21	0.203	0.2	0.19	0.215	0.202	0.211	0.226	0.215	0.216	0.213	0.21	0.207	0.187	0.162	0.229	0.194
lotr-1(Δe+mLOTUS)	0.198	0.18	0.207	0.206	0.177	0.238	0.222	0.194	0.168	0.174	0.191	0.168	0.199	0.163	0.164	0.19	0.168	0.176	0.171	0.204
lotr-1(ΔTudor)	0.208	0.226	0.215	0.214	0.221	0.267	0.197	0.219	0.258	0.232	0.216	0.231	0.203	0.204	0.216	0.224	0.19	0.189	0.228	0.204

## Sheet: S2H Fig data
ZNFX-1 granule number and size in the oocyte region of lotr-1 mutants
RFP::ZNFX-1 granule counts (20x40 micron image of oocyte stage germ cells, 20 worms, one image each)
wild type	18	15	17	14		12	22	21	20	16	16	19	5	10	17	9	11	13	18	21
lotr-1(deletion)	10	20	7	7	16	12	5	6	8	8	8	10	11	18	2	6	9	10	4	11
lotr-1(Δe+mLOTUS)	17	12	7	18	16	13	5	10	6	14	12	13	17	12	13	15	15	23	11	15
lotr-1(ΔTudor)	16	13	13	12	19	15	9	17	19	10	15	13	8	21	11	6	10	16	11	15
RFP::ZNFX-1 granule size (from same images above)
wild type	0.277	0.285	0.291	0.268		0.387	0.325	0.282	0.25	0.285	0.294	0.246	0.41	0.397	0.29	0.232	0.217	0.314	0.31	0.244
lotr-1(deletion)	0.258	0.242	0.358	0.162	0.2	0.19	0.179	0.282	0.191	0.211	0.215	0.181	0.178	0.27	0.319	0.148	0.164	0.3	0.234	0.163
lotr-1(Δe+mLOTUS)	0.261	0.203	0.169	0.223	0.236	0.258	0.212	0.158	0.196	0.196	0.187	0.159	0.182	0.205	0.272	0.274	0.218	0.211	0.255	0.24
lotr-1(ΔTudor)	0.31	0.211	0.279	0.326	0.254	0.264	0.31	0.247	0.198	0.233	0.261	0.261	0.258	0.293	0.249	0.448	0.274	0.256	0.294	0.253

## Sheet: S2J-K Fig data
Normalized counts of GFP-tagged germ-granule proteins
S2J Pachytene Region
Empty Vector Control RNAi
LOTR-1	1.14815	1.16049	0.901235	0.802469	0.987654
MIP-1	0.752809	1.23719
mip-1;mip-2 RNAi
LOTR-1	0.91358	0.518519	0.45679	0.641975	0.469136	0.580247	0.296296	0.839506
MIP-1	0.348315	0.247191	0.202247	0.235955
wild type
MIP-1	1.04626	0.947137	0.89207	1.15639	0.969163	0.991189
MIP-2	1.18072	0.987952	0.771084	1.06024
lotr-1 deletion (usa1)
MIP-1	0.671806	0.594714	0.715859	0.92511	0.859031	0.92511	0.715859
MIP-2	1.03615	0.879518	1.03615	0.879518	0.662651	0.831325	0.46988	1.07229	0.915663
S2K Pachytene Region
Empty Vector Control RNAi
LOTR-1	1.57377	0.885246	0.540984
GLH-1	1.20321	0.593583	1.20321
PGL-3	0.784091	1.125	1.09091
DEPS-1	1.08	1.28	0.64
MIP-1	1.36364	0.818182	0.818182
MIP-2	1.32787	0.786885	0.885246
lotr-1 RNAi
LOTR-1	0	0	0.04918
GLH-1	0.497326	1.01069	0.57754
PGL-3	1.19318	1.05682	0.784091
DEPS-1	0.76	0.48	0.8
MIP-1	0.381818	0.981818	0.272727
MIP-2	0.344262	0.393443	0.442623
S2L Oocyte Region
Empty Vector Control RNAi
LOTR-1	1.18033	1.08197	0.737705
GLH-1	0.837209	1.04651	1.11628
PGL-3	0.615385	1.61539	0.769231
DEPS-1	0.777778	1.22222	1
MIP-1	1.45714	1.02857	0.514286
MIP-2	1.14286	0.857143	1
lotr-1 RNAi
LOTR-1	0.04918	0	0
GLH-1	0.976744	0.906977	0.837209
PGL-3	0.153846	0.384615	0.153846
DEPS-1	0.666667	0.555556	0.666667
MIP-1	0.514286	0.428571	0.342857
MIP-2	0.238095	0.619048	0.333333

## Sheet: S3H Fig data
HA::RFP::ZNFX-1 expression intensity (ImageJ measured mean average intensity in a 20X40 micron section of pachytene-stage cells. 20 Images analyzed per strain)
GFP::LOTR-1:	Strain	Average RFP Intensity (20 Images from 20 young adult stage worms, 16 bit)
WT LOTR-1	RFK1257	1569.36	817.757	875.945	892.144	1645.18	673.65	1418.71	577.913	1072.41	564.927	968.224	1396.76	940.404	1310.03	1206.81	945.19	737.089	928.993	1360.98	2057.6
LOTUS del.	RFK1262	1171.15	1439.89	857.738	1613.7	1372.84	799.198	1478.62	1719.99	692.614	1527.33	1054.39	1082.94	1132.66	538.863	698.65	1701.33	1283.85	1603.8	1006.48	1337.08
Tudor del.	RFK1258	852.529	661.425	877.928	1251.46	819.256	840.577	711.501	988.669	1005.12	657.33	969.049	840.27	1225.51	686.317	1104.72	1030.01	601.596	869.408	1228.36	797.554
Full del.	RFK1259	657.103	1119.83	1262.77	1089.33	967.438	860.138	1011.71	877.458	800.817	606.561	1009.16	723.896	513.913	740.834	1003.69	1222.24	905.733	985.7	510.278	1085.64
GFP expression intesity (ImageJ measured mean average intensity in a 20X40 micron section of pachytene-stage cells. 20 Images analyzed per strain)
RNAi:	Strain	Average DEPS-1::GFP Intensity (20 Images from 20 young adult stage worms, 8 bit)
L4440	JH3207	82	60	74	97	74	53	93	81	109	102	106	81	104	67	125	59	125	99	94	91
lotr-1	JH3207	70	71	107	95	89	91	83	82	92	81	86	95	79	93	82	96	93	98	70	60
RNAi:	Strain	Average MIP-1::GFP Intensity (20 Images from 20 young adult stage worms, 8 bit)
L4440	GKC564	53	47	46	60	72	56	49	49	54	57	56	45	54	40	51	60	57	57	55	67
lotr-1	GKC564	47	57	51	45	44	49	49	44	58	38	52	42	42	47	37	47	37	46	41	49
mip-1/2	GKC564	23	32	35	28	28	23	29	32	27	25	30	25	28	21	19	23	28	21	23	36
RNAi:	Strain	Average MIP-2::GFP Intensity (20 Images from 20 young adult stage worms, 8 bit)
L4440	GKC511	58	45	43	57	53	54	54	45	43	43	31	44	37	55	52	43	56	51	43	36
lotr-1	GKC511	58	54	48	48	52	49	58	69	71	65	46	61	56	56	56	66	49	51	51	55
mip-1/2	GKC511	29	21	27	26	26	26	29	34	26	31	28	25	24	33	25	26	26	20	25	16

[truncated: 3 more sheets: S4A Fig data, S4B Fig data, Fig 5A data]
